# Supplementary material for: Geographic Distribution and ORF5 Diversity of PRRSV-2 Variants in Midwestern U.S. Diagnostic Submissions, 2023–2025
Source: Pathogens. 2026 Jul 7;15(7):710. doi: 10.3390/pathogens15070710 (PMC13414845; doi:10.3390/pathogens15070710)
Supplement: Supplementary file 1 [file pathogens-15-00710-s001.zip]

Archive with 3 entries (3 files):
- Supplementary Figure S1.pdf
- Supplementary Figure S2.pdf
- Supplementary_File_S1.xlsx
