# Supplementary material for: Geographic Distribution and ORF5 Diversity of PRRSV-2 Variants in Midwestern U.S. Diagnostic Submissions, 2023–2025
Source: Pathogens. 2026 Jul 7;15(7):710. doi: 10.3390/pathogens15070710 (PMC13414845; doi:10.3390/pathogens15070710)
Supplement: Supplementary file 1 [file pathogens-15-00710-s001.zip › Supplementary_File_S1.xlsx]

## Sheet: Instructions
Supplementary File 1: Instructions for Use
This workbook contains ORF5 sequence data, reference/vaccine sequences, and lineage-specific summary tables used for PRRSV-2 genetic classification and spatiotemporal description.
Workbook overview
Data	Primary dataset of 642 PRRSV-2 ORF5 sequences generated from diagnostic submissions. Columns include sample ID, nucleotide sequence, translated amino-acid sequence, sequence length, state, and PRRSLoom variant assignment.
References	Reference lineage and vaccine-related ORF5 sequences used for comparison, classification, and interpretation of vaccine-like versus wild-type/wild-like sequences.
L1A, L1C, L1D, L1E, L1F, L1H, L5A, L7, L8	Lineage- or sub-lineage-specific summary sheets. These sheets summarize variant detections by year (2023, 2024, 2025) and, where present, by state.
How to interpret counts
Detection counts	Counts represent sequences/detections among submitted diagnostic samples. They should not be interpreted as farm-level incidence, prevalence, transmission rate, or outbreak severity without additional denominator, herd-level, and repeat-sampling information.
Temporal patterns	Year-to-year differences may reflect true changes in circulation, changes in diagnostic testing/submission patterns, repeat sampling, or a combination of these factors.
Geographic patterns	State-level summaries describe the distribution of submitted sequences and should be interpreted cautiously because submission intensity may differ by state.
Sequence/classification notes
ORF5-based classification	PRRSLoom assignments and vaccine-relatedness classifications are based on ORF5 sequence information. ORF5 is useful for routine surveillance, but whole-genome sequencing is needed to evaluate recombination and genome-wide evolutionary patterns.
Vaccine-like versus wild-type/wild-like	Vaccine-like calls are based on ORF5 identity to commercial vaccine reference strains. Wild-type/wild-like classification does not by itself prove virulence, transmissibility, vaccine failure, or immune escape.
Amino-acid and glycosylation interpretation	Amino-acid substitutions and N-glycosylation patterns can suggest potential antigenic variation, but functional conclusions require supporting serological, experimental, or whole-genome evidence.
Recommended citation/use
Use in manuscript	Refer to this file as Supplementary File 1. When citing counts from this workbook, describe them as 'submitted ORF5 sequences' or 'detections among diagnostic submissions' rather than 'cases' unless additional epidemiological denominators are provided.
Abbreviations	PRRSV-2, porcine reproductive and respiratory syndrome virus type 2; ORF5, open reading frame 5; AA, amino acid; NT, nucleotide; MN, Minnesota; SD, South Dakota; IA, Iowa.

## Sheet: Data
ID	NT_Seq	AA_Seq	NT_Len	AA_Len	State	PRRSLoom
SDSU_ADRDL_PRRSV_001	ATGTTGGGGAAATGCTTGACCGCGGGCTGTTGCTCGCAATTGCTTTCTTTGTGGTGTATCGTGCCGTTCTGTTTTGCTGTGCTCGCCAACGCCAGCAACGCCAGCAGCTCCCATCTACAGCTGATTTACAACTTGACGCTATGTGAGCTGAATGGCACAGATTGGCTAGCTAACAAATTTGATTGGGCAGTGGAGAGTTTTGTCATCTTTCCCGTTTTGACTCACATTGTCTCCTATGGTGCCCTCACTACCAGCCATTTCCTTGACACAGTCGCTTTAGTCACTGTGTCTACCGCCGGGTTTGTTCACGGGCGGTATGTCCTAAGTAGCATCTACGCGGTCTGTGCCCTGGCTGCGTTGACTTGCTTCGTCATTAGGTTTGCAAAGAATTGCATGTCC…	MLGKCLTAGCCSQLLSLWCIVPFCFAVLANASNASSSHLQLIYNLTLCELNGTDWLANKFDWAVESFVIFPVLTHIVSYGALTTSHFLDTVALVTVSTAGFVHGRYVLSSIYAVCALAALTCFVIRFAKNCMSWRYACTRHTNFLLDTKGILYRWRSPVIIEKRGKVEVEGHLIDLKRVVLDGSVATPITRVSAEQWGRP	603	200	MN	5A.1
SDSU_ADRDL_PRRSV_002	ATGTTGGGGAAATGCTTGACCGCGGGCTGTTGCTCACAATTGCTTTTTTTGTGGTGTATCGTGCCGTTCTGTTTTGTTGCGCTCGTCAACGCCAACAACAGCAGCAGCTCCCATTTACAGTTGATTTATAACCTGACTATATGTGAGCTGAATGGCACAGATTGGCTAAATGAAAAATTTGACTGGGCAGTGGAGACCTTCGTTATCTTTCCTGTGTTGACTCATATCGTCTCTTACGGTGCCCTTACCACTAGCCATTTTCTTGACACGGTCGGCTTGGCCACTGTGTCCACCGCCGGATATTATCACGGGCGGTATGTATTGAGTAGCATTTACGCTGTCTGTGCCCTGGCTGCGTTGATTTGCTTCGCCATTAGGTTGGCAAAAAATTGCATGTCC…	MLGKCLTAGCCSQLLFLWCIVPFCFVALVNANNSSSSHLQLIYNLTICELNGTDWLNEKFDWAVETFVIFPVLTHIVSYGALTTSHFLDTVGLATVSTAGYYHGRYVLSSIYAVCALAALICFAIRLAKNCMSWRYSCTRYTNFLLDTKGKLYRWRSSVIIEKGGKVDVGGHLIDLKRVVLDGSAATPVTKISAEQWGRP	603	200	SD	1C.5
SDSU_ADRDL_PRRSV_003	ATGTTGGGGAAATGCTTGACCGCGGGCTCTTGCTCGCAATTGCTTTTTTTGTGGTGTATCGTGCCGTTCTGTTTTGCTGCGCTCGTCAACGCCAGCAGCAACAGCAGCTCCCACTTACAGTTGATTTATAACCTGACGATATGCGAGCTGAATGGCACAGATTGGCTGAATAAAAAATTTGATTGGGCAGTGGAGACCTTTGTCATTTTCCCTGTGTTAACTCACATTGTCTCCTACGGCGCCCTCACCACCAGTCACTTACTCGATACGGTCGGTTTGATCACTGTGTCTACCGCCGGCTATTATCATGGGCGGTATGTATTGAGTAGTATCTATGCTGTCTGTGCCCTGGCTGCGCTTATTTGCTTTGTCATCAGGTTGACAAAAAACTGCATGTCC…	MLGKCLTAGSCSQLLFLWCIVPFCFAALVNASSNSSSHLQLIYNLTICELNGTDWLNKKFDWAVETFVIFPVLTHIVSYGALTTSHLLDTVGLITVSTAGYYHGRYVLSSIYAVCALAALICFVIRLTKNCMSWRYSCTRYTNFLLDTKGKLYRWRSPVIIEKGGKVEVGNHLIDLKRVVLDGSAATLVTKISAEQWGRP	603	200	IA	1H.17
Data	ATGTTGGGGAAATGCTTGACCGCGGGCTGCTGCTCGCAATTGCTTTCTTCGTGGTGTATCGTGCCGTTCTGTTTTGTTGCGCTCGTCAACGCCAGCAACAGCAGCAGCTCCCATTTACAGTTGATTTATAACCTGACGATATGTGAGCTGAATGGCACAGATTGGCTGAATGAAACCTTTGATTGGGCGGTGGAGACCTTTGTCATCTTTCCTGTGCTGACTCACATTGTCTCCTATGGCGCCCTCACCACCAGCCATTTCCTTGACGCGGCCGGCCTGATCACCGTGTCTGCCGCCGGATATCTTCACGGGCGGTATGTCTTGAGTAGCATTTACGCCGTCTGCGCCCTGGCTGCGTTGATTTGCTTTGTCATCAGGCTAGCAAAAAATTGCATGTCC…	MLGKCLTAGCCSQLLSSWCIVPFCFVALVNASNSSSSHLQLIYNLTICELNGTDWLNETFDWAVETFVIFPVLTHIVSYGALTTSHFLDAAGLITVSAAGYLHGRYVLSSIYAVCALAALICFVIRLAKNCMSWRYSCTRHTNFLLDTKGKLYRWRSPVIIEKGGKIEVEGHLIDLKRVVLDGSAATPVTKVSAEQWGRP	603	200	MN	1A.2
SDSU_ADRDL_PRRSV_005	ATGTTGGGGAAATGCTTGACCGCGGGCTACTGCTCGCAATTGCTTTTTTTCTGGTGTATCGTGCCGTTCTGTTTTGCTGCGCTCGTCAACGCCGCCAGCAACAGCAGCTCCCATTTACAGTTGATTTATAACCTGACGATATGCGAGCTGAATGGCACAGATTGGTTGAATCAAAAGTTTGATTGGGCAGTGGAGACTTTTGTCATTTTTCCTGTGTTGACCCACATTGTCTCCTACGGTGCCCTTACCACCAGCCATTTCCTTGACACGGCCGGCCTAATCACTGTGTCTACCGCCGGATATTACCATGGGCGGTATGTGTTGAGTAGCATCTACGCCGTCTTTGCCCTGGCTGCGTTGATTTGTTTTGTCATTAGGTTGACAAAAAACTGTATGTCC…	MLGKCLTAGYCSQLLFFWCIVPFCFAALVNAASNSSSHLQLIYNLTICELNGTDWLNQKFDWAVETFVIFPVLTHIVSYGALTTSHFLDTAGLITVSTAGYYHGRYVLSSIYAVFALAALICFVIRLTKNCMSWRYSCTRYTNFLLDTKGNLYRWRSPVVIERRGKVEVGDHLIDLKRVVLDGSAATPITKISAEQWGRP	603	200	MN	1D.2
SDSU_ADRDL_PRRSV_006	ATGTTGGGGAAATGCTTGACCGCGGGCTGTTGCTCGCGATTGCTTTCTTTGTGGTGTATCGTGCCGTTCTGTTTTGCTGTGCTCGCCAACGCCAGCAACAACAGCAGCTCCCATCTACAGCTGATTTACAACTTGACGCTATGTGAGCTGAATGGCACAGATTGGCTAGCTAACAAATTTGATTGGGCAGTGGAGAGTTTTGTCATCTTTCCCGTTTTGACTCATATTGTCTCCTATGGTGCCCTCACTACCAGCCATTTCCTTGACACAGTCGCTTTAGTCACTGTGTCTACCGCCGGGTTTGTTCACGGGCGGTATGTCCTAAGTAGCATCTACGCGGTCTGTGCCCTGGCTGCGTTGACTTGCTTCGTCATTAGGTTTGCAAAGAATTGCATGTCC…	MLGKCLTAGCCSRLLSLWCIVPFCFAVLANASNNSSSHLQLIYNLTLCELNGTDWLANKFDWAVESFVIFPVLTHIVSYGALTTSHFLDTVALVTVSTAGFVHGRYVLSSIYAVCALAALTCFVIRFAKNCMSWRYACTRYTNFLLDTKGRLYRWRSPVIIEKRGKVEVEGHLIDLKRVVLDGSVATPITRVSAEQWGRP	603	200	IL	5A.1
SDSU_ADRDL_PRRSV_007	ATGTTGGGGAAATGCTTGACCGCGGGCTGTTGCTCACAATTGCTTTTTTTGTGGTGTATCGTGCCGTTCTGTTTTGTTGCGCTCGTCAACGCCAGCAACAGCAGCAGCTCCCATTTACAGTTGATTTATAACCTGACGATATGTGAGCTGAGTGGCACAGATTGGCTAGATAAAAGATTTGACTGGGCAGTGGAAACTTTCGTCATCTTTCCTGTGTTGACTCATATCGTCTCTTACGGTGCCCTTACCACTAGCCATTTTCTTGACACGGTCGGCTTGGCCACTGTGTCCACCGCCGGATATTATCACGGGCGGTATGTATTGAGTAGCATTTACGCTGTCTGTGCCCTGGCTGCGTTGATTTGCTTCGCCATCAGGTTGGCGAAAAACTGCATGTCC…	MLGKCLTAGCCSQLLFLWCIVPFCFVALVNASNSSSSHLQLIYNLTICELSGTDWLDKRFDWAVETFVIFPVLTHIVSYGALTTSHFLDTVGLATVSTAGYYHGRYVLSSIYAVCALAALICFAIRLAKNCMSWRYSCTRYTNFLLDTKGKLYRWRSSVIIEKGGKVDVGGHLIDLKRVVLDGSAATPVTKISAEQWGRP	603	200	SD	1C.5
SDSU_ADRDL_PRRSV_008	ATGTTGGGGAAATGCTTGACCGCGGGCTGCTGCTCGCAATTGCTTTCTTTGTGGTGTATCGTGCCGTTCTGTTTTGTTGCGCTCGTCAACGCCAACAACAGCAGCAGCTCCCATTTTCAGTTGATTTATAACCTGACAATATGTGAGCTGAATGGCACAGATTGGCTAAACAAAACGTTTGATTGGGCGGTGGAGACCTTTGTTATCTTTCCTGTGTTGACTCATATTGTCTCCTATGGCGCCCTCACCACCAGCCATTTCCTTGACACAGTCGGCCTGATCACCGTGTCTGCCGCCGGATATTACCATAGGCGGTATGTCTTGAGTAGCATTTACGCTGTCTGCGCCCTGGCTGCGTTAACTTGCTTCGTCATCAGGCTAACAAAAAATTGTATGTCC…	MLGKCLTAGCCSQLLSLWCIVPFCFVALVNANNSSSSHFQLIYNLTICELNGTDWLNKTFDWAVETFVIFPVLTHIVSYGALTTSHFLDTVGLITVSAAGYYHRRYVLSSIYAVCALAALTCFVIRLTKNCMSWRYSCTRYTNFLLDTKGKLYRWRSSVIIEKGGRVEVGGHLIDLKKVVLDGSAATPVTKVSAEQWGRP	603	200	IA	1A.29
SDSU_ADRDL_PRRSV_009	ATGTTGGGGAAATGCTTGACCGCGGGCTTTTGCTCGCAATTGCTTTCTTTGTGGTGTATCGTGCCGTTCTGTTTTGCTGTGCTCGCCAACGCCAGCAACGACAGCAGCTCCCATCTACAGCTGATTTACAACTTGACGCTATGTGAGCTGAATGGCACAGATTGGCTAGCTAACAAATTTGATTGGGCAGTGGAGAGTTTTGTCATCTTTCCCGTTTTGACTCACATTGTTTCCTATGGTGCCCTCACTACCAGCCATTTCCTTGACACAGTCGCTTTAGTCACTGTGTCTACCGCCGGGTTTGTTCACGGGCGGTATGTCCTAAGTAGCATCTACGCGGTCTGTGCCCTGGCTGCGTTGACTTGCTTCGTCATTAGGTTTGCAAAGAATTGCATGTCC…	MLGKCLTAGFCSQLLSLWCIVPFCFAVLANASNDSSSHLQLIYNLTLCELNGTDWLANKFDWAVESFVIFPVLTHIVSYGALTTSHFLDTVALVTVSTAGFVHGRYVLSSIYAVCALAALTCFVIRFAKNCMSWRYACTRYTNFLLDTKGKLYRWRSPVIIEKRGKVEVEGHLIDLKRVVLDGSVATPITRVSAEQWGRP	603	200	MN	5A.1
SDSU_ADRDL_PRRSV_010	ATGTTGGGGAAATGCTTGACCGCGGGCTGTTGCTCGCAATTGCTTTCTTTGTGGTGTATCGTGCCGTTCTGTTTTGCTGTGCTCGCCAACGCCAGCAACGACAGCAGCTCCCATCTACAGCTGATTTACAACTTGACGCTATGTGAGCTGAATGGCACAGATTGGCTAGCTAACAAATTTGATTGGGCAGTGGAGAGTTTTGTCATCTTTCCCGTTTTGACTCACATTGTCTCCTATGGTGCCCTCACTACCAGCCATTTCCTTGACACAGTCGCTTTAGTCACTGTGTCTACCGCCGGGTTTGTTCACGGGCGGTATGTCCTAAGTAGCATCTACGCGGTCTGTGCCCTGGCTGCGTTGACTTGCTTCGTCATTAGGTTTGCAAAGAATTGCATGTCC…	MLGKCLTAGCCSQLLSLWCIVPFCFAVLANASNDSSSHLQLIYNLTLCELNGTDWLANKFDWAVESFVIFPVLTHIVSYGALTTSHFLDTVALVTVSTAGFVHGRYVLSSIYAVCALAALTCFVIRFAKNCMSWRYACTRYTNFLLDTKGRLYRWRSPVIIEKRGKVEVEGHLIDLKRVVLDGSVATPITRVSAEQWGRP	603	200	MN	5A.1
SDSU_ADRDL_PRRSV_011	ATGTTGGGGAAATGCTTGACCGCGGGCTGTTGCTCGCAATTGCTTTCTTTGTGGTGTATCGTGCCGTTCTGTTTTGCTGTGCTCGCCAACGCCAGCAACGACAGCAGCTCCCATCTACAGCTGATTTACAACTTGACGCTATGTGAGCTGAATGGCACAGATTGGCTAGCTAACAAATTTGATTGGGCAGTGGAGAGTTTTGTCATCTTTCCCGTTTTGACTCACATTGTCTCCTATGGTGCCCTCACTACTAGCCATTTCCTTGACACAGTCGCTTTAGTCACTGTGTCTACCGCCGGGTTTGTTCACGGGCGGTATGTCCTAAGTAGCATCTACGCGGTCTGTGCCCTGGCTGCGTTGACTTGCTTCGTCATTAGGTTTGCAAAGAATTGCATGTCC…	MLGKCLTAGCCSQLLSLWCIVPFCFAVLANASNDSSSHLQLIYNLTLCELNGTDWLANKFDWAVESFVIFPVLTHIVSYGALTTSHFLDTVALVTVSTAGFVHGRYVLSSIYAVCALAALTCFVIRFAKNCMSWRYACTRYTNFLLDTKGRLYRWRSPVIIEKRGKVEVEGHLIDLKRVVLDGSVATPITRVSAEQWGRP	603	200	MN	5A.1
SDSU_ADRDL_PRRSV_012	ATGTTGGGGAAATGCTTGACCGCGGGCTGTTGCTCACAATTGCTTTTTTTGTGGTGTATCGTGCCGTTCTGTTTTGTTGCGCTCGTCAACGCCAGCAACAACAGCAGCTCCCAATTACAGTTGATTTATAACCTGACGATATGTGAGCTGAATGGCACAGATTGGCTAGAAAAAAAATTTGATTGGGCAGTGGAGACTTTCGTTATCTTTCCTGTGTTGACTCATATTGTCTCTTACGGTGCCCTTACCACCAGCCATTTTCTTGACACGGTCGGCTTGGCCACTGTGTCCACCGCCGGATATTATCACGGGCGGTATGTATTGAGTAGCATTTACGCTGTCTGTGCCCTGGCTGCGTTGATTTGCTTCGCCATTAGGTTGGTGAAAAATTGCATGTCC…	MLGKCLTAGCCSQLLFLWCIVPFCFVALVNASNNSSSQLQLIYNLTICELNGTDWLEKKFDWAVETFVIFPVLTHIVSYGALTTSHFLDTVGLATVSTAGYYHGRYVLSSIYAVCALAALICFAIRLVKNCMSWRYSCTRYTNFLLDTKGKLYRWRSSVIIEKGGKVDVGGHLIDLKRVVLDGSAATPVTKISAEQWGRP	603	200	MN	1C.5
SDSU_ADRDL_PRRSV_013	ATGTTGGGGAAATGCTTGACCGCGGGCTGTTGCTCGCAATTGCTTTCTTTGTGGTGTATCGTGCCGTTCTGTTTTGCTGTGCTCGCCAACGCCAGCAACGACAGCAGCTCCCATCTACAGCTGATTTACAACTTGACGCTATGTGAGCTGAATGGCACAGATTGGCTAGCTAACAAATTTGATTGGGCAGTGGAGAGTTTTGTCATCTTTCCCGTTTTGACTCACATTGTCTCCTATGGTGCCCTCACTACCAGCCATTTCCTTGACACAGTCGCTTTAGTCACTGTGTCTACCGCCGGGTTTGTTCACGGGCGGTATGTCCTAAGTAGCATCTACGCGGTCTGTGCCCTGGCTGCGTTGACTTGCTTCGTCATTAGGTTTGCAAAGAATTGCATGTCC…	MLGKCLTAGCCSQLLSLWCIVPFCFAVLANASNDSSSHLQLIYNLTLCELNGTDWLANKFDWAVESFVIFPVLTHIVSYGALTTSHFLDTVALVTVSTAGFVHGRYVLSSIYAVCALAALTCFVIRFAKNCMSWRYACTRYTNFLLDTKGGLYRWRSPVIIEKRGKVEVEGHLIDLKRVVLDGSVATPITRVSAEQWGRP	603	200	SD	5A.1
SDSU_ADRDL_PRRSV_014	ATGTTGGGGAAATGCTTGACCGCGGGCTGTTGCTCGCAATTGCTTTTTTTGTGGTGTATCGTGCCGTCCTGTTTTGTTGCGCTCGTCAACGCCAACAACAGCAGCAGCTCCCATTTACAGTTGATTTATAACCTGACGATATGTGAGCTGAATGGCACAGATTGGCTAAATAAAAAATTTGACTGGGCAGTGGAGACTTTCGTCATCTTTCCTGTGTTGACTCACATCGTCTCTTACGGTGCCCTTACCACTAGCCATTTTCTTGACACGGTCGGCTTGGCCACTGTGTCCACCGCCGGATATTATCACGGGCGGTACGTATTGAGTAGCATTTACGCTGTCTGTGCCCTGGCTGCGTTGATTTGCTTCGCCATTAGGTTGGCGAAAAACTGCATGTCC…	MLGKCLTAGCCSQLLFLWCIVPSCFVALVNANNSSSSHLQLIYNLTICELNGTDWLNKKFDWAVETFVIFPVLTHIVSYGALTTSHFLDTVGLATVSTAGYYHGRYVLSSIYAVCALAALICFAIRLAKNCMSWRYSCTRYTNFLLDTKGKLYRWRSSVIIEKGGKVDVGGHLIDLKRVVLDGSAATPVTKISAEQWGRP	603	200	MN	1C.5
SDSU_ADRDL_PRRSV_015	ATGTTGGGGAAATGCTTGACCGCGGGCTACTGCTCGCAATTGCTTTTTTTCTGGTGTATCGTGCCGTTCTGTTTTGCTGCGCTCGTCAACGCCGCCAGCAACAGCAGCTCCCATTTACAGTTGATTTATAACCTGACGATATGCGAGCTGAATGGCACAGATTGGTTGAATCAAAAGTTTGATTGGGCAGTGGAGACTTTTGTCATTTTTCCTGTGTTGACCCACATTGTCTCCTACGGTGCCCTTACCACCAGCCATTTCCTTGACACGGCCGGCCTAATCACTGTGTCTACCGCCGGATATTACCATGGGCGGTATGTGTTGAGTAGCATCTACGCCGTCTTTGCCCTGGCTGCGTTGATTTGTTTTGTCATTAGGTTGACAAAAAACTGTATGTCC…	MLGKCLTAGYCSQLLFFWCIVPFCFAALVNAASNSSSHLQLIYNLTICELNGTDWLNQKFDWAVETFVIFPVLTHIVSYGALTTSHFLDTAGLITVSTAGYYHGRYVLSSIYAVFALAALICFVIRLTKNCMSWRYSCTRYTNFLLDTKGNLYRWRSPVVIERRGKVEVGDHLIDLKRVVLDGSAATPITKISAEQWGRP	603	200	MN	1D.2
SDSU_ADRDL_PRRSV_016	ATGTTGGGGAAATGCTTGACCGCGGGCTATTGCTCGCAATTGCTTTTTTTGTGGTGTATCGTGCCGTTCTGTTTTGTTGCGCTCGTCAACGCCAACAGCAACAGCAGCTCCCATTTACAGTTGATTTATAACCTGACGATATGTGAGCTGAACGGCACGGATTGGCTGAGTAATCATTTCGGCTGGGCAGTAGAGACTTTCGTCATCTTCCCTGCGTTGACCCACATTGTTTCTTATGGCGCCCTCTCCACTAGCCATTTTCTTGACACGGTCGGCCTGATCACCGTGTCTGCCGCCGGATATTACCACGGGCGGTATGTCTTGAGTAGCATTTACGCTGTCTGCGCCCTGGCTGCGTTAACTTGCTTCGTCATCAGGCTAACAAAAAATTGTATGTCA…	MLGKCLTAGYCSQLLFLWCIVPFCFVALVNANSNSSSHLQLIYNLTICELNGTDWLSNHFGWAVETFVIFPALTHIVSYGALSTSHFLDTVGLITVSAAGYYHGRYVLSSIYAVCALAALTCFVIRLTKNCMSWRYSCTRYTNFLLDTKGKLYRWRSSVIIEKGGKVEVGGHLIDLKRVVLDGSAATPVTKVSAEQWGRP	603	200	IA	1A-unclassified
SDSU_ADRDL_PRRSV_017	ATGTTGGGGAAATGCTTGACCGCGGGCTGTTGCTCGCAATTGCTTTCTTTGTGGTGTATCGTGCCGTTCTGTTTTGCTGTGCTCGCCAACGCCAGCAACGACAGCAGCTCCCATCTACAGCTGATTTACAACTTGACGCTATGTGAGCTGAATGGCACAGATTGGCTAGCTAACAAATTTGATTGGGCAGTGGAGAGTTTTGTCATCTTTCCCGTTTTGACTCACATTGTCTCCTATGGTGCCCTCACTACTAGCCATTTCCTTGACACAGTCGCTTTAGTCACTGTGTCTACCGCCGGGTTTGTTCACGGGCGGTATGTCCTAAGTAGCATCTACGCGGTCTGTGCCCTGGCTGCGTTGACTTGCTTCGTCATTAGGTTTGCAAAGAATTGCATGTCC…	MLGKCLTAGCCSQLLSLWCIVPFCFAVLANASNDSSSHLQLIYNLTLCELNGTDWLANKFDWAVESFVIFPVLTHIVSYGALTTSHFLDTVALVTVSTAGFVHGRYVLSSIYAVCALAALTCFVIRFAKNCMSWRYACTRYTNFLLDTKGGLYRWRSPVIIEKRGKVEVEGHLIDLKRVVLDGSVATPITRVSAEQWGRP	603	200	IA	5A.1
SDSU_ADRDL_PRRSV_018	ATGTTGGGGAAATGCTTGACCGCGGGCTGTTGCTCGCAATTGCTTTTTTTGTGGTGTATCGTGCCGTCCTGTTTTGTTGCGCTCGTCAACGCCAGCAACAGCAGCAGCTCCCATTTACAGTTGATTTATAACCTGACTATATGTGAGCTGAATGGCACAGATTGGCTAAATGACAAATTTGATTGGGCGGTGGAGACTTTTGTTATCTTTCCTGTGTTGACTCATATCGTCTCTTACGGTGCCCTTACTACTAGCCATTTTCTTGACGCGGTCGGCTTGGCCACTGTGTCCATCGCCGGATATTATCACGGGCGGTATGTATTGAGTAGCATTTACGCTGTCTGTGCCCTGGCTGCGTTGATTTGCTTCGCCATTAGGTTGGCGAAAAATTGCATGTCC…	MLGKCLTAGCCSQLLFLWCIVPSCFVALVNASNSSSSHLQLIYNLTICELNGTDWLNDKFDWAVETFVIFPVLTHIVSYGALTTSHFLDAVGLATVSIAGYYHGRYVLSSIYAVCALAALICFAIRLAKNCMSWRYSCTRYTNYLLDTKGKLYRWRSSVIIEKGGKVDVGGHLIDLKRVVLDGSAATPVTKISAEQWGRP	603	200	SD	1C.5.33
SDSU_ADRDL_PRRSV_019	ATGTTGGGGAAATGCTTGACCGCGGGCTGTTGCTCACAATTGCTTTTTTTGTGGTGTATCGTGCCGTTCTGTTTTGTTGCGCTCGTCAACGCCAACAACAGCAGCAGCTCCCATTTACAGTTGATTTATAACCTGACGATATGTGAGCTGAATGGCACAGATTGGCTAAATAAAAATTTTGACTGGGCAGTGGAGACCTTCGTTATCTTTCCTGTGTTGACTCATATCGTCTCTTACGGTGCCCTTACCACTAGCCATTTTCTTGACACGGTCAGCTTGGCCACTGTGTCCACCGCCGGATATTATCACGGGCGGTATGTATTGAGTAGCATTTACGCTGTCTGTGCCCTGGCTGCGTTGATTTGCTTCGCCATTAGGTTGGCAAAAAATTGCATGTCC…	MLGKCLTAGCCSQLLFLWCIVPFCFVALVNANNSSSSHLQLIYNLTICELNGTDWLNKNFDWAVETFVIFPVLTHIVSYGALTTSHFLDTVSLATVSTAGYYHGRYVLSSIYAVCALAALICFAIRLAKNCMSWRYSCTRYTNFLLDTKGKLYRWRSSVIIEKRGKVDVGGHLIDLKRVVLDGSAATPVTKISAEQWGRP	603	200	SD	1C.5
SDSU_ADRDL_PRRSV_020	ATGTTGGGGAAATGCTTGACCGCGGGCTGTTGCTCGCAATTGCTTTTTTTGTGGTGTATCGTGCCGTTCTGTTTTGTTGCGCTCGTCAACGCCAGCAACAACAGCAGCCCCCATTTACAGTTGATTTATAACCTGACAATATGTGAGCTGAATGGCACAGATTGGCTAAATGAAAGATTTGAATGGGCAGTGGAGACTTTCGTTATCTTTCCTGCGTTGACTCACATCGTCTCTTACGGTGCCCTTACCACTAGCCATTTTCTTGACACGGTCGGCTTGGCCACTGTGTCCATCGCCGGATATTGTCGCGGGCGGTATGTATTGAGTAGCATTTACGCTGTCTGTGCCCTGGCTGCGTTGATTTGCTTCGCCATCAGGTTGGCGAAAAATTGCATGTCC…	MLGKCLTAGCCSQLLFLWCIVPFCFVALVNASNNSSPHLQLIYNLTICELNGTDWLNERFEWAVETFVIFPALTHIVSYGALTTSHFLDTVGLATVSIAGYCRGRYVLSSIYAVCALAALICFAIRLAKNCMSWRYSCTRYTNFLLDTKGKLYRWRSSVIIEKGGKVDVGGHLIDLKRVVLDGSAATPVTKISAEQWGRP	603	200	IA	1C.5
SDSU_ADRDL_PRRSV_021	ATGTTGGGGAAATGCTTGACCGCGGGCTGTTGCTCGCAATTGCTTTTTTTGTGGTGTATCGTGCCGTTCTGTTTTGTTGCGCTCGTCAACGCCAACAACAGCAGCAGCTCCCATTTACAGTTGATTTATAACCTGACGATATGTGAGCTGAATGGCACAGATTGGCTAAATAAAAAATTTGACTGGGCAGTGGAGACCTTCGTTATCTTTCCTGTGTTGACTCATATCATCTCTTACGGTGCCCTTACCACTAGCCATTTTCTTGACACGGTCGGCTTGGCCACTGTGTCCACCGCCGGATATTATCACGGGCGGTATGTATTGAGTAGCATTTACGCTGTCTGTGCCCTGGCTGCGTTGATTTGCTTCGCCATTAGGTTGGTAAAAAATTGCATGTCC…	MLGKCLTAGCCSQLLFLWCIVPFCFVALVNANNSSSSHLQLIYNLTICELNGTDWLNKKFDWAVETFVIFPVLTHIISYGALTTSHFLDTVGLATVSTAGYYHGRYVLSSIYAVCALAALICFAIRLVKNCMSWRYSCTRYTNFLLDTKGKLYRWRSSVIIEKGGKVDVGGHLIDLKRVVLDGSAATPVTKISAEQWGRP	603	200	SD	1C.5
SDSU_ADRDL_PRRSV_022	ATGTTGGGGAAATGCTTGACCGCGGGCTGCTGCTCGCAATTGCCTTTTTTGTGGTGTATCGTGCCGTTCTGTTTTGTTGCGCTCGTCAACGCCAACAGCAACAGCAGCTCTCATTTACAGTCGATTTATAACCTGACGATATGTGAGCTGAACGGCACGGATTGGCTGAACAGGAATTTCAGCTGGGCAGTGGAGACATTCGTCATCTTCCCTGCGTTGACCCACATTGTCTCTTATGGCGCCCTTACCACTAGCCATTTTCTTGACACGGTCGGCCTGATCACTGTGTCCACCGCCGGATATTACCACAGGCGGTATGTGTTGAGCAGCATTTACGCTGTCTGTGCCTTGGCTGCGTTGGTTTGCTTCGCCATTAGGTTGGCGAAAAATTGCATGTCC…	MLGKCLTAGCCSQLPFLWCIVPFCFVALVNANSNSSSHLQSIYNLTICELNGTDWLNRNFSWAVETFVIFPALTHIVSYGALTTSHFLDTVGLITVSTAGYYHRRYVLSSIYAVCALAALVCFAIRLAKNCMSWRYSCTRYTNFLLDTKGKIYRWRSPVIIEKGGKVDVGGHLIDLKRVVLDGSAATPVTKVSAEQWGRP	603	200	MN	1C.3.25
SDSU_ADRDL_PRRSV_023	ATGTTGGGGAAATGCTTGACCGCGGGCTATTGCTCGCAATTGCTTTCTTTGTGGTGTATCGTGCCGTTCTGTTTTGCTGTGCTCGCCAACGCCAGCAACAACAGCAGCTCCCATCTACAGCTGATTTACAACTTGACGCTATGTGAGCTGAATGGCACAGATTGGCTAGCTAACAAATTTGATTGGGCAGTGGAGAGTTTTGTCATCTTTCCCGTTTTGACTCACATTGTCTCCTATGGTGCCCTCACTACCAGCCATTTCCTTGACACAGTCGCTTTAGTCACTGTGTCTACCGCCGGGTTTGTTCACGGGCGGTATGTCCTAAGTAGCATCTACGCGGTCTGTGCCCTGGCTGCGTTGACTTGCTTCGTCATTAGGTTTGCAAAGAATTGCATGTCC…	MLGKCLTAGYCSQLLSLWCIVPFCFAVLANASNNSSSHLQLIYNLTLCELNGTDWLANKFDWAVESFVIFPVLTHIVSYGALTTSHFLDTVALVTVSTAGFVHGRYVLSSIYAVCALAALTCFVIRFAKNCMSWRYACTRYTNFLLDTKGILYRWRSPVIIEKRGKVEVEGHLIDLKRVVLDGSVATPITRVSAEQWGRP	603	200	MN	5A.1
SDSU_ADRDL_PRRSV_024	ATGTTGGGGAAATGCTTGACCGCGGGCTGTTGCTCGCAATTGCTTTCTTTGTGGTGTATCGTGCCGTTCTGTTTTGCTGTGCTCGCCAACGCCAGCAACGACAGCAGCTCCCATCTACAGCTGATTTACAACTTGACGCTATGTGAGCTGAATGGCACAGATTGGCTAGCTAACAAATTTGATTGGGCAGTGGAGAGTTTTGTCATCTTTCCCGTTTTGACTCACATTGTCTCCTATGGTGCCCTCACTACCAGCCATTTCCTTGACACAGTCGCTTTAGTCACTGTGTCTACCGCCGGGTTTGTTCACGGGCGGTATGTCCTAAGTAGCATCTACGCGGTCTGTGCCCTGGCTGCGTTGACTTGCTTCGTCATTAGGTTTGCAAAGAATTGCATGTCC…	MLGKCLTAGCCSQLLSLWCIVPFCFAVLANASNDSSSHLQLIYNLTLCELNGTDWLANKFDWAVESFVIFPVLTHIVSYGALTTSHFLDTVALVTVSTAGFVHGRYVLSSIYAVCALAALTCFVIRFAKNCMSWRYACTRYTNFLLDTKGTLYRWRSPVIIEKRGKVEVEGHLIDLKRVVLDGSVATPITRVSAEQWGRP	603	200	MN	5A.1
SDSU_ADRDL_PRRSV_025	ATGTTGGGGAAATGCTTGACCGCGGGCTGTTGCTCGCAATTGCCTTTTTTGTGGTGTATCGTGCCGTTCTGTTTTGTTGCGCTCGCCAGCGCCGACAACAACAGCAGCTCCCATTTACAGTTGATTTATAGCCTGACGATATGTGAGCTGAACGGCACAGATTGGCTGAACAATCATTTCAGCTGGGCAGTGGAGACTTTTGTCATCTTCCCTGCGTTGACCCACATCGTCTCTTATGGCGCCCTCACCACTAGCCATTTTCTTGACACTGTCGGCCTGATCACTGTGTCCACCGCCGGGTATTATCACAAGCGGTATGTATTGAGTAGCATCTATGCTGTGTGTGCCCTGGCCGCACTTGTCTGTTTCGTCATCAGGTTAACGAAAAATTGCATGTCC…	MLGKCLTAGCCSQLPFLWCIVPFCFVALASADNNSSSHLQLIYSLTICELNGTDWLNNHFSWAVETFVIFPALTHIVSYGALTTSHFLDTVGLITVSTAGYYHKRYVLSSIYAVCALAALVCFVIRLTKNCMSWRYSCTRYTNFLLDTKGKLYRWRSPVIIEKGGKVEVGSHLIDLKRVVLDGFAATPVTKVSAEQWGRP	603	200	IA	1H.18
SDSU_ADRDL_PRRSV_026	ATGTTGGGGAAATGCTTGACCGCGGGCTGTTGCTCGCAATTGCTTTTTTTGTGGTGTATCGTGCCGTTCTGTTTTGTTGCGCTCGTCAACGCCAGCAACAGCAGCAGCTCCCATTTACAGTTGATTTATAACCTGACGATATGTGAGCTGAATGGCACAGATTGGCTAGATAAAAAATTTGACTGGGCAGTGGAGACTTTTGTTATCTTTCCTGTGTTGACTCATATCGTCTCTTACGGTGCCCTTACCACTAGCCATTTTCTTGACACGGTCGGCTTGGCCACTGTGTCCACCGCCGGATATTATCACGGGCGGTATGTATTGAGTAGCATTTACGCTGTCTGTGCCCTGGCTGCGTTGATTTGCTTTGCCATCAGGTTGGCGAAAAATTGCATGTCC…	MLGKCLTAGCCSQLLFLWCIVPFCFVALVNASNSSSSHLQLIYNLTICELNGTDWLDKKFDWAVETFVIFPVLTHIVSYGALTTSHFLDTVGLATVSTAGYYHGRYVLSSIYAVCALAALICFAIRLAKNCMSWRYSCTRYTNFLLDTKGKLYRWRSSVIIEKGGKVDVGGHLIDLKRVVLDGSAATPVTKISAEQWGRP	603	200	SD	1C.5
SDSU_ADRDL_PRRSV_027	ATGTTGGGGAAATGCTTGACCGCGGGCTGTTGCTCACAATTGCCTTTTTTGTGGTGTATCGTGCCGTTCTGTTTTGTTGCGCTCGTCAACGCCAACAAAAGCAGCAGCTCCCATTTACAGTTGATTTATAACCTGACGATATGTGAGCTGAATGGCACAGATTGGCTAAATGAAAAATTTTACTGGGCAGTGGAGACTTTCGTTATTTTTCCTGTGTTGACTCATATCGTCTCTTATGGTGCCCTTACCACTAGCCATTTTCTTGACACGGTCGGCTTGGCCACTGTGTCCGCCGCCGGATATTATCACGGGCGGTATGTTTTGAGTAGCATTTACGCTGTCTGTGCCCTGGCTGCGTTGATTTGCTTCGCCATTAGGTTGGCAAAAAATTGCATGTCC…	MLGKCLTAGCCSQLPFLWCIVPFCFVALVNANKSSSSHLQLIYNLTICELNGTDWLNEKFYWAVETFVIFPVLTHIVSYGALTTSHFLDTVGLATVSAAGYYHGRYVLSSIYAVCALAALICFAIRLAKNCMSWRYSCTRYTNFLLDTKGKLYRWRSSVIVEKGGKVDVGGHLIDLKRVVLDGSAATPVTKISAEQWGRP	603	200	MN	1C.5
SDSU_ADRDL_PRRSV_028	ATGTTGGGGAAATGCTTGACCGCGGGCTATTGCTCGCAATTGCTTTCTTTGTGGTGTATCGTGCCGTTCTGTTTTGCTGTGCTCGCCAACGCCGGCAACGCCAGCAGCTCCCATCTACAGCTGATTTACAACTTGACGCTATGTGAGCTGAATGGCACAGATTGGCTAGCTAACAAATTTGATTGGGCAGTGGAGAGTTTTGTCATCTTTCCCGTTTTGACTCACATTGTCTCCTATGGTGCCCTCACTACCAGCCATTTCCTTGACACAGTCGCTTTAGTCACTGTGTCTACCGCCGGGTTTGTTCACGGGCGGTATGTCCTAAGTAGCATCTACGCGGTCTGTGCCCTGGCTGCGTTGACTTGCTTCGTCATTAGGTTTGCAAAGAATTGCATGTCC…	MLGKCLTAGYCSQLLSLWCIVPFCFAVLANAGNASSSHLQLIYNLTLCELNGTDWLANKFDWAVESFVIFPVLTHIVSYGALTTSHFLDTVALVTVSTAGFVHGRYVLSSIYAVCALAALTCFVIRFAKNCMSWRYACTRYTNFLLDTKGILYRWRSPVIIEKRGKVEVEGHLIDLKRVVLDGSVATPITRVSAEQWGRP	603	200	MN	5A.1
SDSU_ADRDL_PRRSV_029	ATGTTGGGGAAATGCTTGACCGCGGGCTGTTGCTTGCAATTGCTTTTTTTGTGGTGTATCGTGCCGTTCTGTTTTGTTGCGCTCGTCAACGCCAACAACAGCAGCAGCTCCCATTTACAGTTGATTTATAACCTGACGATATGTGAGCTGAATGGCACAGATTGGCTAAATAAAAGATTTGACTGGGCAGTGGAGACTTTCGTTATCTTTCCTGTGTTGACTCATATCGTCTCTTACGGTGCCCTTACCACTAGCCATTTTCTTGACACGGTTGGCTTGGCCGCTGTGTCCACCGCCGGATATTATCACGGGCGGCATGTATTGAGTAGCATCTACGCTGTCTGTGCCCTGGCTGCGTTGACTTGTTTCACCATTAGGTTGGCGAAAAATTGCATGTCC…	MLGKCLTAGCCLQLLFLWCIVPFCFVALVNANNSSSSHLQLIYNLTICELNGTDWLNKRFDWAVETFVIFPVLTHIVSYGALTTSHFLDTVGLAAVSTAGYYHGRHVLSSIYAVCALAALTCFTIRLAKNCMSWRYSCTRYTNYLLDTKGKLYRWRSSVIIEKGGKVDVGGHLIDLKRVVLDGSAATPVTKISAEQWGRP	603	200	IA	1C.5
SDSU_ADRDL_PRRSV_030	ATGTTGGGGAAATGCTTGACCGCGGGCTGTTGCTCGCAATTGCTTTTTTTGTGGTGTATCGTGCCGTTCTGTTTTGTTGCGCTCGTCAACGCCAACAACAGCAGCAGCTCCCATTTACAGTTGATTTATAACCTGACGATATGTGAGCTGAATGGCACAGATTGGCTAAGTAAAAAATTTGACTGGGCAGTGGAGACTTTCGTTATCTTTCCTGTGTTAACTCATATCGTCTCTTACGGTGCCCTCACCACTAGCCATTTTCTCGACACGGTCGGCTTGGCCACTGTATCCACCGCCGGATATTGGCACGGGCGGTATGTATTGAGTAGCATTTACGCTGTCTGTGCCCTGGCTGCGTTGATTTGCTTCGCCATCAGGTTGGCGAAAAATTGTATGTCC…	MLGKCLTAGCCSQLLFLWCIVPFCFVALVNANNSSSSHLQLIYNLTICELNGTDWLSKKFDWAVETFVIFPVLTHIVSYGALTTSHFLDTVGLATVSTAGYWHGRYVLSSIYAVCALAALICFAIRLAKNCMSWRYSCTRYTNFLLDTKGKLYRWRSSVLIEKGGKVDVGGHLIDLKRVVLDGSAATPVTNISAEQWGRP	603	200	IA	1C.5
SDSU_ADRDL_PRRSV_031	ATGTTGGGGAAATGCTTGACCGCGGGCTGTTGCTCGCAATTGCTTTTTTTGTGGTGTATCGTGCCGTTCTGTTCTGTTGCGCTCGTCAACGCCAACGGCAACAGCAGCTCCCATTTACAGTTGATTTATAACCTGACGATATGTGAGCTGAATGGCACAGATTGGCTAAATGATAAATTTGACTGGGCAGTGGAGACTTTCGTCATCTTTCCTGTGTTGACTCATATCGTCTCTTACGGTGCCCTTACCACTAGCCATTTTCTTGACACGGTCGGCTTGGCCACTGTGTCCACCGCCGGATATTATCACGGGCGGTATGTATTGAGTAGCATTTACGCTGTCTGTGCCCTGGCTGCGTTGACTTGCTTCGCCATTAGGTTGGCGAAAAATTGCATGTCC…	MLGKCLTAGCCSQLLFLWCIVPFCSVALVNANGNSSSHLQLIYNLTICELNGTDWLNDKFDWAVETFVIFPVLTHIVSYGALTTSHFLDTVGLATVSTAGYYHGRYVLSSIYAVCALAALTCFAIRLAKNCMSWRYSCTRYTNFLLDTKGKLYRWRSSVIIEKGGKVDVGGHLIDLKRVVLDGSAATPVTKISAEQWGRP	603	200	MN	1C.5
SDSU_ADRDL_PRRSV_032	ATGTTGGGGAAATGCTTGACCGCGGGCTGTTGCTCGCAATTGCTTTCTTTGTGGTGTATCGTGCCGTTCTGTTTTGCTGTGCTCGCCAACGCCAGCAGCGACAGCAGCTCCCATCTACAGCTGATTTACAACTTGACGCTATGTGAGCTGAATGGCACAGATTGGCTAGCTAACAAATTTGATTGGGCAGTGGAGAGTTTTGTCATCTTTCCCGTTTTGACTCACATTGTCTCCTATGGTGCCCTCACTACCAGCCATTTCCTTGACACAGTCGCTTTAGTCACTGTGTCTACCGCCGGGTTTGTTCACGGGCGGTACGTCCTAAGTAGCATCTACGCGGTCTGTGCCCTGGCTGCGTTGACTTGCTTCGTCATTAGGTTTGCAAAGAATTGCATGTCC…	MLGKCLTAGCCSQLLSLWCIVPFCFAVLANASSDSSSHLQLIYNLTLCELNGTDWLANKFDWAVESFVIFPVLTHIVSYGALTTSHFLDTVALVTVSTAGFVHGRYVLSSIYAVCALAALTCFVIRFAKNCMSWRYACTRYTNFLLDTKGRLYRWRSPVIIEKRGKVEVEGHLIDLKRVVLDGSVATPITRVSAEQWGRP	603	200	SD	5A.1
SDSU_ADRDL_PRRSV_033	ATGTTGGGGAAATGCTTGACCGCGGGCTGTTGCTCGCAATTGCTTTTTTTGTGGTGTATCGTGCCGTTCTGTTTTGTTGCGCTCGTCAACGCCAACAGCAGCAGCAGCTCCCATTTACAGTTGATTTATAACCTGACGATATGTGAGCTGAATGGCACAGATTGGCTAAATAAAAAATTTGACTGGGCAGTGGAGACCTTCGTCATCTTTCCTGTGTTGACTCATATCGTCTCTTACAATGCCCTTACCACTAGCCACTTTCTTGACACGGTCGGCTTGGCCACTGTGTCCACCGCCGGATATTATCACGGGCGGTATGTATTGAGTAGCATTTACGCTGTCTGTGCCCTGGCTGCGTTGATTTGCTTCGCCATTAGGTTGGCAAAAAATTGCATGTCC…	MLGKCLTAGCCSQLLFLWCIVPFCFVALVNANSSSSSHLQLIYNLTICELNGTDWLNKKFDWAVETFVIFPVLTHIVSYNALTTSHFLDTVGLATVSTAGYYHGRYVLSSIYAVCALAALICFAIRLAKNCMSWRYSCTRYTNFLLDTKGKLYRWRSSVIIEKGGKVDVGGHLIDLKRVVLDGSAATPVTKISAEQWGRP	603	200	MN	1C.5
SDSU_ADRDL_PRRSV_034	ATGTTGGGGAAATGCTTGACCGCGGGCTGTTGCTCGCAATTGCTTTTTTTGTGGTGTATCGTGCCGTTCTGTTTTGTTGCGCTCGTCAACGCCAACAACAGCAGCAGCTCCCATTTACAGTTGATTTATAACCTGACGATATGTGAGCTGAATGGCACAGATTGGCTAAATGAAAAATTTGACTGGGCAGTGGAGACTTTCGTCATCTTTCCTGTGTTGACTCACATCGTCTCTTACGGTGCCCTTACCACTAGCCACTTTCTTGACACGGTCGGCTTGGCCACTGTGTCCATCGCCGGATATTATCACAATCGGTATGTATTGAGTAGCATTTACGCTGTCTGTGCCCTGGCTGCGTTGATTTGCTTCGCCATTAGGTTGGCGAGAAATTGCATGTCC…	MLGKCLTAGCCSQLLFLWCIVPFCFVALVNANNSSSSHLQLIYNLTICELNGTDWLNEKFDWAVETFVIFPVLTHIVSYGALTTSHFLDTVGLATVSIAGYYHNRYVLSSIYAVCALAALICFAIRLARNCMSWRYSCTRYTNFLLDTKGKLYRWRSSVIIEKGGKVDVGGHLIDLKRVVLDGSAATPVTKISAEQWGRP	603	200	SD	1C.5
SDSU_ADRDL_PRRSV_035	ATGTTGGGGAAATGCTTGACCGCGGGCTGTTACTCGCAATTGCTTTTTTTGTGGTGTATCGTGCCGTTCTGTTTTGTTGCGCTCGTCAACGCCAGCAACAGCAGCAGCTCCCATTTACAGTTGATTTATAACCTGACGATATGTGAGCTGAATGGCACAGATTGGCTAAATGAAAAATTTGACTGGGCAGTGGAGACTTTCGTCATCTTTCCTGTGTTGACTCACATCGTCTCTTACGGTGCCCTCACCACTAGCCATTTTCTTGACACGGTCGGCTTGGCCACTGTGTCCACCGCCGGATATTATCACAAGCGGTATGTATTGAGCAGCATTTACGCTGTCTGTGCCCTGGCTGCGTTGATTTGCTTCGCCACTAGGTTGGCGAGAAATTGCATGTCC…	MLGKCLTAGCYSQLLFLWCIVPFCFVALVNASNSSSSHLQLIYNLTICELNGTDWLNEKFDWAVETFVIFPVLTHIVSYGALTTSHFLDTVGLATVSTAGYYHKRYVLSSIYAVCALAALICFATRLARNCMSWRYSCTRYTNFLLDTKGKLYRWRSSVIIERGGKVDVGGHLIDLKRVVLDGSAATPVTKISAEQWGRP	603	200	SD	1C.5
SDSU_ADRDL_PRRSV_036	ATGTTGGGGAAATGCTTGACCGCGGGCTGTTGCTCGCAATTGCTTTTTTTGTGGTGTATCGTGCCGTTCTGTTTTGTTGCGCTCGTCAACGCCAGCAACAGCAGCAGCTCCCATTTACAGTTGATTTATAACCTGACGATATGTGAGCTGAATGGCACAGATTGGCTAGATAAAAAATTTGACTGGGCAGTGGAGACTTTCGTCATCTTTCCTGTGTTGACTCACATCGTCTCTTACGGTGCCCTTACCACTAGCCATTTTCTTGACACGGTCGGCTTGGCCACTGTGTCCACCGCCGGATATTATCACAAGCGGTATGTATTGAGTAGCATTTACGCTGTCTGTGCCCTGGCTGCGTTGATTTGCTTCGCCATTAGGTTGGCGAGAAATTGCATGTCC…	MLGKCLTAGCCSQLLFLWCIVPFCFVALVNASNSSSSHLQLIYNLTICELNGTDWLDKKFDWAVETFVIFPVLTHIVSYGALTTSHFLDTVGLATVSTAGYYHKRYVLSSIYAVCALAALICFAIRLARNCMSWRYSCTRYTNFLLDTKGKLYRWRSSVIIEKGGKVDVGGHLIDLKRVVLDGSAATPVTKISAEQWGRP	603	200	SD	1C.5
SDSU_ADRDL_PRRSV_037	ATGTTGGGGAAATGCTTGACCGCGGGCTGTTGCTCGCAATTGCTTTTTTTGTGGTGTATCGTGCCGTTCTGTTTTGTTGCGCTCGTCAACGCCAGCAACAGCAGCAGCTCCCATTTACAGTTGATTTATAACCTGACGATATGTGAGCTGAATGGCACAGATTGGCTAAATGAAAAATTTGACTGGGCAGTGGAGACTTTCGTCATCTTTCCTGTGTTGACTCACATCGTCTCTTACGGTGCCCTTACCACTAGCCATTTTCTTGACACGGTCGGCTTGGCCACTGTGTCCATCGCCGGATATTATCACAATCGGTATGTATTGAGTAGCATTTACGCTGTCTGTGCCCTGGCTGCGTTGATTTGCTTCGCCATTAGGTTGGCGAGAAATTGCATGTCC…	MLGKCLTAGCCSQLLFLWCIVPFCFVALVNASNSSSSHLQLIYNLTICELNGTDWLNEKFDWAVETFVIFPVLTHIVSYGALTTSHFLDTVGLATVSIAGYYHNRYVLSSIYAVCALAALICFAIRLARNCMSWRYSCTRYTNFLLDTKGKLYRWRSSVIIEKGGKVDVGGHLIDLKRVVLDGSAATPVTKISAEQWGRP	603	200	SD	1C.5
SDSU_ADRDL_PRRSV_038	ATGTTGGGGAAATGCTTGACCGCGGGCTGTTGCTCGCAATTGCTTTTTTTGTGGTGTATCGTGCCGTTCTGTTTTGTTGCGCTCGTCAACGCCAACAACAGCAGCAGCTCCCATTTACAGTTGATTTATAACCTGACGATATGTGAGCTGAATGGCACAGATTGGCTAAATAAAAAATTTGACTGGGCAGTGGAGACTTTCGTCATCTTTCCTGTGTTGACTCACATCGTCTCTTACGGTGCCCTTACCACTAGCCATTTTCTTGACACGGTCGGCTTGGCCACTGTGTCCACCGCCGGATATTATCACAAGCGGTATGTATTGAGTAGCATTTACGCTGTCTGTGCCCTGGCTGCGTTGATTTGCTTCGCCATTAGGTTGGCGAGAAATTGCATGTCC…	MLGKCLTAGCCSQLLFLWCIVPFCFVALVNANNSSSSHLQLIYNLTICELNGTDWLNKKFDWAVETFVIFPVLTHIVSYGALTTSHFLDTVGLATVSTAGYYHKRYVLSSIYAVCALAALICFAIRLARNCMSWRYSCTRYTNFLLDTKGKLYRWRSSVIIERGGKVDVGGHLIDLKRVVLDGSAATPVTKISAEQWGRP	603	200	SD	1C.5
SDSU_ADRDL_PRRSV_039	ATGTTGGGGAAATGCTTGACCGCGGGCTATTGCTCGCAATTGCCTTTTTTGTGGTGTATCGTGCCGTTCTGTTTTGCTGCGCTCGTCAACGCCAACAGCAACAGCAGCTCCCACTTCCAATTGATTTATAACCTGACGATATGCGAGCTGAATGGCACGGATTGGCTGAACCACCAGTTTGATTGGGCAGTGGAGACTTTTGTTATTTTTCCTGTGTTAACTCACATTGTTTCCTATGGCGCCCTCACTACCAGCCACCTACTTGACACGGTCGGCCTGATCACCGTGTCTACCGCCGGCTATTGGCATGGGCGGTGTGTGTTGAGTAGCATCTATGCTGTGTGTGCCCTAGCCGCGCTTGTCTGTTTCGTCATCAGGTTAACAAAAAATTGCATGTCC…	MLGKCLTAGYCSQLPFLWCIVPFCFAALVNANSNSSSHFQLIYNLTICELNGTDWLNHQFDWAVETFVIFPVLTHIVSYGALTTSHLLDTVGLITVSTAGYWHGRCVLSSIYAVCALAALVCFVIRLTKNCMSWRYSCTRYTNFLLDTKGKLYRWRSPVIIEKGGKVEVGSHLIDLKRVVLDGSAATPVTRISAEQWGRP	603	200	NE	1H.9
SDSU_ADRDL_PRRSV_040	ATGTTGGGGAAATGCTTGACCGCGGGCTATTGCTCGCAATTGCTTTTTTTGTGGTGTATCGTGCCGTTCTGTTTTGTTGCGCTCGTCAACGCCAACAGCAACAGCAGCTCTCATTTACAGTTGATTTATAACCTGACGATATGTGAGCTGAACGGCACGGATTGGCTGAGTAATCATTTCGGCTGGGCAGTAGAGACTTTCGTCATCTTCCCTGCGTTGACCCACATTGTTTCTTATGGCGCCCTCACCACTAGCCATTTTCTTGACACGGTCGGCCTGATCACCGTGTCTGCCGCCGGATATTACCACGGGCGGTATGTCTTGAGTAGCATTTACGCTGTCTGCGCCCTGGCTGCGTTAACTTGCTTCGTCATCAGGCTAACAAAAAATTGTATGTCA…	MLGKCLTAGYCSQLLFLWCIVPFCFVALVNANSNSSSHLQLIYNLTICELNGTDWLSNHFGWAVETFVIFPALTHIVSYGALTTSHFLDTVGLITVSAAGYYHGRYVLSSIYAVCALAALTCFVIRLTKNCMSWRYSCTRYTNFLLDTKGKLYRWRSSVIIEKGGKVEVGGHLIDLKKVVLDGSAATPVTKVSAEQWGRP	603	200	IA	1A-unclassified
SDSU_ADRDL_PRRSV_041	ATGTTGGGGAAATGCTTGACCGCGGGCTGTTGCTCGCAATTGCTTTTTTTGTGGTGTATCGTGCCGTTCTGTTTTGTTGCGCTCGTCAACGCCAACAACAGCAGCAGCTCCCATTTACAGTTGATTTATAACCTGACGATATGTGAGCTGAATGGCACAGATTGGCTAAATGAAAAATTTGACTGGGCAGTGGAGACTTTCGTTATCTTTCCTGTGTTGACTCATATCGTCTCTTACGGTGCCCTTACCACTAGCCACTTTCTTGACACGGTCGGCTTGGCCACTGTGTCCACCGCCGGATATTATCACGGGCGGTATGTATTGAGTAGCATTTACGCTGTCTGTGCCCTGGCTGCGTTGATTTGCTTCGCCATTAGGTTGGCGAAAAATTGTATGTCC…	MLGKCLTAGCCSQLLFLWCIVPFCFVALVNANNSSSSHLQLIYNLTICELNGTDWLNEKFDWAVETFVIFPVLTHIVSYGALTTSHFLDTVGLATVSTAGYYHGRYVLSSIYAVCALAALICFAIRLAKNCMSWRYSCTRYTNFLLDTKGKLYRWRSSVIIEKGGKVDVGGHLIDLKRVVLDGSAATPVTKISAEQWGRP	603	200	MN	1C.5
SDSU_ADRDL_PRRSV_042	ATGTTGGGGAAATGCTTGACCGCGGGCTGTTGCTCGCAATTGCTTTCTTTGTGGTGTATCGTGCCGTTCTGTTTTGCTGTGCTCGCCAACGCCAGCAACGACAGCAGCTCCCATCTACAGCTGATTTACAACTTGACGCTATGTGAGCTGAATGGCACAGATTGGCTAGCTAACAAATTTGATTGGGCAGTGGAGAGTTTTGTCATCTTTCCCGTTTTGACTCACATTGTCTCCTATGGTGCCCTCACTACTAGCCATTTCCTTGACACAGTCGCTCTAGTCACTGTGTCTACCGCCGGGTTCGTTCACGGGCGGTATGTCCTAAGTAGCATCTACGCGGTCTGTGCCCTGGCTGCGTTGACTTGCTTCGTCATTAGGTTTGCAAAGAATTGCATGTCC…	MLGKCLTAGCCSQLLSLWCIVPFCFAVLANASNDSSSHLQLIYNLTLCELNGTDWLANKFDWAVESFVIFPVLTHIVSYGALTTSHFLDTVALVTVSTAGFVHGRYVLSSIYAVCALAALTCFVIRFAKNCMSWRYACTRYTNFLLDTKGRLYRWRSPVIIEKRGKVEVEGHLIDLKRVVLDGSVATPITRVSAEQWGRP	603	200	MN	5A.1
SDSU_ADRDL_PRRSV_043	ATGTTGGGGAAATGCTTGACCGCGGGCTGTTGCTCACAATTGCTTTTTTTGTGGTGTATCGTGCCGTTCTGTCTTGTTGCGCTCGTCAACGCCAACAACAGCAGCAGCTCCCATTTACAGTTGATTTATAACCTGACGATATGTGAGCTGAATGGCACAGATTGGCTAAATAAAAAATTTGACTGGGCAGTGGAGACTTTCGTCATCTTTCCTGTGTTGACTCACATCGTCTCTTACGGTGCCCTTACCACTAGCCATTTTCTTGACACGGTCGGCTTGGCCACTGTGTCCACCGCCGGATATTATCACGGGCGGTATGTATTGAGTAGCATTTACGCTGTCTGTGCCCTGGCTGCGTTGATTTGCTTCGCCATTAGGTTGGCGAAAAATTGCATGTCC…	MLGKCLTAGCCSQLLFLWCIVPFCLVALVNANNSSSSHLQLIYNLTICELNGTDWLNKKFDWAVETFVIFPVLTHIVSYGALTTSHFLDTVGLATVSTAGYYHGRYVLSSIYAVCALAALICFAIRLAKNCMSWRYSCTRYTNFLLDTKGKLYRWRSSVIIEKGGKVDVGGHLIDLKRVVLDGSAATPVTKISAEQWGRP	603	200	SD	1C.5
SDSU_ADRDL_PRRSV_044	ATGTTGGGGAAATGCTTGACCGCGGGCTGTTGCTCGCAATCGCTTTTTTTGTGGTGTATCGTGCCGTTCTGTTTTGTTGCGCTCGTCAACGCCAACAACAGCAGCAGCTCCCATTTACAGTTGATTTATAACCTGACGATATGTGAGCTGAATGGCACAGAGTGGCTAAATAAAAAATTTGACTGGGCAGTGGAGACTTTCGTCATCTTTCCTGTGTTGACTCACATCGTCTCTTACGGTGCCCTTACCACTAGCCATTTTCTTGACACGGTCGGCTTGGCCACTGTGTCCACCGCCGGATATTATCACGGGCGGTATGTATTGAGTAGCATTTACGCTGTCTGTGCCCTGGCTGCGTTGATTTGCTTCGTCATTAGATTGGCGAAAAATTGCTTGTCC…	MLGKCLTAGCCSQSLFLWCIVPFCFVALVNANNSSSSHLQLIYNLTICELNGTEWLNKKFDWAVETFVIFPVLTHIVSYGALTTSHFLDTVGLATVSTAGYYHGRYVLSSIYAVCALAALICFVIRLAKNCLSWRYSCTRYTNFLLDTKGKLYRWRSSVIIEKGGKVDVGGHLIDLKRVVLDGSAATPVTKISAEQWGRP	603	200	MN	1C.5
SDSU_ADRDL_PRRSV_045	ATGTTGGGGAAATGCTTGACCGCGGGCTGTTGCTCGCAATTGCTTTCTTTGTGGTGTATCGTGCCGTTCTGTTTTGCTGTGCTCGTCAACGCCAACAACGACAGCAGCTCCCATCTACAGCTGATTTACAACTTGACGCTATGTGAGCTGAATGGCACAGATTGGCTAGCTAACAAATTTGATTGGGCAGTGGAGAGTTTTGTCATCTTTCCCGTTTTGACTCACATTGTCTCCTATGGTGCCCTCACTACTAGCCATTTCCTTGACACAGTCGCTCTAGTCACTGTGTCTACCGCCGGGTTCGTTCACGGGCGGTATGTCCTAAGTAGCATCTACGCGGTCTGTGCCCTGGCTGCGTTGACTTGCTTCGTCATTAGGTTTGCAAAGAATTGCATGTCC…	MLGKCLTAGCCSQLLSLWCIVPFCFAVLVNANNDSSSHLQLIYNLTLCELNGTDWLANKFDWAVESFVIFPVLTHIVSYGALTTSHFLDTVALVTVSTAGFVHGRYVLSSIYAVCALAALTCFVIRFAKNCMSWRYACTRYTNFLLDTKGRLYRWRSPVIIEKRGKVEVEGHLIDLKRVVLDGSVATPITRVSAEQWGRP	603	200	MN	5A.1
SDSU_ADRDL_PRRSV_046	ATGTTGGGGAAATGCTTGACCGCGGGCTGCTGCTCGCAATTGCCTTTTTTGTGGTGTATCGTGCCGTTCTGTTTTGTTGCGCTCGTCAACGCCAACAACAGCAGCAGCTCCCATTTACAGTTGATTTATAACCTGACGATATGTGAGCTGAATGGCACAGATTGGCTGAATAAAAGCTTTGATTGGGCGGTAGAGACCTTTGTCATCTTTCCTGTGTTAACTCACATTGTCTCCTATGGCGCCCTCACCACCAGCCATTTCCTTGACACAGTTGGCCTGATCACCGTGTCTACCGCCGGATATTATCATAAGCGGTATGTCTTGAGCAGCATTTACGCCGTCTGCGCCCTGGCTGCGTTGACTTGCTTCGTCATCAGGCTAACAAAAAACTGCATGTCC…	MLGKCLTAGCCSQLPFLWCIVPFCFVALVNANNSSSSHLQLIYNLTICELNGTDWLNKSFDWAVETFVIFPVLTHIVSYGALTTSHFLDTVGLITVSTAGYYHKRYVLSSIYAVCALAALTCFVIRLTKNCMSWRYSCTRYTNFLLDTKGKLYRWRSPVIIEKGGKVEVGNHLIDLKRVVLDGSAATPVTKISAEQWGRP	603	200	MN	1H.27
SDSU_ADRDL_PRRSV_047	ATGTTGGGGAAATGCTTGACCGCGGGCTGTTGCTCACAATTGCTTTTTTTGTGGTGTATCGTGCCGTTCTGTTTTGTTGCGCTCGTCAACGCCAACAACAGCAGCAGCTCCCATTTACAGTTGATTTATAACCTGACGATATGTGAGCTGAATGGCACAGATTGGCTAAATAAAAATTTTGACTGGGCAGTGGAGACCTTCGTTATCTTTCCTGTGTTGACCCATATCGTCTCTTACGGTGCCCTTACCACTAGCCATTTTCTTGACACGGTCAGCTTGGCCACTGTGTCCACCGCCGGATATTATCACGGGCGGTATGTATTGAGTAGCATTTACGCTGTCTGTGCCCTGGCTGCGTTGATTTGCTTCGCCATTAGGTTGGCAAAAAATTGCATGTCC…	MLGKCLTAGCCSQLLFLWCIVPFCFVALVNANNSSSSHLQLIYNLTICELNGTDWLNKNFDWAVETFVIFPVLTHIVSYGALTTSHFLDTVSLATVSTAGYYHGRYVLSSIYAVCALAALICFAIRLAKNCMSWRYSCTRYTNFLLDTKGKLYRWRSSVIIEKRGKVDVGGHLIDLKRVVLDGSAATPVTKISAEQWGRP	603	200	SD	1C.5
SDSU_ADRDL_PRRSV_048	ATGTTGGGGAAATGCTTGACCGCGGGCTGTTGCTCACAATTGCTTTTTTTGTGGTGTATCGTGCCGTTCTGTTTTGTTGCGCTCGTCAACGCCAACAACAGCAGCAGCTCCCATTTACAGTTGATTTATAACCTGACGATATGTGAGCTGAATGGCACAGATTGGCTAAATAAAAATTTTGACTGGGCAGTGGAGACCTTTGTTATCTTTCCTGTGTTGACTCATATCGTCTCTTACGGTGCCCTTACCACTAGCCATTTTCTTGACACGGTCAGCTTGGCCACTGTGTCCACCGCCGGATATTATCACGGGCGGTATGTATTGAGTAGCATTTACGCTGTCTGTGCCCTGGCTGCGTTGATTTGCTTCGCCATTAGGTTGGCAAAAAATTGCATGTCC…	MLGKCLTAGCCSQLLFLWCIVPFCFVALVNANNSSSSHLQLIYNLTICELNGTDWLNKNFDWAVETFVIFPVLTHIVSYGALTTSHFLDTVSLATVSTAGYYHGRYVLSSIYAVCALAALICFAIRLAKNCMSWRYSCTRYTNFLLDTKGKLYRWRSSVIIEKRGKVDVGGHLIDLKRVVLDGSAATPVTKISAEQWGRP	603	200	SD	1C.5
SDSU_ADRDL_PRRSV_049	ATGTTGGGGAAATGCTTGACCGCGGGCTGTTGCTCGCAATTGCTTTTTTTGTGGTGTATCGTGCCGTTCTGCTTTGTTGCGCTCGTCAACGCCAACGACAGCAGCAGCTCCCATTTACAGTTGATTTATAACCTGACGGTATGTGAGCTGAATGGCACAGACTGGCTAAACAAAAATTTTGACTGGGCAGTGGAGACTTTCGTCATCTTTCCTGTGTTGACTCACATCGTCTCTTACGGTGCCCTTACCACTAGCCATTTTCTTGACACGGTCGGCTTGGCCACTGTGTCCACCGCCGGATATTATCACGGGCGGCATGTATTGAGTAGCATTTACGCTGTCTGTGCCCTGGCTGCGTTGATTTGCTTCGCCATTAGGTTGGCGAAAAACTGCATGTCC…	MLGKCLTAGCCSQLLFLWCIVPFCFVALVNANDSSSSHLQLIYNLTVCELNGTDWLNKNFDWAVETFVIFPVLTHIVSYGALTTSHFLDTVGLATVSTAGYYHGRHVLSSIYAVCALAALICFAIRLAKNCMSWRYSCTRYTNFLLDTKGKLYRWRSSVIVERGGKVDVGGHLIDLKRVVLDGSAATPVTKISAEQWGRP	603	200	IA	1C.5
SDSU_ADRDL_PRRSV_050	ATGTTGGGGAAATGCTTGACCGCGGGCTGTTGCTCGCGATTGCTTTCTTTGTGGTGTATCGTGCCGTTCTGTTTTGCTGTGCTCGCCAACGCCAGCAACGACAGCAGCTCCCATCTACAGCTGATTTACAACTTGACGCTATGTGAGCTGAATGGCACAGATTGGCTAGCTAACAAATTTGATTGGGCAGTGGAGAGTTTTGTCATCTTTCCCGTTTTGACTCACATTGTCTCCTATGGTGCCCTCACTACCAGCCATTTCCTTGACACAGTCGCTTTAGTCACTGTGTCTACCGCCGGGTTTGTTCACGGGCGGTATGTCCTAAGTAGCATCTACGCGGTCTGTGCCCTGGCTGCGTTGACTTGCTTCGTCATTAGGTTTGCAAAGAATTGCATGTCC…	MLGKCLTAGCCSRLLSLWCIVPFCFAVLANASNDSSSHLQLIYNLTLCELNGTDWLANKFDWAVESFVIFPVLTHIVSYGALTTSHFLDTVALVTVSTAGFVHGRYVLSSIYAVCALAALTCFVIRFAKNCMSWRYACTRYTNFLLDTKGRLYRWRSPVIIEKRGKVEVEGHLIDLKRVVLDGSVATPITRVSAEQWGRP	603	200	SD	5A.1
SDSU_ADRDL_PRRSV_051	ATGTTGGGGAAATGCTTGACCGCGGGCTGTTGCTCGCAATTGCTTTTTTTGTGGTGTATCGTGCCGTTCTGTTTTGTTGCGCTCGTCAACGCCAGCAACAGCAGCAGCTCCCATCTACAGTTGATTTATAACCTGACGATATGTGAGCTGAATGGCACAGATTGGCTAGATAAAAAATTTGACTGGGCAGTGGAGACTTTCGTTATCTTTCCTGTGTTGACTCATATCGTCTCTTACGGTGCCCTTACCACTAGCCATTTTCTTGACACGGTCGGCTTGGCCACTGTGTCCACCGCCGGATATTATCGCGGGCGGTATGTATTGAGTAGCATTTACGCTGTCTGTGCCCTGGCTGCGTTGATTTGCTTTGCCATCAGGTTGGCGAAAAATTGCATGTCC…	MLGKCLTAGCCSQLLFLWCIVPFCFVALVNASNSSSSHLQLIYNLTICELNGTDWLDKKFDWAVETFVIFPVLTHIVSYGALTTSHFLDTVGLATVSTAGYYRGRYVLSSIYAVCALAALICFAIRLAKNCMSWRYSCTRYTNFLLDTKGKLYRWRSSVIIEKGGKVDVGGHLIDLKRVVLDGSAATPVTKISAEQWGRP	603	200	IA	1C.5
SDSU_ADRDL_PRRSV_052	ATGTTGGGGAAATGCTTGACCGCGGGCTGTTACTCGCAATTGCTTTTTTTGTGGTGTATCGTGCCGTTCTGTTTTATTGCGCTCGTCAACGCCAACAACAGCAACAGCTCCCATTTACAGTTGATTTATAACCTGACGATATGTGAGCTGAATGGCACAGATTGGCTAAATGAAAAATTTGACTGGGCAGTGGAAACTTTCGTTATCTTTCCTGTGTTGACTCACATCGTCTCTTATGGTGCCCTTACTACTAGCCATTTTCTTGACACGGTCGGCTTGGCCACTGTGTCCGTCGCCGGATATTATCACGGGCGGTACGTATTGAGTAGCATTTACGCTGTCTGTGCCCTGGCTGCGTTGATTTGCTTCGCCATTAGGTTGGCGAAAAATTGCATGTCC…	MLGKCLTAGCYSQLLFLWCIVPFCFIALVNANNSNSSHLQLIYNLTICELNGTDWLNEKFDWAVETFVIFPVLTHIVSYGALTTSHFLDTVGLATVSVAGYYHGRYVLSSIYAVCALAALICFAIRLAKNCMSWRYSCTRYTNFLLDTKGKLYRWRSPVIIERGGKVDVGSHLIDLKRVVLDGSAATPVTKISAEQWGRP	603	200	SD	1C-unclassified
SDSU_ADRDL_PRRSV_053	ATGTTGGGGAAATGCTTGACCGCGGGCTATTGCTCGCAATTGCCTTTTTTGTGGTGTATCGTGCCGTTCTGTCTTGCTGCGCTCGTCAACGCCGACAGCAACAGCAGCTCCCATTTACAGTCGATTTATAACTTAACGATATGTGAGCTGAATGGCACAGACTGGCTGAACAATCATTTTAGTTGGGCAGTGGAGACTTTCGTTATCTTTCCTGTGTTGACTCATATTGTTTCCTACGGCGCCCTCACTACCAGCCACTTCCTTGACACGGTCGGCCTGATCACTGTGTCCACCGCCGGATACTACCATAAGCGGTATGTCTTGAGTAGCATCTATGCTGTCTGCGCCCTGGCTGCGCTGATTTGCTTCGTCATCAGGTTGACGAAAAATTGTATGTCC…	MLGKCLTAGYCSQLPFLWCIVPFCLAALVNADSNSSSHLQSIYNLTICELNGTDWLNNHFSWAVETFVIFPVLTHIVSYGALTTSHFLDTVGLITVSTAGYYHKRYVLSSIYAVCALAALICFVIRLTKNCMSWRYSCTRYTNFLLDTKGRLYRWRSPVIIEKRGKIEVGGDLIDLKRVVLDGSAATPVTKVSAEQWGRP	603	200	SD	1F.1
SDSU_ADRDL_PRRSV_054	ATGTTGGGGAAATGCTTGACCGCGGGCTGTTGCTCGCAATTGCTTTCTTTGTGGTGTATCGTGCCGTTCTGTTTTGCTGTGCTCGCCAACGCCAGCAACGACAACAGCTCCCATCTACAGCTGATTTACAACTTGACGCTATGTGAGCTGAATGGCACAGATTGGCTAGCTAACAAATTTGATTGGGCAGTGGAGAGTTTTGTCATCTTTCCCGTTTTGACTCACATTGTCTCCTATGGTGCCCTCACTACCAGCCATTTCCTTGACACAGTCGCTTTAGTCACTGTGTCTACCGCCGGGTTTGTTCACGGGCGGTATGTCCTAAGTAGCATCTACGCGGTCTGTGCCCTGGCTGCGTTGACTTGCTTCGTCATTAGGTTTGCAAAGAATTGCATGTCC…	MLGKCLTAGCCSQLLSLWCIVPFCFAVLANASNDNSSHLQLIYNLTLCELNGTDWLANKFDWAVESFVIFPVLTHIVSYGALTTSHFLDTVALVTVSTAGFVHGRYVLSSIYAVCALAALTCFVIRFAKNCMSWRYACTRYTNFLLDTKGRLYRWRSPVIIEKRGKVEVEGHLIDLKRVVLDGSVATPITRVSAEQWGRP	603	200	MN	5A.1
SDSU_ADRDL_PRRSV_055	ATGTTGGGGAAATGCTTGACCGCGGGCTATTGCTCGCAATTGCCTTTTTTGTGGTGTATCGTGCCGTTCTGTTTTGCTGCGCTCGTCAACGCCAGCAGCAACAGCAGCTCCCACTTGCAATTGATTTATAACCTGACGATATGCGAGCTGAATGGCACGGATTGGCTGAATGACAAATTTGATTGGGCAGTGGAGACTTTTGTCATTTTCCCTGCGTTAACTCACATTGTTTCCTATGGCGCCCTCACGACCAGCCACTTACTTGACACGGTCGGCCTAATCACCGTGTCTACCGCCGGCTATTGGCATGGGCGGTATGTGTTGAGTAGCATCTATGCTGTGTGTGCCCTAGCCGCGCTTGTCTGTTTCGTCATCAGGTTAACGAAAAATTGCATGTCC…	MLGKCLTAGYCSQLPFLWCIVPFCFAALVNASSNSSSHLQLIYNLTICELNGTDWLNDKFDWAVETFVIFPALTHIVSYGALTTSHLLDTVGLITVSTAGYWHGRYVLSSIYAVCALAALVCFVIRLTKNCMSWRYSCTRYTNFLLDTKGKLYRWRSPVIIEKGGRVEVGSHLIDLKRVVLDGSAATPVTRISAEQWGRP	603	200	SD	1H.9
SDSU_ADRDL_PRRSV_056	ATGTTGGGGAAATGCTTGACCGCGGGCTGTTGCTCACAATTGCTTTTTTTGTGGTGTATCGTGCCGTTCTGTTTTGTTGCGCTCGTCAACGCCAGCAACAACAGCAGCTCCCAATTACAGTTGATTTATAACCTGACGATATGTGAGCTGAATGGCACAGATTGGCTAGATAAAAATTTTGATTGGGCAGTGGAGACTTTCGTTATCTTTCCTGTGTTGACTCATATTGTCTCTTACGGTGCCCTTACCACCAGCCATTTTCTTGACACGGTCGGCTTGGCCACTGTGTCCACCGCCGGATATTATCACGGGCGGTATGTATTGAGTAGCATTTACGCTGTCTGTGCCCTGGCTGCGTTGATTTGCTTCGCCATTAGGTTGGTGAAAAATTGCATGTCC…	MLGKCLTAGCCSQLLFLWCIVPFCFVALVNASNNSSSQLQLIYNLTICELNGTDWLDKNFDWAVETFVIFPVLTHIVSYGALTTSHFLDTVGLATVSTAGYYHGRYVLSSIYAVCALAALICFAIRLVKNCMSWRYSCTRYTNFLLDTKGKLYRWRSSVIIEKGGKVDVGGHLIDLKRVVLDGSAATPVTKISAEQWGRP	603	200	MN	1C.5
SDSU_ADRDL_PRRSV_057	ATGTTGGGGAAATGCTTGACCGCGGGCTGCTGCTCGCAATTGCCTTTTTTGTGGTGTATCGTGCCGTTCTGTTTTGTTGCGCTCGTCAACGCCAACAACAGCAGCAGCTCCCATTTACAGTTGATTTATAACCTGACGATATGTGAGCTGAATGGCACAGATTGGCTGAATAAAAGCTTCGATTGGGCGGTAGAGACCTTTGTCATCTTTCCTGTGTTAACTCACATTGTCTCCTATGGCGCCCTCACCACCAGCCATTTCCTTGACACAGTTGGCCTGATCACCGTGTCTACCGCCGGATATTATCATAAGCGGTATGTCTTGAGCAGCATTTACGCCGTCTGCGCCCTGGCTGCGTTGACTTGCTTCGTCATCAGGCTAACAAAAAACTGCATGTCC…	MLGKCLTAGCCSQLPFLWCIVPFCFVALVNANNSSSSHLQLIYNLTICELNGTDWLNKSFDWAVETFVIFPVLTHIVSYGALTTSHFLDTVGLITVSTAGYYHKRYVLSSIYAVCALAALTCFVIRLTKNCMSWRYSCTRYTNFLLDTKGKLYRWRSPVIIEKGGKVEVGNHLIDLKRVVLDGSAATPVTKISAEQWGRP	603	200	MN	1H.27
SDSU_ADRDL_PRRSV_058	ATGTTGGGGAAATGCTTGACCGCGGGCTACTGCTCGCAATTGCCTTTTTTCTGGTGTATCGTGCCGTTCTGTTTTGCTGCGCTCGTCAACGCCACCAGCAACAGCAGCTCCCATTTACAGTTGATTTATAACCTGACGATATGCGAGCTGAATGGCACAGATTGGTTGAATCAAAAGTTTGATTGGGCAGTGGAGACTTTTGTCATTTTTCCTGTGTTGACCCACATTGTCTCCTACGGTGCCCTTACCACCAGCCATTTCCTTGACACGGCCGGCCTAATCACTGTGTCTACCGCCGGATATTACCATGGGCGGTATGTGTTGAGTAGCATCTACGCCGTCTTTGCCCTGGCTGCGTTGATTTGTTTTGTCATTAGGTTGACAAAAAACTGTATGTCC…	MLGKCLTAGYCSQLPFFWCIVPFCFAALVNATSNSSSHLQLIYNLTICELNGTDWLNQKFDWAVETFVIFPVLTHIVSYGALTTSHFLDTAGLITVSTAGYYHGRYVLSSIYAVFALAALICFVIRLTKNCMSWRYSCTRYTNFLLDTKGNLYRWRSPVVIERRGKVEVGDHLIDLKRVVLDGSAATPITKISAEQWGRP	603	200	MN	1D.2
SDSU_ADRDL_PRRSV_059	ATGTTGGGGAAATGCTTGACCGCGGGCTGTTGCTCGCAATTGCTTTTTTTGTGGTGTATCGTGCCGTTCTGTTTTGTTGCGCTCGTCAACGCCAACAGCATCAGCAGCTCCCATTTACAGTTGATTTATAACCTGACGATATGTGAGCTGAATGGCACAGATTGGCTAAATGAAAAATTTGACTGGGCAGTGGAGACTTTCGTTATCTTTCCTGTGTTGACTCATATCGTCTCTTATGGTGCCCTTACCACTAGCCATTTTCTTGACACGGTCGGCTTGGCCACTGTGTCCACCGCCGGATATTATCACGGGCGGCATGTATTGAGTAGCATTTACGCTGTCTGTGCCCTGGCTGCGTTGATTTGCTTCGCCATTAGGTTGGCGAAAAATTGCATGTCC…	MLGKCLTAGCCSQLLFLWCIVPFCFVALVNANSISSSHLQLIYNLTICELNGTDWLNEKFDWAVETFVIFPVLTHIVSYGALTTSHFLDTVGLATVSTAGYYHGRHVLSSIYAVCALAALICFAIRLAKNCMSWRYSCTRYTNFLLDTKGKLYRWRSSVIIEKGGKVDVGGHLIDLKRVVLDGSAATPVTKISAEQWGRP	603	200	MN	1C.5
SDSU_ADRDL_PRRSV_060	ATGTTGGGGAAATGCTTGACCGCGGGCTGTTGCTCGCGATTGCTTTCTTTGTGGTGTATCGTGCCGTTCTGGTTTGCTGTGCTCGGCGACGCCAACAGCAGCAGCAGCTCTCATTTCCAGTTGATTTATAACTTGACGCTATGTGAGCTGAATGGCACAGATTGGCTGGCAGAAAAATTTGATTGGGCGGTGGAGACTTTTGTCATCTTTCCCGTGTTGACTCACATTGTTTCCTATTGTGCACTCACCACCAGCCATTTCCTTGACACAGTTGGTCTGGTTACTGTGTCCACCGCCGGGTTTTATCACGGGCGGTATGTCTTGAGTAGCATCTACGCGGTCTGTGCTCTGGCTGCGTTGATTTGCTTCGTTATTAGGCTTGCGAAGAACTGCATGTCC…	MLGKCLTAGCCSRLLSLWCIVPFWFAVLGDANSSSSSHFQLIYNLTLCELNGTDWLAEKFDWAVETFVIFPVLTHIVSYCALTTSHFLDTVGLVTVSTAGFYHGRYVLSSIYAVCALAALICFVIRLAKNCMSWRYSCTRYTNFLLDTKGRLYRWRSPVIIEKRGKVEVEGHLIDLKRVVLDGSVATPLTRVSAEQWGRP	603	200	SD	8C.1
SDSU_ADRDL_PRRSV_061	ATGTTGGGGAAATGCTTGACCGCGGGCTGTTGCTCGCAATTGCTTTCTTTGTGGTGTATCGTGCCGTTCTGTTTTGCTGTGCTCGCCAACGCCAGCAACGACAGCAGCTCCCATCTACAGCTGATTTACAACTTGACGCTATGTGAGCTGAATGGCACAGATTGGCTAGCTAACAAATTTGATTGGGCAGTGGAGAGTTTTGTCATCTTTCCCGTTTTGACTCACATTGTCTCCTATGGTGCCCTCACTACCAGCCATTTCCTTGACACAGTCGCTTTAGTCACTGTGTCTACCGCCGGGTTTGTTCACGGGCGGTATGTCTTAAGTAGCATCTACGCGGTCTGTGCCCTGGCTGCGTTGACTTGCTTCGTCATTAGGTTTGCAAAGAATTGCATGTCC…	MLGKCLTAGCCSQLLSLWCIVPFCFAVLANASNDSSSHLQLIYNLTLCELNGTDWLANKFDWAVESFVIFPVLTHIVSYGALTTSHFLDTVALVTVSTAGFVHGRYVLSSIYAVCALAALTCFVIRFAKNCMSWRYACTRYTNFLLDTKGRLYRWRSPVIIEKRGKVEVEGHLIDLKRVVLDGSVATPITRVSAEQWGRP	603	200	MN	5A.1
SDSU_ADRDL_PRRSV_062	ATGTTGGGGAAATGCTTGACCGCGGGCTGTTGCTCACAATTGCTTTTTTTGTGGTGTATCGTGCCGTTCTGTTTTGTTGCGCTCGTCAACGCCAACAACAGCAGCAGCTCCCATTTACAGTTGATTTATAACCTGACGATATGTGAGCTGAATGGCACAGATTGGCTAAATGAAAAATTTGACTGGGCAGTGGAGACTTTCGTCATCTTTCCTGTGTTGACTCACATCGTCTCTTACGGTGCCCTTACCACTAGCCATTTTCTTGACACGGTCGGCTTGGCCACTGTGTCCACCGCCGGATATTATCACGGGCGGTATGTGTTGAGTAGTATTTACGCTGTCTGTGCTCTGGCTGCGTTGATTTGCTTCGCCATTAGATTGGCAAAAAATTGCATGTCC…	MLGKCLTAGCCSQLLFLWCIVPFCFVALVNANNSSSSHLQLIYNLTICELNGTDWLNEKFDWAVETFVIFPVLTHIVSYGALTTSHFLDTVGLATVSTAGYYHGRYVLSSIYAVCALAALICFAIRLAKNCMSWRYSCTRYTNFLLDTKGKLYRWRSSVIIEKGGRVDVGGHLIDLKRVVLDGSAATPVTKISAEQWGRP	603	200	MN	1C.5
SDSU_ADRDL_PRRSV_063	ATGTTGGGGAAATGCTTGACCGCGGGCTGTTGCTCGCAATTGCTTTTTTTGTGGTGTATCGTGCCGTTCTGTTTTGTTGCGCTCGTCAACGCCAGCAACAGCAACAGCTCCCATTTACAGTCGATTTATAACCTGACGATATGTGAGCTGAATGGCACAGATTGGCTAGAAAAAAATTTTGACTGGGCAGTGGAGACTTTCGTCATCTTTCCTGTGTTGACTCACATCGTCTCTTACGGTGCCCTTACCACTAGCCATTTTCTTGACACGGTCGGCTTGGCCACTGTGTCCACCGCCGGATATTATCACGGGCGGTATGTATTGAGTAGCATTTACGCTGTCTGTGCCCTGGCTGCGTTGATTTGCTTCGCCATTAGGTTGGCGAAAAACTGCATGTCC…	MLGKCLTAGCCSQLLFLWCIVPFCFVALVNASNSNSSHLQSIYNLTICELNGTDWLEKNFDWAVETFVIFPVLTHIVSYGALTTSHFLDTVGLATVSTAGYYHGRYVLSSIYAVCALAALICFAIRLAKNCMSWRYSCTRYTNFLLDTKGKLYRWRSSVIIEKGGKVDVGGHLIDLKRVVLDGSAATPVTKISAEQWGRP	603	200	MN	1C.5
SDSU_ADRDL_PRRSV_064	ATGTTGGGGAAATGCTTGACCGCGGGCTGCTGCTCGCAATTGCTTTTTTTGTGGTGTATCGTGCCGTTCTGTTTTGTTGCGCTCGTCAACGCCAACAACAGCAGCAGCTCCCATTTTCAGTTGATTTATAACCTGACAATATGCGAGCTGAATGGCACAGATTGGCTAAATAAAAGTTTTGATTGGGCGGTGGAGACCTTTGTTATCTTTCCTGTGTTGACTCATATTGTCTCCTATGGCGCCCTCACCACTAGCCATTTCCTTGACACTGTCGGCCTGATCACCGTGTCTGCCGCCGGATATTACCACGGGCGGTATGTCTTGAGTAGCATTTACGCTGTCTGCGCCCTTGCTGCGTTAATTTGCTTCGTCATCAGACTAACAAAGAATTGTATGTCC…	MLGKCLTAGCCSQLLFLWCIVPFCFVALVNANNSSSSHFQLIYNLTICELNGTDWLNKSFDWAVETFVIFPVLTHIVSYGALTTSHFLDTVGLITVSAAGYYHGRYVLSSIYAVCALAALICFVIRLTKNCMSWRYSCTRYTNFLLDTKGKLYRWRSSVIIEKGGKVEVGGHLIDLKKVVLDGSAATPVTKVSAEQWGRP	603	200	MN	1A.29
SDSU_ADRDL_PRRSV_065	ATGTTGGGGAAATGCTTGACCGCGGGCTGTTGCTCGCAATTGCTTTTTTTGTGGTGTATCGTGCCGTTCTGTTCTGTTGCGCTCGTCAACGCCAACGGCAACAGCAGCTCCCATTTACAGTTGATTTATAACCTGACGATATGTGAGCTGAATGGCACAGATTGGCTAAGTGATAAATTTGACTGGGCAGTGGAGACTTTCGTCATCTTTCCTGTGTTGACTCATATCGTCTCTTACGGTGCCCTTACCACTAGCCATTTTCTTGACACGGTCGGCTTGGCCACTGTGTCCACCGCCGGATATTATCACGGGCGGTATGTATTGAGTAGCATTTACGCTGTCTGTGCCCTGGCTGCGTTGACTTGCTTCGCCATTAGGTTGGCGAAAAATTGCATGTCC…	MLGKCLTAGCCSQLLFLWCIVPFCSVALVNANGNSSSHLQLIYNLTICELNGTDWLSDKFDWAVETFVIFPVLTHIVSYGALTTSHFLDTVGLATVSTAGYYHGRYVLSSIYAVCALAALTCFAIRLAKNCMSWRYSCTRYTNFLLDTKGKLYRWRSSVIIEKGGKVDVGGHLIDLKRVVLDGSAATPVTKISAEQWGRP	603	200	MN	1C.5
SDSU_ADRDL_PRRSV_066	ATGTTGGGGAAATGCTTGACCGCGGGCTGCTGCTCGCAATTGCCTTTTTTGTGGTGTATCGTGCCGTTCTGTTTTGTTGTGCTCGTCAACGCCAACAACAGCAGCAGCTCCCATGTACAATTGATTTATAAACTGACGATATGTGAGCTGAATGGCACAGACTGGCTGAATAGAAACTTTGATTGGGCAGTGGAGACCTTTGTTATCTTTCCTGTGTTGACTCACATTGTCTCCTATGGCGCCCTCACCACCAGCCATTTTCTAGACACAGTCGGCCTGATCACCGTGTCTACCGCCGGATATTGCCACAGGCGGTACGTCTTGAGTAGCATTTACGCCGTCTGCGCCCTGGCTGCGTTGACTTGCTTCGTCATCAGGCTAACAAAAAATTGCATGTCC…	MLGKCLTAGCCSQLPFLWCIVPFCFVVLVNANNSSSSHVQLIYKLTICELNGTDWLNRNFDWAVETFVIFPVLTHIVSYGALTTSHFLDTVGLITVSTAGYCHRRYVLSSIYAVCALAALTCFVIRLTKNCMSWRYSCTRYTNFLLDTKGKLYRWRSPVIIEKGGKIEVEGHLIDLKRVVLDGSAATPVTKVSAEQWGRP	603	200	IA	1A.2.52
SDSU_ADRDL_PRRSV_067	ATGTTGGGGAAATGCTTGACCGCGGGCTGCTGCTCGCAATTGCTTTTTTTGTGGTGTATCGTGCCGTTCTGTTTTGTTGCGCTCGTCAACGCCAACAACAGCAGCAGCTCCCATTTACAGCTGATTTATAACTTGACGATATGTGAGCTGAATGGCACGGATTGGCTAAATGAAAAATTTGATTGGGCGGTGGAAACCTTTGTCATCTTTCCTGTGTTGACTCACATTGTCTCTTATGGCGCCCTCACCACCAGCCATTTCCTTGACACGGTCGGCCTAATTACTGTGTCTGCCGCCGGATATTGGCACCAACGGTATGTTTTGAGCAGCATTTACGCCGCCTGCGCCCTGGCTGCGGCAACTTGCTTTGTCATCAGGCTGGTAAAAAATTGTATGTCC…	MLGKCLTAGCCSQLLFLWCIVPFCFVALVNANNSSSSHLQLIYNLTICELNGTDWLNEKFDWAVETFVIFPVLTHIVSYGALTTSHFLDTVGLITVSAAGYWHQRYVLSSIYAACALAAATCFVIRLVKNCMSWRYSCTRYTNFLLDTKGKLYRWRSPVIIEKGGKVEVEGHLIDLKRVVLDGSAATPVTKVSAEQWGRP	603	200	SD	1A-unclassified
SDSU_ADRDL_PRRSV_068	ATGTTGGGGAAATGCTTGACCGCGGGCTGTTGCTCGCAATTGCTTTTTTTGTGGTGTATCGTGCCGTTCTGTTTTGTTGCGCTCGTCAACGCCAGCAACAACAGCAGCCCCCATTTACAGTTGATTTATAACCTGACAATATGTGAGCTGAATGGCACAGATTGGCTAAATAAAAGATTTGAATGGGCAGTGGAGACTTTCGTTATCTTTCCTGCGTTGACTCACATCGTCTCTTACGGCGCCCTTACCACTAGCCATTTTCTTGACACGGTCGGCTTGGCCACTGTGTCCATCGCCGGATATTATCACGGGCGGTATGTATTGAGTAGCATTTACGCTGTCTGTGCCCTGGCTGCGTTGATTTGCTTCGCCATCAGGTTGGCGAAAAATTGCATGTCC…	MLGKCLTAGCCSQLLFLWCIVPFCFVALVNASNNSSPHLQLIYNLTICELNGTDWLNKRFEWAVETFVIFPALTHIVSYGALTTSHFLDTVGLATVSIAGYYHGRYVLSSIYAVCALAALICFAIRLAKNCMSWRYSCTRYTNFLLDTKGKLYRWRSSVIIEKGGKVDVGGHLIDLKRVVLDGSAATPVTKISAEQWGRP	603	200	IA	1C.5
SDSU_ADRDL_PRRSV_069	ATGTTGGGGAAATGCTTGACCGCGGGCTGTTGCTCGCAATTGCCTTTTTTGTGGTGTATCGTGCCGTTCTGTTTTGTTGCGCTCGTCAACGCCAGCAACAGCAGCAGCTCCCATTTACAGTTGATTTACAACCTGACGATATGTGAGCTGAATGGCACAGATTGGCTAAATGAAAGATTTGACTGGGCAGTGGAGACTTTCGTCATCTTTCCTGTATTGACTCATATCGTCTCTTACGGTGCCCTTACCACTAGCCATTTTCTTGACACGGTCGGCTTGGCCACTGTGTCCACCGCCGGATATTATCATGGGCGGTATGTATTGAGTAGCATTTACGCTGTCTGTGCCCTGGCTGCGTTGATTTGCTTCGCCATCAGGCTGGCGAAAAATTGCATGTCC…	MLGKCLTAGCCSQLPFLWCIVPFCFVALVNASNSSSSHLQLIYNLTICELNGTDWLNERFDWAVETFVIFPVLTHIVSYGALTTSHFLDTVGLATVSTAGYYHGRYVLSSIYAVCALAALICFAIRLAKNCMSWRYSCTRYTNFLLDTKGKLYRWRSSVIIEKGGKVDVGGHLIDLKRVVLDGSAATPVTKISAEQWGRP	603	200	MN	1C.5
SDSU_ADRDL_PRRSV_070	ATGTTGGGGAAATGCTTGACCGCGGGCTGCTGCTCGCAATTGCCTTTTTTGTGGTGTATCGTGCCGTTCTGTTTTGTTGTGCTCGTCAACGCCAACAACAGCAGCAGCTCCCATGTACAATTGATTTATAACCTGACGATATGTGAGCTGAATGGCACAGACTGGCTGAATAGAAACTTTGATTGGGCAGTGGAGACCTTTGTTATCTTTCCTGTGTTGACTCACATTGTCTCCTATGGCGCCCTCACCACCAGCCATTTTCTAGACACAGTCGGCCTGATCACCGTGTCTACCGCCGGATATTGCCACAGGCGGTACGTCTTGAGTAGCATTTACGCCGTCTGCGCCCTGGCTGCGTTGACTTGCTTCGTCATCAGGCTAACAAAAAATTGCATGTCC…	MLGKCLTAGCCSQLPFLWCIVPFCFVVLVNANNSSSSHVQLIYNLTICELNGTDWLNRNFDWAVETFVIFPVLTHIVSYGALTTSHFLDTVGLITVSTAGYCHRRYVLSSIYAVCALAALTCFVIRLTKNCMSWRYSCTRYTNFLLDTKGKLYRWRSPVIIEKGGKIEVEGHLIDLKRVVLDGSAATPVTKVSAEQWGRP	603	200	IA	1A.2.52
SDSU_ADRDL_PRRSV_071	ATGTTGGGGAAATGCTTGACCGCGGGCTGCTGCTCGCAATTGCCTTTTTTGTGGTGTATCGTGCCGTTCTGTTTTGTTGCGCTCGTCAACGCCAACAACAGCAGCAGCTCCCATTTACAGTTGATTTATAACCTGACGATATGTGAGCTGAATGGCACAGATTGGCTAAATGAAAAGTTTGATTGGGCAGTGGAGACCTTTGTTATCTTTCCTGTGTTGACCCATATCGTCTCCTATGGCGCCCTCACCACCAGCCATTTCCTTGACACAGTCGGCCTGATCACCGTGTCTGCCGCCGGATATTACCACGGGCGGTATGTCTTGAGTAGCATTTACGCCGTCTGCGCCCTGGCTGCGTTAACTTGCTTCGTCATCAGGCTAACAAAAAATTGTATGTCC…	MLGKCLTAGCCSQLPFLWCIVPFCFVALVNANNSSSSHLQLIYNLTICELNGTDWLNEKFDWAVETFVIFPVLTHIVSYGALTTSHFLDTVGLITVSAAGYYHGRYVLSSIYAVCALAALTCFVIRLTKNCMSWRYSCTRYTNFLLDTKGKLYRWRSPVIIEKGGKIEVEGHLIDLKRVVLDGSAATPITKVSAEQWGRP	603	200	MN	1A-unclassified
SDSU_ADRDL_PRRSV_072	ATGTTGGGGAAATGCTTGACCGCGGGCTGTTGCTCGCAATTGCTTTCTTTGTGGTGTATCGTGCCGTTCTGTTTTGCTGTGCTCGCCAACGCCAGCAACGACAGCAGCTCCCATCTACAGCTGATTTACAACTTGACGCTATGTGAGCTGAATGGCACAGATTGGCTAGCTGACAAATTTGATTGGGCAGTGGAGAGTTTTGTCATCTTTCCCGTTTTGACTCACATTGTCTCCTATGGTGCCCTCACTACCAGCCATTTCCTTGACACAGTCGCTTTAGTCACTGTGTCTACCGCCGGGTTTGTTCACGGGCGGTATGTCCTAAGTAGCATCTACGCGGTCTGTGCCCTGGCTGCGTTGACTTGCTTCGTCATTAGGTTTGCAAAGAATTGCATGTCC…	MLGKCLTAGCCSQLLSLWCIVPFCFAVLANASNDSSSHLQLIYNLTLCELNGTDWLADKFDWAVESFVIFPVLTHIVSYGALTTSHFLDTVALVTVSTAGFVHGRYVLSSIYAVCALAALTCFVIRFAKNCMSWRYACTRYTNFLLDTKGRLYRWRSPVIIEKRGKVEVEGHLIDLKRVVLDGSVATPITRVSAEQWGRP	603	200	SD	5A.1
SDSU_ADRDL_PRRSV_073	ATGTTGGGGAAATGCTTGACCGCGGGCTGTTGCTCGCAATTGCTTTTTTTGTGGTGTATCGTGCCGTTCTGTTTTGTTGCGCTCGTCAACGCCGACAACAGCAGCAGCTCCCATTTACAGTTGATTTATAACCTGACGATATGTGAGCTGAATGGCACAGATTGGCTGAATAAAAAATTTGACTGGGCAGTGGAGACTTTCGTCATCTTTCCTGTGTTGACTCACATCGTCTCTTACGGTGCCCTTACCACTAGCCATTTTCTTGACACGGTCGGCTTGGCCACTGTGTCCACCGCCGGATATTATCACGGGCGGTATGTATTGAGTAGCATTTACGCTGTCTGTGCCCTGGCTGCGTTGATTTGCTTCGCCATTAGATTGGCGAAAAATTGCATGTCC…	MLGKCLTAGCCSQLLFLWCIVPFCFVALVNADNSSSSHLQLIYNLTICELNGTDWLNKKFDWAVETFVIFPVLTHIVSYGALTTSHFLDTVGLATVSTAGYYHGRYVLSSIYAVCALAALICFAIRLAKNCMSWRYSCTRYTNFLLDTKGKLYRWRSSVIIEKGGKVDVGGHLIDLKRVVLDGSAATPVTKISAEQWGRP	603	200	MN	1C.5
SDSU_ADRDL_PRRSV_074	ATGTTGGGGAAATGCTTGACCGCGGGCTGTTGCTCACAATTGCTTTTTTTGTGGTGTATCGTGCCGTTCTGTTTTGTTGCGCTCGTCAACGCCAACAACAGCAGCAGCTCCCATTTACAGTTGATTTATAACCTGACGATATGTGAGCTGAATGGCACAGATTGGCTAAATAGAAATTTTGACTGGGCAGTGGAGACCTTCGTTATCTTTCCTGTGTTGACTCATATCGTCTCTTACGGTGCCCTTACCACTAGCCATTTTCTTGACACGGTCAGCTTGGCCACTGTGTCCACCGCCGGATATTATCACGGGCGGTATGTATTGAGTAGCATTTACGCTGTCTGTGCCCTGGCTGCGTTGATTTGCTTCGCCATTAGGTTGGCAAAAAATTGCATGTCC…	MLGKCLTAGCCSQLLFLWCIVPFCFVALVNANNSSSSHLQLIYNLTICELNGTDWLNRNFDWAVETFVIFPVLTHIVSYGALTTSHFLDTVSLATVSTAGYYHGRYVLSSIYAVCALAALICFAIRLAKNCMSWRYSCTRYTNFLLDTKGKLYRWRSSVIIEKRGKVDVGGHLIDLKRVVLDGSAATPVTKISAEQWGRP	603	200	SD	1C.5
SDSU_ADRDL_PRRSV_075	ATGTTGGGGAAATGCTTGACCGCGGGCTGTTGCTCGCAATTGCTTTTTTTGTGGTGTATCGTGCCGTCCTGTTTTGTTGCGCTCGTCAACGCCGGCAACAGCAGCAGCTCCCATTTACAGTTGATTTATAACCTGACCATATGTGAGCTGAATGGCACAAATTGGCTAAATGACAAATTTGACTGGGCAGTGGAGACTTTCGTTATCTTTCCTGTGTTGACTCATATTGTCTCTTACGGTGCCCTTACCACTAGCCATTTTCTTGACACGGTCGGCTTAGCCACTGTGTCCACCGCCGGATATTATCACGGGCGGTATGTGTTGAGTAGCATTTACGCTGTTTGTGCCTTGGCTGCGTTGATTTGCTTCGCCATTAGGTTGGCGAAAAATTGCATGTCT…	MLGKCLTAGCCSQLLFLWCIVPSCFVALVNAGNSSSSHLQLIYNLTICELNGTNWLNDKFDWAVETFVIFPVLTHIVSYGALTTSHFLDTVGLATVSTAGYYHGRYVLSSIYAVCALAALICFAIRLAKNCMSWRYSCTRYTNFLLDTKGKLYRWRSSVIIEKGGKVDVGGHLIDLKRVVLDGSAATPVTKISAEQWGRP	603	200	MN	1C.5.33
SDSU_ADRDL_PRRSV_076	ATGTTGGGGAAATGCTTGACCGCGGGCTGCTGCTCGCAATTGCTTTCTTCGTGGTGTATCGTGCCGTTCTGTTTTGTTGCGCTCGTCAACGCCAGCAACAGCAGCAGCTCCCATTTACAGTTGATTTATAACCTGACGATATGTGAGCTGAATGGCACAGATTGGCTGAATGAAAACTTTGATTGGGCGGTGGAGACCTTTGTCATCTTTCCTGTGCTGACTCACATTGTCTCCTATGGCGCCCTCACCACCAGCCATTTCCTTGACGCGGCCGGCCTGATCACCGTGTCTGCCGCCGGATATCTTCACGGGCGGTATGTCTTGAGTAGCATTTACGCCGTCTGCGCCCTGGCTGCGTTGATTTGCTTTGTCATCAGGCTAGCAAAAAATTGCATGTCC…	MLGKCLTAGCCSQLLSSWCIVPFCFVALVNASNSSSSHLQLIYNLTICELNGTDWLNENFDWAVETFVIFPVLTHIVSYGALTTSHFLDAAGLITVSAAGYLHGRYVLSSIYAVCALAALICFVIRLAKNCMSWRYSCTRHTNFLLDTKGKLYRWRSPVIIEKGGKIEVEGHLIDLKRVVLDGSAATPVTKVSAEQWGRP	603	200	MN	1A.2
SDSU_ADRDL_PRRSV_077	ATGTTGGGGAAATGCTTGACCGCGGGCTGTTGCTCGCGATTGCTTTTTTTCTTGTGTATCGTGCCGTCCTGTTTTGTTGCGCCCATCAGCGCCAACGCAAACAGCAGCTCCCACTTGCAGTTGATTTACAACCTGACGATATGTGAGCTGAACGGCACAGATTGGCTTGGCCACAAGTTTGATTGGGCGGTGGAGACTTTTGTCATCTTTCCGGTGTTAACTCACATTGTCTCCCATGGCGCCCTCACTACCAGCCATTTCCTCGACACAGTCGGTCTCGCGACTGTGTCCGCCGCCGGGTACTACCATGAGCGGTATGTCTTGAGCAGCATCTACGCTGTCTGCGCCCTGGCAGCATTGGTTTGCTTTGCAATCAGGTTCGTAAAGAATTGCATGTCT…	MLGKCLTAGCCSRLLFFLCIVPSCFVAPISANANSSSHLQLIYNLTICELNGTDWLGHKFDWAVETFVIFPVLTHIVSHGALTTSHFLDTVGLATVSAAGYYHERYVLSSIYAVCALAALVCFAIRFVKNCMSWRYSCTRYTNFLLDTKGRLYRWRSSVIIERGGKVDVGGHLIDLKRVVLDGSAATPVTKVSAEQWGRP	603	200	SD	1E.1
SDSU_ADRDL_PRRSV_078	ATGTTGGGGAAATGCTTGACCGCGGGCTGCTGCTCGCAATTGCTTTTTTTGTGGTGTATCGTGCCGTTCTGTTTTGTTGCGCCCGTCAGCGCCAACAACGGCAGCAGCTCCCATTTACAGTTGATTTATAACCTGACGATATGTGAGCTGAACGGCACAGATTGGCTGGACCATCATTTCAGCTGGGCAGTGGAGACTTTCGTCATCTTCCCTGTGTTGACCCACATTGTCTCTTATGGCGCCCTCACCACTAGCCACTTTCTTGACACAGTCGGTCTTATCACTGTGTCCACCGCCGGATATTATCACAAGCGGTATGTGTTGAGCACCATTTACGCTGTTTGTGCCCTGGCTGCGTTGGTTTGCTTCGCCATTAGGTTGGCGAAGAATTGCATGTCC…	MLGKCLTAGCCSQLLFLWCIVPFCFVAPVSANNGSSSHLQLIYNLTICELNGTDWLDHHFSWAVETFVIFPVLTHIVSYGALTTSHFLDTVGLITVSTAGYYHKRYVLSTIYAVCALAALVCFAIRLAKNCMSWRYSCTRYTNFLLDTKGKLYRWRSPVIIEKGGKVDVGGHLIDLKRVVLDGSAATPVTKVSAEQWGRP	603	200	SD	1C.3
SDSU_ADRDL_PRRSV_079	ATGTTGGGGAAATGCTTGACCGCGGGCTGTTGCTCGCAATTGCTTTTTTTGTGGTATATCGTGCCGTTCTGTTTTGTTGCGCTCGTCAACGCCAACAACAGCAGCAGCTCCCATTTACAGTTGATTTATAACCTGACGATATGTGAGCTGAATGGCACAGATTGGCTAAATGAAAGATTTGACTGGGCAGTGGAGACTTTCGTTATCTTTCCTGTGTTGACTCATATCGTCTCTTACGGTGCCCTTACCACTAGCCATTTTCTTGACACGGTCGGCTTGGCCACTGTGTCCACCGCCGGATATTATCACGGGCGGTATGTATTGAGTAGCATTTACGCTGTCTGTGCCCTGGCTGCGTTGATTTGCTTCGCCATTAGGTTGGCGAAAAATTGCATGTCC…	MLGKCLTAGCCSQLLFLWYIVPFCFVALVNANNSSSSHLQLIYNLTICELNGTDWLNERFDWAVETFVIFPVLTHIVSYGALTTSHFLDTVGLATVSTAGYYHGRYVLSSIYAVCALAALICFAIRLAKNCMSWRYSCTRYTNFLLDTKGKLYRWRSSVIIEKGGKVDVGGHLIDLKRVVLDGSAATPVTKISAEQWGRP	603	200	MN	1C.5
SDSU_ADRDL_PRRSV_080	ATGTTGGGGAAATGCTTGACCGCGGGCTGTTGCTCGCAATTGCTTTTTTTGTGGTGTATCGTGCCGTTCTGTTTTGTTGCGCTCGTCAACGCCAACAACAGCAGCAGCTCCCATTTACAGTTGATTTATAACCTGACGATATGTGAGCTGAATGGCACAGATTGGCTAAATAAAAAATTTGACTGGGCAGTGGAGACCTTCGTTATCTTTCCTGTGTTGACTCATATCATCTCTTACGGTGCCCTTACCACTAGCCATTTTCTTGACACGGTCGGCTTGGCCACTGTGTCCACCGCCGGATATTATCACGGGCGGTATGTATTGAGTAGCATTTACGCTGTCTGTGCCCTGGCTGCGTTGGTTTGCTTCGCCATTAGGTTGGTAAAAAATTGCATGTCC…	MLGKCLTAGCCSQLLFLWCIVPFCFVALVNANNSSSSHLQLIYNLTICELNGTDWLNKKFDWAVETFVIFPVLTHIISYGALTTSHFLDTVGLATVSTAGYYHGRYVLSSIYAVCALAALVCFAIRLVKNCMSWRYSCTRYTNFLLDTKGKLYRWRSPVIIEKGGKVDVGGHLIDLKRVVLDGSAATPVTKISAEQWGRP	603	200	SD	1C.5
SDSU_ADRDL_PRRSV_081	ATGTTGGGGAAATGCTTGACCGCGGGCTACTGCTCGCAATTGCTTTTTTTCTGGTGTATCGTGCCGTTCTGTTTTGCTGCGCTCGTCAACGCCGCCAGCAACAGCAGCTCCCATTTACAGTTGATTTATAACCTGACGATATGCGAGCTGAACGGCACAGATTGGTTGAATCAAAAGTTTGATTGGGCAGTGGAGACTTTTGTCATTTTTCCTGTGTTGACCCACATTGTCTCCTACGGTGCCCTTACCACCAGCCATTTCCTTGACACGGCCGGCCTAATCACTGTGTCTACCGCCGGATATTACCATGGGCGGTATGTGTTGAGTAGCATCTACGCCGTCTTTGCCCTGGCTGCGTTGATTTGTTTTGTCATTAGGTTGACAAAAAACTGTATGTCC…	MLGKCLTAGYCSQLLFFWCIVPFCFAALVNAASNSSSHLQLIYNLTICELNGTDWLNQKFDWAVETFVIFPVLTHIVSYGALTTSHFLDTAGLITVSTAGYYHGRYVLSSIYAVFALAALICFVIRLTKNCMSWRYSCTRYTNFLLDTKGNLYRWRSPVVIERRGKVEVGDHLIDLKRVVLDGSAATPITKISAEQWGRP	603	200	MN	1D.2
SDSU_ADRDL_PRRSV_082	ATGTTGGGGAAATGCTTGACCGCGGGCTGTTGCTCGCAATTGCTTTCTTTGTGGTATATCGTGCCGTTCTGTTTTGCTGTGCTCGCCAACGCCAGCAACGCCAGCAGCTCCCATCTACAGCTGATTTACAACTTGACGCTATGTGAGCTGAATGGCACAGATTGGCTAGCTAACAAATTTGATTGGGCAGTGGAGAGTTTTGTCATCTTTCCCGTTTTGACTCACATTGTCTCCTATGGTGCCCTCACCACCAGCCATTTCCTTGACACAGTCGCTTTAGTCACTGTGTCTACCGCCGGGTTTGTTCACGGGCGGTATGTCCTAAGTAGCATCTACGCGGTCTGTGCCCTGGCTGCGTTGACTTGCTTCGTCATTAGGTTTGCAAAGAATTGCATGTCC…	MLGKCLTAGCCSQLLSLWYIVPFCFAVLANASNASSSHLQLIYNLTLCELNGTDWLANKFDWAVESFVIFPVLTHIVSYGALTTSHFLDTVALVTVSTAGFVHGRYVLSSIYAVCALAALTCFVIRFAKNCMSWRYACTRYTNFLLDTKGRLYRWRSPVIIEKRGKVEVEGHLIDLKRVVLDGSVATPITRVSAEQWGRP	603	200	MN	5A.1
SDSU_ADRDL_PRRSV_083	ATGTTGGGGAAATGCTTGACCGCGGGCTGCTGCTCGCAATTGCTTTTTTTGTGGTGTATCGTGCCGTTCTGTTTTGTTGCGCTCGTCAACGCCAACAACAGCAGCAGCTCCCATTTTCAGTTGATTTATAACCTGACAATATGCGAGCTGAATGGCACAGATTGGCTAAATAAAAATTTTGATTGGGCGGTGGAGACCTTTGTTATCTTTCCTGTGTTGACTCATATTGTCTCCTATGGCGCCCTCACCACTAGCCATTTCCTTGACACAGTCGGCCTGATCACCGTGTCTGCCGCCGGATATTACCACGGGCGGTATGTCTTGAGTAGCATTTACGCTGTCTGCGCCTTTGCTGCGTTAATTTGCTTCGTCATCAGACTAACAAAGAATTGTATGTCC…	MLGKCLTAGCCSQLLFLWCIVPFCFVALVNANNSSSSHFQLIYNLTICELNGTDWLNKNFDWAVETFVIFPVLTHIVSYGALTTSHFLDTVGLITVSAAGYYHGRYVLSSIYAVCAFAALICFVIRLTKNCMSWRYSCTRYTNFLLDTKGKLYRWRSSVIIEKGGKVEVGGHLIDLKKVVLDGSAATPVTKVSAEQWGRP	603	200	MN	1A-unclassified
SDSU_ADRDL_PRRSV_084	ATGTTGGGGAAATGCTTGACCGCGGGCTGTTGCTCGCAATTGCTTTTTTTGTGGTGTATCGTGCCGTTCTGTTTTGTTGCGCTCGTCAACGCCAACAACAGCAGCAGCTCCCATTTACAGTTGATTTATAACCTGACGATATGTGAGCTGAATGGCACAGATTGGCTAAAAGAAAGATTTGACTGGGCAGTGGAGACTTTCGTTATCTTTCCTGTGTTGACTCATATCGTCTCTTACGGTGCCCTTACCACTAGCCATTTTCTTGACACGGTCGGCTTGGCCACTGTGTCCACCGCCGGATATTACCACGGGCGGTATGTATTGAGTAGCATTTACGCTGTCTGTGCCCTGGCTGCGTTGATTTGCTTCGCCATCAGGTTGGCGAAAAATTGCATGTCC…	MLGKCLTAGCCSQLLFLWCIVPFCFVALVNANNSSSSHLQLIYNLTICELNGTDWLKERFDWAVETFVIFPVLTHIVSYGALTTSHFLDTVGLATVSTAGYYHGRYVLSSIYAVCALAALICFAIRLAKNCMSWRYSCTRYTNFLLDTKGKLYRWRSSVIIEKGGKVDVGGHLIDLKRVVLDGSAATPLTKISAEQWGRP	603	200	MN	1C.5
SDSU_ADRDL_PRRSV_085	ATGTTGGGGAAATGCTTGACCGCGGGCTACTGCTCGCAATTGCTTTTTTTCTGGTGTATCGTGCCGTTCTGTTTTGCTGCGCTCGTCAACGCCGCCAGCAACAGCAGCTCCCATTTACAGTTGATTTATAACCTGACGATATGCGAGCTGAATGGCACAGATTGGTTGAATCAAAAGTTTGATTGGGCAGTGGAGACTTTTGTCATTTTTCCTGTGTTGACCCACATTGTCTCCTACGGTGCCCTTACCACCAGCCATTTCCTTGACACGGCCGGCCTAATCACTGTGTCTACCGCCGGATATTACCATGGGCGGTATGTGTTGAGTAGCATCTACGCCGTCTTTGCCCTGGCTGCGTTGATTTGTTTTGTCATTAGGTTGACAAAAAACTGTATGTCC…	MLGKCLTAGYCSQLLFFWCIVPFCFAALVNAASNSSSHLQLIYNLTICELNGTDWLNQKFDWAVETFVIFPVLTHIVSYGALTTSHFLDTAGLITVSTAGYYHGRYVLSSIYAVFALAALICFVIRLTKNCMSWRYSCTRYTNFLLDTKGNLYRWRSPVVIERRGKVEVGDHLIDLKRVVLDGSAATPITKISAEQWGRP	603	200	MN	1D.2
SDSU_ADRDL_PRRSV_086	ATGTTGGGGAAATGCTTGACCGCGGGCTGCTGCTCGCAATTGCATTTTTTGTGGTGTATCGTGCCGTTCTGTTTTGTTGCGATCGTCAACGCCAACAACAGCAGCAGCTCCCATTTTCAGTTGATTTATAACCTGACGATATGTGAGCTGAATGGCACAGATTGGCTGAATAAAAGCTTTGATTGGGCGGTGGAGACCTTTGTCATCTTTCCTGTCTTGACTCACATTGTCTCCTATGGCGCCCTCACCACCAGTCATTTCCTTGACACAGTCGGCCTGATCACCGTGTCTGCCGCCGGATATTACCACGGGCGGTATGTCTTGAGTAGCATCTACGCTGTCTGCGCCCTGGCTGCGTTAACTTGCTTCGTCATCAGGCTAACAAAAAATTGTATGTCC…	MLGKCLTAGCCSQLHFLWCIVPFCFVAIVNANNSSSSHFQLIYNLTICELNGTDWLNKSFDWAVETFVIFPVLTHIVSYGALTTSHFLDTVGLITVSAAGYYHGRYVLSSIYAVCALAALTCFVIRLTKNCMSWRYSCTRYTNFLLDTKGKLYRWRSSVIIEKGGKVEVGGHLIDLKRVVLDGSAATPVTKVSAEQWGRP	603	200	SD	1A.29
SDSU_ADRDL_PRRSV_087	ATGTTGGGGAAATGCTTGACCGCGGGCTGTTGCTCACAATTGCTTTTTTTGTGGTGTATCGTGCCGTTCTGTTTTGTTGCGCTCGTCAACGCCAACAACAGCAGCAGCTCCCATTTACAGTTGATTTATAACCTGACGATATGTGAGCTGAATGGCACAGATTGGCTAAATGAAAAATTTGACTGGGCAGTGGAGACTTTCGTCATCTTTCCTGTGTTGACTCACATCGTCTCTTACGGTGCCCTTACCACTAGCCATTTTCTTGACACGGTCGGCTTGGCCACTGTGTCCACCGCCGGATATTATCACGGGCGGTATGTATTGAGTAGCATTTACGCTGTCTGTGCCCTGGCTGCGTTGATTTGCTTCGCCATCAGGTTGGCGAAAAACTGCATGTCC…	MLGKCLTAGCCSQLLFLWCIVPFCFVALVNANNSSSSHLQLIYNLTICELNGTDWLNEKFDWAVETFVIFPVLTHIVSYGALTTSHFLDTVGLATVSTAGYYHGRYVLSSIYAVCALAALICFAIRLAKNCMSWRYSCTRYTNFLLDTKGKLYRWRSSVIIEKGGKVDVGGHLIDLKRVVLDGSAATPVTKISAEQWGRP	603	200	MN	1C.5
SDSU_ADRDL_PRRSV_088	ATGTTGGGGAAATGCTTGACCGCGGGCTGTTACTCGCAATTGCTTTTTTTGTGGTGTATCGTGCCGTTCTGTTTTATTGCGCTCGTCAACGCCAAGAACAACAGCAGCTCCCATTTACAGTTGATTTATAACCTGACGATATGTGAGCTGAATGGCACAGATTGGCTAAATAAAACATTTGACTGGGCAGTGGAAACTTTCGTTATCTTTCCTGTGTTGACTCACATCGTCTCTTATGGTGCCCTTACCACTAGCCATTTTCTTGACACGGTCGGCTTGGCCACTGTGTCCGTCGCCGGATATTATCACGGGCGGTACGTGTTGAGTAGCATTTACGCTGTCTGTGCCCTGGCTGCGTTGATTTGCTTCGCCATTAGGTTGGCGAAAAATTGCATGTCC…	MLGKCLTAGCYSQLLFLWCIVPFCFIALVNAKNNSSSHLQLIYNLTICELNGTDWLNKTFDWAVETFVIFPVLTHIVSYGALTTSHFLDTVGLATVSVAGYYHGRYVLSSIYAVCALAALICFAIRLAKNCMSWRYSCTRYTNFLLDTKGKLYRWRSPVIIERGGKVDVGGHLIDLKRVVLDGSAATPVTKISAEQWGRP	603	200	SD	1C.5
SDSU_ADRDL_PRRSV_089	ATGTTGGGGAAATGCTTGACCGCGGGCTACTGCTCGCAATTGCTTTTTTTCTGGTGTATCGTGCCGTTCTGTTTTGCTGCGCTCGTCAACGCCACCAGCAACAGCAGCTCCCATTTACAGTTGATTTATAACCTGACGATATGCGAGCTGAATGGCACAGATTGGTTGAATCAAAAGTTTGATTGGGCAGTGGAGACTTTTGTCATTTTTCCTGTGTTGACCCACATTGTCTCCTACGGTGCCCTTACCACCAGCCATTTCCTTGACACGGCCGGCCTAATCACTGTGTCTACCGCCGGATATTACCATGGGCGGTATGTGTTGAGTAGCATCTACGCCGTCTTTGCCCTGGCTGCGTTGATTTGTTTTGTCATTAGGTTGACAAAAAACTGTATGTCC…	MLGKCLTAGYCSQLLFFWCIVPFCFAALVNATSNSSSHLQLIYNLTICELNGTDWLNQKFDWAVETFVIFPVLTHIVSYGALTTSHFLDTAGLITVSTAGYYHGRYVLSSIYAVFALAALICFVIRLTKNCMSWRYSCTRYTNFLLDTKGNLYRWRSPVVIERRGKVEVGDHLIDLKRVVLDGSAATPITKISAEQWGRP	603	200	MN	1D.2
SDSU_ADRDL_PRRSV_090	ATGTTGGGGAAATGCTTGACCGCGGGCTGTTGCTCGCAATTGCTTTCTTTGTGGTGTATCGTGCCGTTCTGTTTTGCTGTGCTCGCCAACGCCAGCAGCGACAGCAGCTCCCATCTACAGCTGATTTACAACTTGACGCTATGTGAGCTGAATGGCACAGATTGGCTAGCTAACAAATTTGATTGGGCAGTGGAGAGTTTTGTCATCTTTCCCGTTTTGACTCACATTGTCTCCTATGGTGCCCTCACTACCAGCCATTTCCTTGACACAGTCGCTTTAGTCACTGTGTCTACCGCCGGGTTTGTTCACGGGCGGTATGTCCTAAGTAGCATCTACGCGGTCTGTGCCCTGGCTGCGTTGACTTGCTTCGTCATTAGGTTTGCAAAGAATTGCATGTCC…	MLGKCLTAGCCSQLLSLWCIVPFCFAVLANASSDSSSHLQLIYNLTLCELNGTDWLANKFDWAVESFVIFPVLTHIVSYGALTTSHFLDTVALVTVSTAGFVHGRYVLSSIYAVCALAALTCFVIRFAKNCMSWRYACTRYTNFLLDTKGGLYRWRSPVIIEKRGKVEVEGHLIDLKRVVLDGSVATPITRVSAEQWGRP	603	200	MN	5A.1
SDSU_ADRDL_PRRSV_091	ATGTTGGGGAAATGCTTGACCGCGGGCTGCTGCTCGCAATTGCCTTTTTTGTGGTGTATCGTGCCGTTCTGTTTTGTTGCGCTCGTCAACGCCAACAACAGCAGCAGCTCCCATTTGCAATTGATTTATAACCTGACGATATGTGAGCTAAATGGCACAGATTGGCTGAATGAAAGTTTTGATTGGGCGGTGGAGACTTTTGTTATCTTTCCTGTGTTGACCCATGTTGTCTCCTATGGCGCCCTCACCACTAGCCATTTCCTTGACACAGTCGGCCTGACCACCGTTTCTGCCGCCGGATATTACCACGGGCGGTATGTCTTGAGTAGCATCTACGCCGTCTGCGCCCTGGCTGCGTTAACTTGCTTCGTCATCAGGCTAACAAAAAATTGTATGTCC…	MLGKCLTAGCCSQLPFLWCIVPFCFVALVNANNSSSSHLQLIYNLTICELNGTDWLNESFDWAVETFVIFPVLTHVVSYGALTTSHFLDTVGLTTVSAAGYYHGRYVLSSIYAVCALAALTCFVIRLTKNCMSWRFSCTRYTNFLLDTKGKLYRWRSPVIIEKGGKVEVGGHLIDLKRVVLDGSAATPVTKVSAEQWGRP	603	200	IA	1A.47
SDSU_ADRDL_PRRSV_092	ATGTTGGGGAAATGCTTGACCGCGGGCTGTTGCTCGCAATTGCTTTTTTTGTGGTGTATCGTGCCGTTCTGTTTTGTTGCGCTCGTCAACGCCAACAACAGCAGCAGCTCCCATTTACAGTTGATTTACAACCTGACGATATGTGAGCTGAATGGCACAGATTGGCTAAATAAAAGATTTGACTGGGCAGTGGAGACTTTCGTTATCTTTCCTGTGTTGACTCATATCGTCTCTTACGGTGCCCTCACCACTAGCCATTTTCTTGACACGGTCGGCTTGGCCACTGTGTCCACCGCCGGATATTACCACGGACGGTATGTATTGAGTAGCATTTACGCTGTCTGTGCCCTGGCTGCGTTGATTTGCTTCGCCATCAGGTTGGCGAAAAATTGCATGTCC…	MLGKCLTAGCCSQLLFLWCIVPFCFVALVNANNSSSSHLQLIYNLTICELNGTDWLNKRFDWAVETFVIFPVLTHIVSYGALTTSHFLDTVGLATVSTAGYYHGRYVLSSIYAVCALAALICFAIRLAKNCMSWRYSCTRYTNFLLDTKGKLYRWRSSVIIEKGGKVDVGGHLIDLKRVVLDGSAATPVTKISAEQWGRP	603	200	MN	1C.5
SDSU_ADRDL_PRRSV_093	ATGTTGGGGAAATGCTTGACCGCGGGCTGTTGCTCGCAATTGCTTTTTTTGTGGTGTATCGTGCCGTTCTGTTCTGTTGCGCTCGTCAACGCCAACGGCAACAGCAGCTCCCATTTACAGTTGATTTATAACCTGACGATATGTGAGCTGAATGGCACAGATTGGCTAAATGATAAATTTGACTGGGCAGTGGAGACTTTCGTCATCTTTCCTGTGTTGACTCATATCGTCTCTTACGGTGCCCTTACCACTAGCCATTTTCTTGACACGGTCGGCTTGGCCACTGTGTCCACCGCCGGATATTATCACGGGCGGTATGTATTGAGTAGCATTTACGCTGTCTGTGCCCTGGCTGCGTTGACTTGCTTCGCCATTAGGTTGGCGAAAAATTGCATGTCC…	MLGKCLTAGCCSQLLFLWCIVPFCSVALVNANGNSSSHLQLIYNLTICELNGTDWLNDKFDWAVETFVIFPVLTHIVSYGALTTSHFLDTVGLATVSTAGYYHGRYVLSSIYAVCALAALTCFAIRLAKNCMSWRYSCTRYTNFLLDTKGKLYRWRSSVIIEKGGKVDVGGHLIDLKRVVLDGSAATPVTKISAEQWGRP	603	200	MN	1C.5
SDSU_ADRDL_PRRSV_094	ATGTTGGGGAAATGCTTGACCGCGGGCTACTGCTCGCAATTGCCTTTTTTCTGGTGTATCGTGCCGTTCTGTTTTGCTGCGCTCGTCAACGCCGCCAGCAACAGCAGCTCCCATTTACAGTTGATTTATAACCTGACGATATGCGAGCTGAATGGCACAGATTGGTTGAATCAAAAGTTTGATTGGGCAGTGGAGACTTTTGTCATTTTTCCTGTGTTGACCCACATTGTCTCCTACGGTGCCCTTACCACCAGCCATTTCCTTGACACGGCCGGCCTAATCACTGTGTCTACCGCCGGATATTACCATGGGCGGTATGTGTTGAGTAGCATCTACGCCGTCTTTGCCCTGGCTGCGTTGATTTGTTTTGTCATTAGGTTGACAAAAAACTGTATGTCC…	MLGKCLTAGYCSQLPFFWCIVPFCFAALVNAASNSSSHLQLIYNLTICELNGTDWLNQKFDWAVETFVIFPVLTHIVSYGALTTSHFLDTAGLITVSTAGYYHGRYVLSSIYAVFALAALICFVIRLTKNCMSWRYSCTRYTNFLLDTKGNLYRWRSPVVIERRGKVEVGDHLIDLKRVVLDGSAATPITKISAEQWGRP	603	200	MN	1D.2
SDSU_ADRDL_PRRSV_095	ATGTTGGGGAAATGCTTGACCGCGGGCTGTTGCTCGCAATTGCTTTTTTTGTGGTGTATCGTGCCGTTCTGTTTTGTTGCGCCCGTCAACGCCAACAACAGCAGCAGCTCCCATTTGCAGTTGATTTATAACCTGACGGTATGTGAGCTGAATGGCACAGATTGGCTAAATAGAAATTTTGACTGGGCAGTGGAGACTTTCGTTATCTTTCCTGTGTTGACTCATATCATCTCTTACGGTGCCCTTACTACTAGCCATTTTCTTGACACGGTCGGCTTGGCCACTGTGTCCACCGCCGGATATTACCACGGGCGGTATGTATTGAGTAGCATTTACGCTGTCTGTGCCCTGGCTGCGTTAATTTGCTTCGCCATCAGGTTGGCGAAAAATTGCATGTCC…	MLGKCLTAGCCSQLLFLWCIVPFCFVAPVNANNSSSSHLQLIYNLTVCELNGTDWLNRNFDWAVETFVIFPVLTHIISYGALTTSHFLDTVGLATVSTAGYYHGRYVLSSIYAVCALAALICFAIRLAKNCMSWRYSCTRYTNFLLDTKGKLYRWRSSVIIERGGKVDVGGHLIDLKRVVLDGSAATPVTKISAEQWGRP	603	200	MN	1C.5.36
SDSU_ADRDL_PRRSV_096	ATGTTGGGGAAATGCTTGACCGCGGGCTACTGCTCGCAATTGCTTTTTTTCTGGTGTATCGTGTCGTTCTGTTTTGCTGCGCTCGTCAACGCCACCAGCAACAGCAGCTCCCATTTACAGTTGATTTATAACCTGACGATATGCGAGCTGAATGGCACAGATTGGTTGAATCAAAAGTTTGATTGGGCAGTGGAGACTTTTGTCATTTTTCCTGTGTTGACCCACATTGTCTCCTACGGTGCCCTTACCACCAGCCATTTCCTTGACACGGCCGGCCTAATCACTGTGTCTACCGCCGGATATTACCATGGGCGGTATGTGTTGAGTAGCATCTACGCCGTCTTTGCCTTGGCTGCGTTGATTTGTTTTGTCATTAGGTTGACAAAAAACTGTATGTCC…	MLGKCLTAGYCSQLLFFWCIVSFCFAALVNATSNSSSHLQLIYNLTICELNGTDWLNQKFDWAVETFVIFPVLTHIVSYGALTTSHFLDTAGLITVSTAGYYHGRYVLSSIYAVFALAALICFVIRLTKNCMSWRYSCTRYTNFLLDTKGNLYRWRSPVVIERRGKVEVGDHLIDLKRVVLDGSAATPITKISAEQWGRP	603	200	MN	1D.2
SDSU_ADRDL_PRRSV_097	ATGTTGGGGAAATGCTTGACCGCGGGCTGTTGCTCACAATTGCTTTTTTTGTGGTGTATCGTGCCGTTCTGTTTTGTTGCGCTCGTCAACGCCAACAACAGCAGCAGCTCCCATTTACAGTTGATTTATAACCTGACGATATGTGAGCTGAATGGCACAGATTGGCTAAATGAAAATTTTGACTGGGCAGTAGAGACCTTCGTCATCTTTCCTGTGTTGACTCATATCGTCTCTTACGGTGCCCTTACCACTAGCCATTTTCTTGACACGGTCGGCTTGGCCACTGTGTCCACCGCCGGATATTGTCACGGGCGGTATGTATTGAGTAGCATTTACGCTGTCTGTGCCCTGGCTGCGTTGATTTGCTTCGCCATTAGGTTGGCAAAAAATTGCATGTCC…	MLGKCLTAGCCSQLLFLWCIVPFCFVALVNANNSSSSHLQLIYNLTICELNGTDWLNENFDWAVETFVIFPVLTHIVSYGALTTSHFLDTVGLATVSTAGYCHGRYVLSSIYAVCALAALICFAIRLAKNCMSWRYSCTRYTNFLLDTKGKLYRWRSSVIIEKGGKVDVGGHLIDLKRVVLDGSAATPVTKISAEQWGRP	603	200	IA	1C.5
SDSU_ADRDL_PRRSV_098	ATGTTGGGGAAATGCTTGACCGCGGGTTGTTGCTCGCAATTGCTTTTTTTGTGGTGTATCGTGCCGTTCTGTTTTGTTGCGCTCGTCAACGCCGACAACAGCAGCAGCTCCCATTTACAGTTGATTTATAACCTGACGATATGTGAGCTGAATGGCACAGATTGGCTAGATAAAAGATTTGACTGGGCGGTGGAGACTTTCGTTATCTTTCCCGTGTTGACTCATATCGTCTCTTACGGTGCCCTTACCACTAGCCATTTTCTTGACACGGTCGGCTTGGCCACCGTGTCCACCGCCGGATATTATCACGGGCGGTATGTATTAAGTAGCATTTACGCTGTCTGTGCCCTGGCTGCGTTGATTTGTTTCGCCATCAGGTTGGCGAAAAATTGCATGTCC…	MLGKCLTAGCCSQLLFLWCIVPFCFVALVNADNSSSSHLQLIYNLTICELNGTDWLDKRFDWAVETFVIFPVLTHIVSYGALTTSHFLDTVGLATVSTAGYYHGRYVLSSIYAVCALAALICFAIRLAKNCMSWRYSCTRYTNFLLDTKGKLYRWRSSVIIEKGGKVDVGGHLIDLKRVVLDGSAATPVTKISAEQWGRP	603	200	MN	1C.5.34
SDSU_ADRDL_PRRSV_099	ATGTTGGGGAAATGCTTGACCGCGGGTTGTTGCTCGCAATTGCTTTTTTTGTGGTGTATCGTGCCGTTCTGTTTTGTTGCGCTCGTCAACGCCGACAACAGCAGCAGCTCCCATTTACAGTTGATTTATAACCTGACGATATGTGAGCTGAATGGCACAGATTGGCTAGATAAAAGATTTGACTGGGCGGTGGAGACTTTCGTTATCTTTCCCGTGTTGACTCATATCGTCTCTTACGGTGCCCTTACCACTAGCCATTTTCTTGACACGGTCGGCTTGGCCACCGTGTCCACCGCCGGATATTATCACGGGCGGTATGTATTAAGTAGCATTTACGCTGTCTGTGCCCTGGCTGCGTTGATTTGTTTCGCCATCAGGTTGGCAAAAAATTGCATGTCC…	MLGKCLTAGCCSQLLFLWCIVPFCFVALVNADNSSSSHLQLIYNLTICELNGTDWLDKRFDWAVETFVIFPVLTHIVSYGALTTSHFLDTVGLATVSTAGYYHGRYVLSSIYAVCALAALICFAIRLAKNCMSWRYSCTRYTNFLLDTKGKLYRWRSSVIIEKGGKVDVGGHLIDLKRVVLDGSAATPVTKISAEQWGRP	603	200	IA	1C.5.34
SDSU_ADRDL_PRRSV_100	ATGTTGGGGAAATGCTTGACCGCGGGTTGTTGCTCGCAATTGCTTTTTTTGTGGTGTATCGTGCCGTTCTGTTTTGTTGCGCTCGTCAACGCCGACAACAGCAGCAGCTCCCATTTACAGTTGATTTATAACCTGACGATATGTGAGCTGAATGGCACAGATTGGCTAGATAAAAGATTTGACTGGGCGGTGGAGACTTTCGTTATCTTTCCCGTGTTGACTCATATCGTCTCTTACGGTGCCCTTACCACTAGCCATTTTCTTGACACGGTCGGCTTGGCCACCGTGTCCACCGCCGGATATTATCACGGGCGGTATGTATTAAGTAGCATTTACGCTGTCTGTGCCCTGGCTGCGTTGATTTGTTTTGCCATCAGGTTGGCGAAAAATTGCATGTCC…	MLGKCLTAGCCSQLLFLWCIVPFCFVALVNADNSSSSHLQLIYNLTICELNGTDWLDKRFDWAVETFVIFPVLTHIVSYGALTTSHFLDTVGLATVSTAGYYHGRYVLSSIYAVCALAALICFAIRLAKNCMSWRYSCTRYTNFLLDTKGKLYRWRSSVIIEKGGKVDVGGHLIDLKRVVLDGSAATPVTKISAEQWGRP	603	200	MN	1C.5.34
SDSU_ADRDL_PRRSV_101	ATGTTGGGGAAATGCTTGACCGCGGGCTGTTGCTCGCAATTGCTTTCTTTGTGGTGTATCGTGCCGTTCTGTTTTGCTGTGCTCGCCAACGCCAGCAACGACAGCAGCTCCCATCTACAGCTGATTTACAACTTGACGCTATGTGAGCTGAATGGCACAGATTGGCTAGCTAACAAATTTGATTGGGCAGTGGAGAGTTTTGTCATCTTTCCCGTTTTGACTCACATTGTCTCCTATGGTGCCCTCACTACTAGCCATTTCCTTGACACAGTCGCTTTAGTCACTGTGTCTACCGCCGGGTTTGTTCACGGGCGGTATGTCCTAAGTAGCATCTACGCGGTCTGTGCCCTGGCTGCGTTGACTTGCTTCGTCATTAGGTTTGCAAAGAATTGCATGTCC…	MLGKCLTAGCCSQLLSLWCIVPFCFAVLANASNDSSSHLQLIYNLTLCELNGTDWLANKFDWAVESFVIFPVLTHIVSYGALTTSHFLDTVALVTVSTAGFVHGRYVLSSIYAVCALAALTCFVIRFAKNCMSWRYACTRYTNFLLDTKGRLYRWRSPVIIEKRGKVEVEGHLIDLKRVVLDGSVATPITRVSAEQWGRP	603	200	IA	5A.1
SDSU_ADRDL_PRRSV_102	ATGTTGGGGAAATGCTTGACCGCGGGCTACTGCTCGCAATTGCTTTTTTTTTGGTGTATCGTGCCGTTCTGTTTTGCTGCGCTCGTCAACGCCGCCAGCAACAGCAGCTCCCATTTACAGTTGATTTATAACCTGACGATATGCGAGCTGAATGGCACAGATTGGTTGAATCAAAAGTTTGATTGGGCAGTGGAGACTTTTGTCATTTTTCCTGTGTTGACCCACATTGTCTCCTACGGTGCCCTTACCACCAGCCATTTCCTTGACACGGCCGGCCTAATCACTGTGTCTACCGCCGGATATTACCATGGGCGGTATGTGTTGAGTAGCATCTACGCCGTCTTTGCCCTGGCTGCGTTGATTTGTTTTGTCATTAGGTTGACAAAAAACTGTATGTCC…	MLGKCLTAGYCSQLLFFWCIVPFCFAALVNAASNSSSHLQLIYNLTICELNGTDWLNQKFDWAVETFVIFPVLTHIVSYGALTTSHFLDTAGLITVSTAGYYHGRYVLSSIYAVFALAALICFVIRLTKNCMSWRYSCTRYTNFLLDTKGNLYRWRSPVVIERRGKVEVGDHLIDLKRVVLDGSAATPITKISAEQWGRP	603	200	SD	1D.2
SDSU_ADRDL_PRRSV_103	ATGTTGGGGAAATGCTTGACCGCGGGCTGCTGCTCGCAATTGCATTTTTTGTGGTGTATCGTGCCGTTCTGTTTTGTTGCGATCGTCAACGCCAGCAACAGCAGCAGCTCCCATTTACAGTTGATTTATAACCTGACGATATGTGAGCTGAATGGCACAGATTGGCTGAATAAAACCTTTGATTGGGCGGTGGAGACCTTTGTCATCTTTCCTGTTTTGACTCACATTGTCTCCTACGGCGCCCTCACCACCAGTCATTTCCTTGACACAGTCGGCCTGATCACCGTGTCTGCCGCCGGATATTACCACAGGCGGTATGTCTTGAGTAGCATCTACGCTGTCTGCGCCCTGGCTGCGTTAACTTGCTTCGTCATCAGGCTAACAAAAAACTGTATGTCC…	MLGKCLTAGCCSQLHFLWCIVPFCFVAIVNASNSSSSHLQLIYNLTICELNGTDWLNKTFDWAVETFVIFPVLTHIVSYGALTTSHFLDTVGLITVSAAGYYHRRYVLSSIYAVCALAALTCFVIRLTKNCMSWRYSCTRYTNFLLDTKGKLYRWRSSVIIEKGGKVEVGGRLIDLKRVVLDGSAATPVTKVSAEQWGRP	603	200	MN	1A.29
SDSU_ADRDL_PRRSV_104	ATGTTGGGGAAATGCTTGACCGCGGGCTGTTGCTCGCAATTGCCTTTTTTGTGGTGTATCGTGCCGTTCTGTTTTGTTGCGCTCGCCAGCGCCGACAACAACAGCAGCTCCCATTTACAGTTGATTTATAACCTGACGATATGTGAGCTGAACGGCACAGATTGGCTGAACAATCATTTCAGCTGGGCAGTGGAGACTTTTGTCATCTTCCCTGCGTTGACCCACATCGTCTCTTATGGCGCCCTCACCACTAGCCATTTTCTTGACACTGTCGGCCTGATCACTGTGTCCACCGCCGGGTATTATCACAAGCGGTATGTATTGAGTAGCATCTATGCTGTGTGTGCCCTGGCCGCACTTGTCTGTTTCGTCATCAGGTTAACGAAAAATTGCATGTCC…	MLGKCLTAGCCSQLPFLWCIVPFCFVALASADNNSSSHLQLIYNLTICELNGTDWLNNHFSWAVETFVIFPALTHIVSYGALTTSHFLDTVGLITVSTAGYYHKRYVLSSIYAVCALAALVCFVIRLTKNCMSWRYSCTRYTNFLLDTKGKLYRWRSPVIIEKGGKVEVGSHLIDLKRVVLDGFAATPVTKVSAEQWGRP	603	200	IA	1H.18
SDSU_ADRDL_PRRSV_105	ATGTTGGGGAAATGCTTGACCGCGGGCTGTTACTCGCAATTGCTTTTTTTGTGGTGTATCGTGCCGTTCTGTTTTGTTGCGCTCGTCAACGCCAACAACAGCAGCAGCTCAAATTTACAGTTGATTTATAACCTGACAATATGTGAGCTGAATGGCACAGATTGGCTAAATAAGAAATTTGACTGGGCAGTGGAGACTTTCGTTATCTTTCCTGTGTTGACTCATATCGTCTCTTACGGTGCCCTTACCACTAGCCATTTTCTTGACACGGTCGGCTTGGCCACTGTGTCCACCGCCGGATATTATCACGGGCGGTATGTATTGAGTAGCATTTACGCTGTCTGTGCCCTGGCTGCGTTGATTTGCTTCGCCATTAGGTTGGCGAAAAATTGCATGTCC…	MLGKCLTAGCYSQLLFLWCIVPFCFVALVNANNSSSSNLQLIYNLTICELNGTDWLNKKFDWAVETFVIFPVLTHIVSYGALTTSHFLDTVGLATVSTAGYYHGRYVLSSIYAVCALAALICFAIRLAKNCMSWRYSCTRYTNFLLDTKGKLYRWRSSIIIEKGGKVDVGGHLIDLKRVVLDGTAATPVTKISAEQWGRP	603	200	MN	1C.5
SDSU_ADRDL_PRRSV_106	ATGTTGGGGAAATGCTTGACCGCGGGCTGTTGCTCACAATTGCTTTTTTTGTGGTGTATCGTGCCGTTCTGTTTTGTTGCGCTCGTCAACGCCAACAACAGCAGCAGCTCCCATTTACAGTTGATTTATAACCTGACGATATGTGAGCTGAATGGCACAGATTGGCTAAATAGAAAATTTGACTGGGCAGTGGAGACCTTCGTTATCTTTCCTGTGTTGACTCATATCGTCTCTTACGGTGCCCTTACCACTAGCCATTTTCTTGACACGGTCGGCTTGGCCACTGTGTCCACCGCCGGATATTATCACGGGCGGTATGTATTGAGTAGCATTTACGCTGTCTGTGCCCTGGCTGCGTTGATTTGCTTCGCCATTAGGTTGGCAAAAAATTGCATGTCC…	MLGKCLTAGCCSQLLFLWCIVPFCFVALVNANNSSSSHLQLIYNLTICELNGTDWLNRKFDWAVETFVIFPVLTHIVSYGALTTSHFLDTVGLATVSTAGYYHGRYVLSSIYAVCALAALICFAIRLAKNCMSWRYSCTRYTNFLLDTKGKLYRWRSSVIIEKRGKVDVGGHLIDLKRVVLDGSAATPVTKISAEQWGRP	603	200	SD	1C.5
SDSU_ADRDL_PRRSV_107	ATGTTGGGGAAATGCTTGACCGCGGGTTGTTGCTCGCAATTGCTTTTTTTGTGGTGTATCGTGCCGTTCTGTTTTGTTGCGCTCGTCAACGCCGACAACAGCAGCAGCTCCCATTTACAGTTGATTTATAACCTGACGATATGTGAGCTGAATGGCACAGATTGGCTAGATAAAAGATTTGACTGGGCGGTGGAGACTTTCGTTATCTTTCCCGTGTTGACTCATATCGTCTCTTACGGTGCCCTTACCACTAGCCATTTTCTTGACACGGTCGGCTTGACCACCGTGTCCACCGCCGGATATTATCACGGGCGGTATGTATTAAGTAGCATTTACGCTGTCTGTGCCCTGGCTGCGTTGATTTGTTTCGCCATCAGGTTGGCAAAAAATTGCATGTCC…	MLGKCLTAGCCSQLLFLWCIVPFCFVALVNADNSSSSHLQLIYNLTICELNGTDWLDKRFDWAVETFVIFPVLTHIVSYGALTTSHFLDTVGLTTVSTAGYYHGRYVLSSIYAVCALAALICFAIRLAKNCMSWRYSCTRYTNFLLDTKGKLYRWRSSVIIEKGGKVDVGGHLIDLKRVVLDGSAATPVTKISAEQWGRP	603	200	SD	1C.5.34
SDSU_ADRDL_PRRSV_108	ATGTTGGGGAAATGCTTGACCGCGGGCTGTTGCTCGCAATTGCTTTTTTTGTGGTGTATCGTGCCGTTCTGTTTTGTTGCGCTCGTCAACGCCAACAACAGCAGCAGCTCCCATTTACAGTTGATTTATAACCTGACGATATGTGAGCTGAATGGCACAGATTGGCTAAATAAAAAATTTGACTGGGCAGTGGAGACCTTCGTTATCTTTCCTGTGTTGACTCATATTGTCTCTTACGGTGCCCTTACCACTAGCCATTTTCTTGACACGGTCGGCTTGGCCACTGTGTCCGCCGCCGGATATTGTCACGGGCGGTATGTATTGAGTAGCATTTACGCGGTCTGTGCCCTGGCTGCGTTGATTTGCTTCGCCATTAGGTTGGCAAAAAATTGCATGTCC…	MLGKCLTAGCCSQLLFLWCIVPFCFVALVNANNSSSSHLQLIYNLTICELNGTDWLNKKFDWAVETFVIFPVLTHIVSYGALTTSHFLDTVGLATVSAAGYCHGRYVLSSIYAVCALAALICFAIRLAKNCMSWRYSCTRYTNFLLDTKGKLYRWRSSVIIEKGGRVDVGGHLIDLKRVVLDGSAATPVTKISAEQWGRP	603	200	SD	1C.5
SDSU_ADRDL_PRRSV_109	ATGTTGGGGAAATGCTTGACCGCGGGCTGTTGCTCGCAATTGCTTTTTTTGTGGTGTATCGTGCCGTTCTGTTTTGTTGCGCTCGCCAACGCCAACAGCAGCAGCAGCTCCCATTTACAGTCGATTTATAACCTGACGATATGTGAGCTGAATGGCACAGATTGGCTAAATGAAAAATTTGATTGGGCAGTGGAGACTTTCGTTATCTTTCCTGTGTTGACTCATATCGTCTCTTACGGTGCCCTTACCACTAGCCATTTTCTTGACACGGTCGGCTTGGCCACTGTGTCCACCGCCGGATATTATCACGGGCGGTATGTATTGAGTAGCATTTACGCTGTCTGTGCCCTGGCTGCGTTGATTTGCTTCGCCATTAGGTTGGCAAAAAATTGCATGTCC…	MLGKCLTAGCCSQLLFLWCIVPFCFVALANANSSSSSHLQSIYNLTICELNGTDWLNEKFDWAVETFVIFPVLTHIVSYGALTTSHFLDTVGLATVSTAGYYHGRYVLSSIYAVCALAALICFAIRLAKNCMSWRYSCTRYTNFLLDTKGKLYRWRSSVIIEKGGKVDVGGHLVDLKRVVLDGSAATPVTKISAEQWGRP	603	200	IA	1C.5
SDSU_ADRDL_PRRSV_110	ATGTTGGGGAAATGCTTGACCGCGGGCTGCTGCTCGCAATTGCATTTTTTGTGGTGTATCGTGCCGTTCTGTTTTGTTGCGATCGTCAACGCCGACAACAACAGCAGCTCCCATTTACAGTTGATTTATAACCTGACGATATGTGAGCTGAATGGCACAGAATGGCTGGGAAAAAAATTTGATTGGGCGGTGGAGACCTTTGTCATCTTTCCTGTTTTGACTCACATTGTCTCCTATGGCGCCCTCACCACCAGTCATTTCCTTGACACAGTCGGCCTGATCACCGTGTCTGCCGCCGGATATTACCACGGGCGGTATGTCTTGAGTAGTATCTACGCTGTCTGCGCCCTGGCTGCGTTAACTTGTTTCGTCATCAGGCTAACAAAAAATTGTATGTCC…	MLGKCLTAGCCSQLHFLWCIVPFCFVAIVNADNNSSSHLQLIYNLTICELNGTEWLGKKFDWAVETFVIFPVLTHIVSYGALTTSHFLDTVGLITVSAAGYYHGRYVLSSIYAVCALAALTCFVIRLTKNCMSWRYSCTRYTNFLLDTKGKLYRWRSSVIIEKGGKVEVGGHLIDLKRVVLDGSAATPVTKVSAEQWGRP	603	200	MN	1A.29
SDSU_ADRDL_PRRSV_111	ATGTTGGGGAAATGCTTGACCGCGGGCTGTTGCTCGCAATTGCTTTTTTTGTGGTGTACCGTGCCGTTCTGTTTTGTTGCGCCCGTCAACGCCAACAACAGCAGCAGCTCCCATTTACAGTCGATTTATAAACTGACGATATGTGAGCTGAATGGCACAGATTGGCTAAATAAAAATTTTGACTGGGCAGTGGAGACTTTCGTCATCTTTCCTGTGTTGACTCACATCATCTCTTACGGTGCCCTTACCACTAGCCATTTTCTTGACACGGTCGGCTTGGCCACTGTGTCCACCGCCGGATATTACCACAGGCGGTATGTATTGAGTAGCATTTACGCTGTGTGTGCCCTGGCTGCGTTGATTTGCTTCGCCATTAGGTTGGCGAAAAATTGCATGTCC…	MLGKCLTAGCCSQLLFLWCTVPFCFVAPVNANNSSSSHLQSIYKLTICELNGTDWLNKNFDWAVETFVIFPVLTHIISYGALTTSHFLDTVGLATVSTAGYYHRRYVLSSIYAVCALAALICFAIRLAKNCMSWRYSCTRYTNFLLDTKGKLYRWRSPVIIEKGGKVDVGGHLIDLKRVVLDGSAATPVTKISAEQWGRP	603	200	IA	1C.5
SDSU_ADRDL_PRRSV_112	ATGTTGGGGAAATGCTTGACCGCGGGCTGTTACTCGCAATTGCTTTTTTTGTGGTGTATCGTGCCGTTCTGTTTTATTGCGCTCGTCAACGCCAAGAACAACAGCAGCTCCCATTTACAGTTGATTTATAACCTGACGATATGTGAGCTGAATGGCACAGATTGGCTAAATAAAAAATTTGACTGGGCAGTGGAAACTTTCGTTATCTTTCCTGTGTTGACTCACATCGTCTCTTATGGTGCCCTTACCACTAGCCATTTTCTTGACACGGTCGGCTTGGCCACTGTGTCCGTCGCCGGATATTATCACCGGCGGTACGTGTTGAGTAGCATTTACGCTGTCTGTGCCCTGGCTGCGTTGATTTGCTTCGCCATTAGGTTGGCGAAAAATTGCATGTCC…	MLGKCLTAGCYSQLLFLWCIVPFCFIALVNAKNNSSSHLQLIYNLTICELNGTDWLNKKFDWAVETFVIFPVLTHIVSYGALTTSHFLDTVGLATVSVAGYYHRRYVLSSIYAVCALAALICFAIRLAKNCMSWRYSCTRYTNFLLDTKGKLYRWRSPVIIERGGRVDVGGHLIDLKRVVLDGSAATPVTKISAEQWGRP	603	200	SD	1C.5
SDSU_ADRDL_PRRSV_113	ATGTTGGGGAAATGCTTGACCGCGGGCTGTTGCTCGCAATTGCTTTTTTTGTGGTGTATCGTGCCGTTCTGTTTTGTTGCGCTCGCCAACGCCGACAGCAACAGCAGCTCCCATTTACAGTTGATTTATAACCTGACGATATGTGAGCTGAACGGCACAGATTGGCTGAACAATCATTTCAGCTGGGCAGTGGAAACTTTTGTCATCTTCCCTGCGTTGACCCACATCGTCTCTTATGGCGCCCTCACCACTAGCCATTTTCTTGACACTGTCGGCCTGATCACTGTGTCCACCGCCGGGTATTATCATGAGCGGTATGTATTGAGTAGCATCTATGCTGTGTGTGCCCTGGCCGCGCTTGTCTGTTTCGTCACCAGGTTAACGAAAAATTGCATGTCC…	MLGKCLTAGCCSQLLFLWCIVPFCFVALANADSNSSSHLQLIYNLTICELNGTDWLNNHFSWAVETFVIFPALTHIVSYGALTTSHFLDTVGLITVSTAGYYHERYVLSSIYAVCALAALVCFVTRLTKNCMSWRYSCTRYTNFLLDTKGNLYRWRSPVIIEKGGKVEVGSHLIDLKRVVLDGFAATPVTKVSAEQWGRP	603	200	SD	1H.18
SDSU_ADRDL_PRRSV_114	ATGTTGGGGAAATGCTTGACCGCGGGTTGTTGCTCGCAATTGCTTTTTTTGTGGTGTATCGTGCCGTTCTGTTTTGTTGCGCTCGTCAACGCCGGCAACAGCAGCAGCTCCCATTTACAGTTGATTTATAACCTGACGATATGTGAGCTGAATGGCACAGATTGGCTAGATAAAAGATTTGACTGGGCGGTGGAGACTTTCGTTATCTTTCCCGTGTTGACTCATATCGTCTCTTACGGTGCCCTTACCACTAGCCATTTTCTTGACACGGTCGGCTTGGCCACCGTGTCCACCGCCGGATATTATCACGGGCGGTATGTATTAAGTAGCATTTACGCTGTCTGTGCCCTGGCTGCGTTGATTTGTTTCGCCATCAGGTTGGCAAAAAATTGCATGTCC…	MLGKCLTAGCCSQLLFLWCIVPFCFVALVNAGNSSSSHLQLIYNLTICELNGTDWLDKRFDWAVETFVIFPVLTHIVSYGALTTSHFLDTVGLATVSTAGYYHGRYVLSSIYAVCALAALICFAIRLAKNCMSWRYSCTRYTNFLLDTKGKLYRWRSSVIIEKGGKVDVGGHLIDLKRVVLDGSAATPVTKISAEQWGRP	603	200	MN	1C.5.34
SDSU_ADRDL_PRRSV_115	ATGTTGGGGAAATGCTTGACCGCGGGCTGTTGCTCACAATTGCTTTTTTTGTGGTGTATCGTGCCGTTCTGTTTTGTTGCGCTCGTCAACGCCAGCAACAACAGCAGCTCCCAATTACAGTTGATTTATAACCTGACGATATGTGAGCTGAATGGCACAGATTGGCTAGATAAAAAATTTGATTGGGCAGTGGAGACTTTCGTTATCTTTCCTGTGTTGACTCATATTGTCTCTTACGGTGCCCTTACCACCAGCCATTTTCTTGACACGGTCGGCTTGGCCACTGTGTCCACCGCCGGATATTATCACGGGCGGTATGTATTGAGTAGCATTTACGCTGTCTGTGCCCTGGCTGCGTTGATTTGCTTCGCCATTAGGTTGGTGAAGAATTGCATGTCC…	MLGKCLTAGCCSQLLFLWCIVPFCFVALVNASNNSSSQLQLIYNLTICELNGTDWLDKKFDWAVETFVIFPVLTHIVSYGALTTSHFLDTVGLATVSTAGYYHGRYVLSSIYAVCALAALICFAIRLVKNCMSWRYSCTRYTNFLLDTKGKLYRWRSSVIIEKGGKVDVGGHLIDLKRVVLDGSAATPVTKISAEQWGRP	603	200	SD	1C.5
SDSU_ADRDL_PRRSV_116	ATGTTGGGGAAATGCTTGACCGCGGGCTGCTGCTCGCAATTGCATTTTTTGTGGTGTATCGTGCCGTTCTGTTTTGTTGCGATCGTCAACGCCGACAACAACAGCAGCTCCCATTTACAGTTGATTTATAACCTGACGATATGTGAGCTGAATGGCACAGATTGGCTGAACAAAAAATTTGATTGGGCGGTGGAGACCTTTGTCATCTTTCCTGTTTTGACTCACATTGTCTCCTATGGCGCCCTCACCACCAGTCATTTCCTTGACACAGTCGGCCTGATCACCGTGTCTGCCGCCGGATATTACCACGGGCGGTATGTCTTGAGTAGTATCTACGCTGTCTGCGCCCTGGCTGCGTTAACTTGTTTCGTCATCAGGCTAACAAAAAATTGTATGTCC…	MLGKCLTAGCCSQLHFLWCIVPFCFVAIVNADNNSSSHLQLIYNLTICELNGTDWLNKKFDWAVETFVIFPVLTHIVSYGALTTSHFLDTVGLITVSAAGYYHGRYVLSSIYAVCALAALTCFVIRLTKNCMSWRYSCTRYTNFLLDTKGKLYRWRSSVIIEKGGKVEVGGHLIDLKRVVLDGSAATPVTKVSAEQWGRP	603	200	IA	1A.29
SDSU_ADRDL_PRRSV_117	ATGTTGGGGAAATGCTTGACCGCGGGCTGTTGCTCGCAATTGCTTTTTTTGTGGTGTATCGTGCCGTCCTGTTTTGTTGCGCTCGTCAACGCCAACAGCAGCAGCAGCTCCCATTTACAGTTGATTTATAACCTGACTATATGTGAGCTGAATGGCACAGATTGGCTAAATGACAAATTTGACTGGGCAGTGGAGACTTTCGTCATCTTTCCTGTGTTGACTCATATCGTCTCTTACGGTGCCCTTACCACTAGCCATTTCCTTGACACGGTCGGCTTGGCCACTGTGTCCATCGCCGGATATTATCACGGGCGGTATGTATTGAGTAGCATTTACGCTGTTTGTGCCTTGGCTGCGTTGATTTGCTTCACCATTAGGTTGGCGAAAAATTGCATGTCC…	MLGKCLTAGCCSQLLFLWCIVPSCFVALVNANSSSSSHLQLIYNLTICELNGTDWLNDKFDWAVETFVIFPVLTHIVSYGALTTSHFLDTVGLATVSIAGYYHGRYVLSSIYAVCALAALICFTIRLAKNCMSWRYSCTRYTNFLLDTKGKLYRWRSPVIIEKGGKVDVGGHLIDLKRVVLDGSAATPVTKISAEQWGRP	603	200	IA	1C.5.33
SDSU_ADRDL_PRRSV_118	ATGTTGGGGAAATGCTTGACCGCGGGCTGCTGCTCGCAATTGCCTTTTTTGTGGTGTATCGTGCCGTTCTGTTTTGTTGCGCTCGTCAACGCCAACATCAACAGCAGCTCCCATTTACAGTTGATTTACAACCTGACGATATGTGAGCTGAATGGCACGGATTGGCTAAATAAAAGTTTTGATTGGGCGGTGGAGACGTTTGTTATCTTTCCTGTGTTGACTCACATTGTCTCCTATGGTGCCCTCACCACTAGTCACTTTCTTGACACAGTCGGCCTGATCACCGTGTCTACCGCCGGATATTACCACGGGCGGTATGTCTTGAGTAGCATTTACGCCGTCTGCGCCCTGGCTGCGTTAACTTGCTTCGTTATCAGGCTAATAAAAAATTGTATGTCC…	MLGKCLTAGCCSQLPFLWCIVPFCFVALVNANINSSSHLQLIYNLTICELNGTDWLNKSFDWAVETFVIFPVLTHIVSYGALTTSHFLDTVGLITVSTAGYYHGRYVLSSIYAVCALAALTCFVIRLIKNCMSWRYSCTRYTNFLLDTKGKLYRWRSPVIIEKGGKIEVEGHLIDLKRVVLDGSAATPVTKVSAEQWGRP	603	200	MN	1A.19
SDSU_ADRDL_PRRSV_119	ATGTTGGGGAAATGCTTGACCGCGGGCTGTTACTCGCAATTGCTTTTTTTGTGGTGTATCGTGCCGTTCTGTTTTATTGCGCTCGTCAACGCCAAGAACAACAGCAGCTCCCATTTACAGTTGATTTATAACCTGACGATATGTGAGCTGAATGGCACAGATTGGCTAAAAAAAAAATTTGACTGGGCAGTGGAAACTTTCGTTATCTTTCCTGTGTTGACTCACATCGTCTCTTATGGTGCCCTTACCACTAGCCATTTTCTTGACACGGTCGGCTTGGCCACTGTGTCCGTCGCCGGATATCATCACCGGCGGTACGTGTTGAGTAGCATTTACGCTGTCTGTGCCCTGGCTGCGTTGATTTGCTTCGCCATTAGGTTGGCGAAAAATTGCATGTCC…	MLGKCLTAGCYSQLLFLWCIVPFCFIALVNAKNNSSSHLQLIYNLTICELNGTDWLKKKFDWAVETFVIFPVLTHIVSYGALTTSHFLDTVGLATVSVAGYHHRRYVLSSIYAVCALAALICFAIRLAKNCMSWRYSCTRYTNFLLDTKGKLYRWRSPVIIERGGKVDVGGHLIDLKRVVLDGSAATPVTKISAEQWGRP	603	200	SD	1C.5
SDSU_ADRDL_PRRSV_120	ATGTTGGGGAAATGCTTGACCGCGGGCTGTTGCTCGCAATTGCTTTTTTTGTGGTGTATCGTGCCGTTCTGTTTTGTTGCGCTCGTCAACGCCAACAACAGCAGCAGCTCCCATTTACAGTTGATTTACAACCTGACGATATGTGAGCTGAATGGCACAGATTGGCTAAATAAAAGATTTGACTGGGCAGTGGAGACTTTCGTTATCTTTCCTGTGTTGACTCATATCGTCTCTTACGGTGCCCTCACCACTAGCCATTTTCTTGACACGGTCGGCTTGGCCACTGTGTCCACCGCCGGATATTACCACGAGCGGTATGTATTGAGTAGCATTTACGCTGTCTGTGCCCTGGCTGCGTTGATTTGCTTCGCCATCAGGTTGGCGAAAAATTGCATGTCC…	MLGKCLTAGCCSQLLFLWCIVPFCFVALVNANNSSSSHLQLIYNLTICELNGTDWLNKRFDWAVETFVIFPVLTHIVSYGALTTSHFLDTVGLATVSTAGYYHERYVLSSIYAVCALAALICFAIRLAKNCMSWRYSCTRYTNFLLDTKGKLYRWRSSVIIEKGGKVDVGGHLIDLKRVVLDGSAATPVTKISAEQWGRP	603	200	MN	1C.5
SDSU_ADRDL_PRRSV_121	ATGTTGGGGAAATGCTTGACCGCGGGCTGTTGCTCGCAATTGCTTTTTTTGTGGTGTATCGTGCCGTTCTGTTTTGTTGCGCTCGTCAACGCCAGCAACAGCAGCAGCTCCCATTTACAGTTGATTTATAACCTGACGATATGTGAGCTGAATGGCACAGATTGGCTAAATGAAAAATTTGACTGGGCAGTGGAGACTTTCGTCATCTTTCCTGTGTTGACTCACATCGTCTCTTACGGTGCCCTTACCACTAGCCATTTTCTTGACACGGTCGGCTTGGCCACTGTGTCCACCGCCGGATATTATCACGGGCGGTATGTATTGAGTAGCATTTACGCTGTCTGTGCCCTGGCTGCGTTGATTTGCTTCGCCATTAGGTTGGCGAAAAATTGCATGTCC…	MLGKCLTAGCCSQLLFLWCIVPFCFVALVNASNSSSSHLQLIYNLTICELNGTDWLNEKFDWAVETFVIFPVLTHIVSYGALTTSHFLDTVGLATVSTAGYYHGRYVLSSIYAVCALAALICFAIRLAKNCMSWRYSCTRYTNFLLDTKGKLYRWRSSVIIEKGGKVDVGGHLIDLKRVVLDGSAATPVTKISAEQWGRP	603	200	MN	1C.5
SDSU_ADRDL_PRRSV_122	ATGTTGGGGAAATGCTTGACCGCGGGCTGTTGCTCGCAATTGCTTTTTTTGTGGTGTATCGTGCCGTTCTGTTTTGTTGCGCTCGTCAACGCCAACAGCAGCAGCAGCTCCCATTTACAGTTGATTTATAACCTGACGATATGTGAGCTGAATGGCACAGATTGGCTAAATGAAAAATTTGACTGGGCAGTGGAGACCTTCGTCATCTTTCCTGTGTTGACTCATATCGTCTCTTACGGTGCCCTTACCACTAGCCACTTTCTTGACACGGTCGGCTTGGCCACTGTGTCCACCGCCGGATATTATCACGGGCGGTATGTATTGAGTAGCATTTACGCTGTCTGTGCCCTGGCTGCGTTGATTTGCTTCGCCATTAGGTTGGCAAAAAATTGCATGTCC…	MLGKCLTAGCCSQLLFLWCIVPFCFVALVNANSSSSSHLQLIYNLTICELNGTDWLNEKFDWAVETFVIFPVLTHIVSYGALTTSHFLDTVGLATVSTAGYYHGRYVLSSIYAVCALAALICFAIRLAKNCMSWRYSCTRYTNFLLDTKGKLYRWRSSVIIEKGGKVDVGGHLIYLKRVVLDGSAATPVTKISAEQWGRP	603	200	MN	1C.5
SDSU_ADRDL_PRRSV_123	ATGTTGGGGAAATGCTTGACCGCGGGCTGCTGCTCGCAATTGCATTTTTTGTGGTGTATCGTGCCGTTCTGTTTTGTTGCGATCGTCAACGCCAGCAACAGCAGCAGCTCCCATTTACAGTTGATTTATAACCTGACGATATGTGAGCTGAATGGCACAGATTGGCTGAATAAAACCTTTGATTGGGCGGTGGAGACCTTTGTCATCTTTCCTGTTTTGACTCACATTGTCTCCTACGGCGCCCTCACCACCAGTCATTTCCTTGACACAGTCGGCCTGATCACCGTGTCTGCCGCCGGATATTACCACAGGCGGTATGTCTTGAGTAGCATCTACGCTGTCTGCGCCCTGGCTGCGTTAACTTGCTTCGTCATCAGGCTAACAAAAAACTGTATGTCC…	MLGKCLTAGCCSQLHFLWCIVPFCFVAIVNASNSSSSHLQLIYNLTICELNGTDWLNKTFDWAVETFVIFPVLTHIVSYGALTTSHFLDTVGLITVSAAGYYHRRYVLSSIYAVCALAALTCFVIRLTKNCMSWRYSCTRYTNFLLDTKGKLYRWRSSVIIEKGGKVEVGGRLIDLKRVVLDRSAATPVTKVSAEQWGRP	603	200	MN	1A.29
SDSU_ADRDL_PRRSV_124	ATGTTGGGGAAATGCTTGACCGCGGGCTGTTGCTCGCAATTGCTTTTTTTGTGGTGTATCGTGCCGTTCTGTTTTGTTGCGCTCGTCAACGCCAGCAACAGCAGCAGCTCCCATTTACAGTCGATTTATGACCTGACGATATGTGAGCTGAATGGCACAGATTGGCTAAATAAAAAATTTGACTGGGCAGTGGAGACTTTCGTCATCTTTCCTGTGTTGACTCACATCGTCTCTTACGGTGCCCTTACCACTAGCCATTTTCTTGACACGGTCGGCTTGGCCACTGTGTCCACCGCCGGATATTATCACGGGCGGTATGTGTTGAGTAGCATTTACGCTGTCTGTGCCCTGGCTGCGTTGATTTGCTTCGCCATCAGGATGGCGAAAAATTGCATGTCC…	MLGKCLTAGCCSQLLFLWCIVPFCFVALVNASNSSSSHLQSIYDLTICELNGTDWLNKKFDWAVETFVIFPVLTHIVSYGALTTSHFLDTVGLATVSTAGYYHGRYVLSSIYAVCALAALICFAIRMAKNCMSWRYSCTRYTNFLLDTKGKLYRWRSSVIIEKGGKVDVGGHLIDLKRVVLDGSAATPVTKISAEQWGRP	603	200	MN	1C.5
SDSU_ADRDL_PRRSV_125	ATGTTGGGGAAATGCTTGACCGCGGGCTGTTGCTCGCAATTGCCTTTTTTGTGGTGTATCGTGCCGTTCTGTTTTGTTGCGCTCGTCAGCGCCGGCAACAACAGCAGCTCCCATTTACAGTTGATTTACAACCTGACGATATGTGAGCTGAATGGCACAGATTGGCTAAATAAAAGATTTGACTGGGCAGTGGAGACTTTCGTCATCTTTCCTGTATTGACTCATATCGTCTCTTACGGTGCCCTTACCACTAGCCATTTTCTTGACACGGTCGGCTTGGCCACTGTGTCCACCGCCGGATATTATCATAGGCGGTATGTATTGAGTAGCATTTACGCTGTCTGTGCCCTGGCTGCGTTGATTTGCTTCGCCATCAGGCTGGCGAAAAATTGCATGTCC…	MLGKCLTAGCCSQLPFLWCIVPFCFVALVSAGNNSSSHLQLIYNLTICELNGTDWLNKRFDWAVETFVIFPVLTHIVSYGALTTSHFLDTVGLATVSTAGYYHRRYVLSSIYAVCALAALICFAIRLAKNCMSWRYSCTRYTNFLLDTKGKLYRWRSSVIIEKGGKVDVGGHLIDLKRVVLDGSAATPVTKISAEQWGRP	603	200	MN	1C.5
SDSU_ADRDL_PRRSV_126	ATGTTGGGGAAATGCTTGACCGCGTGCTGTTGCTCGCAATTGCTTTTTTTGTGGTGTATCGTGCCGTTCTGTTTTGTTGCGCTCGTCAACGCCAGCAACAGCAGCAGCTCCCATTTACAGTTGATTTATAACCTGACGATATGTGAGCTGAATGGCACAGATTGGCTAAAAGAAAAATTTGACTGGGCAGTGGAGACTTTCGTCATCTTTCCTGCGTTGACTCACATCGTCTCTTACGGTGCCCTTACCACTAGCCATTTTCTTGACACGGTCGGCTTGGCCACTGTGTCCATCGCCGGATATTATCACAATCGGTATGTATTGAGTAGCATTTACGCTGTCTGTGCCCTGGCTGCGTTGATTTGCTTCGCCATTAGGTTGGCGAGAAATTGCATGTCC…	MLGKCLTACCCSQLLFLWCIVPFCFVALVNASNSSSSHLQLIYNLTICELNGTDWLKEKFDWAVETFVIFPALTHIVSYGALTTSHFLDTVGLATVSIAGYYHNRYVLSSIYAVCALAALICFAIRLARNCMSWRYSCTRYTNFLLDTKGKLYRWRSSVIIEKGGKVDVGGHLIDLKRVVLDGSAATPVTKISAEQWGRP	603	200	SD	1C.5
SDSU_ADRDL_PRRSV_127	ATGTTGGGGAAATGCTTGACCGCGGGCTGCTGCTCGCAATTGCTTTTTTTGTGGTGTATCGTGCCGTTCTGCTTTGTTGCGCTCGTCAGCGCCAACAACAGCAGCAGCTCCCATTTACAGTTGATTTATAACCTGACGATATGCGAGCTGAACGGCACCGATTGGCTGAACAAAAAATTTGACTGGGCAGTGGAGACTTTCGTCATCTTTCCTGCGCTGACTCATATTGTCTCTTATGTCGCTCTCACCACTAGCCATTTTCTTGACACTGCCGGCCTAATCACTGTATCCACCGCCGGGTATTATCACGGGCGGTATGTATTAAGTAGCATTTACGCTGTCTGTGCCCTGGCTGCGTTCATTTGCTTCGCCATCAGGCTTGCAAAAAATTGCATGTCC…	MLGKCLTAGCCSQLLFLWCIVPFCFVALVSANNSSSSHLQLIYNLTICELNGTDWLNKKFDWAVETFVIFPALTHIVSYVALTTSHFLDTAGLITVSTAGYYHGRYVLSSIYAVCALAAFICFAIRLAKNCMSWRYSCTRYTNFLLDTKGKLYRWRSPVIIEKGGKVDVGGHLIDLKRVVLDGSAATPVTRISAEQWGRP	603	200	NE	1C-unclassified
SDSU_ADRDL_PRRSV_128	ATGTTGGGGAAATGCTTGACCGCGGGTTGCTGCTCGCAATTGCTTTTTTCGTGGTGTATCGTGCCGTTCTGTTTTGTTGCGCTCGTCAACGCCAGCAACAGCAGCAGCTCCCATTTACAGTTGATTTATAACCTGACGATATGTGAGCTGAATGGCACAGATTGGCTGAATGAAGCCTTTGATTGGGCGGTGGAGACCTTTGTCATCTTTCCTGTGTTGACTCACATTGTCTCCTATGGCGCCCTCACCACCAGCCATTTCCTTGATGCAGCCGGCCTGATCACCGTGTCTGCCGCCGGATATTATCACGGGCGGTATGTCTTGAGTAGCATTTACGCCGTCTGCGCCCTGGCTGCGTTGATTTGCTTTGTCATCAGGCTAGCAAAAAATTGCATGTCC…	MLGKCLTAGCCSQLLFSWCIVPFCFVALVNASNSSSSHLQLIYNLTICELNGTDWLNEAFDWAVETFVIFPVLTHIVSYGALTTSHFLDAAGLITVSAAGYYHGRYVLSSIYAVCALAALICFVIRLAKNCMSWRYSCTRYTNFLLDTKGKLYRWRSPVIIEKGGKVEVEGHLIDLKRVVLDGSAATPVTKVSAEQWGRP	603	200	SD	1A.2
SDSU_ADRDL_PRRSV_129	ATGTTGGGGAAATGCTTGACCGCGGGCTGCTGCTCGCAATTGCTTTTTTTGTGGTGTATCGTGCCGTTCTGTTTTGTTGCGCTCGTCAACGCCAGCAACAGCAGCAGCTCCCATTTACAGTTGATTTATAACCTGACGATATGTGAGCTGAATGGCACAGATTGGCTGAATGGAGCCTTTGATTGGGCGGTGGAGACCTTTGTCATCTTTCCTGTGTTGACTCACATTGTCTCCTATGGCGCCCTCACCACCAGCCATTTCCTTGACGCAGCCGGCCTGATCACCGTGTCTGCCGCCGGATATTATCACGGGCGGTATGTCTTGAGTAGCATTTACGCCGTCTGCGCCCTGGCTGCGTTGACTTGCTTTGTCATCAGGCTAGCAAAAAATTGCATGTCC…	MLGKCLTAGCCSQLLFLWCIVPFCFVALVNASNSSSSHLQLIYNLTICELNGTDWLNGAFDWAVETFVIFPVLTHIVSYGALTTSHFLDAAGLITVSAAGYYHGRYVLSSIYAVCALAALTCFVIRLAKNCMSWRYSCTRYTNFLLDTKGKLYRWRSPVIIEKGGKVEVEGHLIDLKRVVLDGSAATPVTKVSAEQWGRP	603	200	SD	1A.2
SDSU_ADRDL_PRRSV_130	ATGTTGGGGAAATGCTTGACCGCGGGCTGCTGCTCGCAATTGCATTTTTTGTGGTGTATCGTGCCGTTCTGTTTTGTTGCGATCGTCAACGCCGACAAAAACAGCAGCTCCCATTTACAGTTGATTTATGACCTGACGATATGTGAGCTGAATGGCACAGATTGGCTGAACAAAAAATTTGATTGGGCGGTGGAGACCTTTGTCATCTTTCCTGTTTTGACTCACATTGTCTCCTATGGCGCCCTCACCACCAGTCATTTCCTTGACACAGTCGGCCTGATCACCGTGTCTGCCGCCGGATATTACCACAGGCGGTATGTCTTGAGTAGTATCTACGCTGTCTGCGCCCTGGCTGCGTTAACTTGTTTCGTCATCAGGCTAACAAAAAATTGTATGTCC…	MLGKCLTAGCCSQLHFLWCIVPFCFVAIVNADKNSSSHLQLIYDLTICELNGTDWLNKKFDWAVETFVIFPVLTHIVSYGALTTSHFLDTVGLITVSAAGYYHRRYVLSSIYAVCALAALTCFVIRLTKNCMSWRYSCTRYTNFLLDTKGKLYRWRSSVIIEKGGKVEVGGHLIDLKRVVLDGSAATPVTKVSAEQWGRP	603	200	IA	1A.29
SDSU_ADRDL_PRRSV_131	ATGTTGGGGAAATGCTTGACCGCGGGCTACTGCTCGCAATTGCTTTTTTTCTGGTGTATCGTGCCGTTCTGTTTTGCTGCGCTCGTCAACGCCACCAGCAACAGCAGCTCCCATTTACAGTTGATTTATAACCTGACGATATGCGAGCTGAATGGCACAGACTGGTTGAATCAAAAGTTTGATTGGGCAGTGGAGACTTTTGTCATTTTTCCTGTGTTGACCCACATTGTCTCCTACGGTGCCCTTACCACCAGCCATTTCCTTGACACGGCCGGCCTAATCACTGTGTCTACCGCCGGATATTACCATGGGCGGTATGTGTTGAGTAGCATCTACGCCGTCTTTGCCCTGGCTGCGTTGATTTGTTTTGTCATTAGGTTGACAAAAAACTGTATGTCC…	MLGKCLTAGYCSQLLFFWCIVPFCFAALVNATSNSSSHLQLIYNLTICELNGTDWLNQKFDWAVETFVIFPVLTHIVSYGALTTSHFLDTAGLITVSTAGYYHGRYVLSSIYAVFALAALICFVIRLTKNCMSWRYSCTRYTNFLLDTKGNLYRWRSPVVIERRGKVEVGDHLIDLKRVVLDGSAATPITKISAEQWGRP	603	200	MN	1D.2
SDSU_ADRDL_PRRSV_132	ATGTTGGGGAAATGCTTGACCGCGGGCTGTTGCTCACAATTGCTTTTTTTGTGGTGTATCGTGCCGTTCTGTTTTGTTGCGCTCGTCAACGCCAACAGCAGCAGCAGCTCCCATTTACAGTTGATTTATAACCTGACGATATGTGAGCTGAATGGCACAGATTGGCTAAATGAAAAATTTGACTGGGCAGTGGAGACTTTCGTCATTTTTCCTGTGTTGACTCACATCGTCTCTTACGGTGCCCTCACCACTAGCCATTTTCTTGACACGGTCGGCTTGGCCACTGTGTCCACCGCCGGATATTATCACGGGCGGTATGTATTGAGTAGCATTTACGCTGTCTGTGCCCTGGCTGCGTTGATTTGCTTCGCCATTAGGTTGGTGAAAAATTGCATGTCC…	MLGKCLTAGCCSQLLFLWCIVPFCFVALVNANSSSSSHLQLIYNLTICELNGTDWLNEKFDWAVETFVIFPVLTHIVSYGALTTSHFLDTVGLATVSTAGYYHGRYVLSSIYAVCALAALICFAIRLVKNCMSWRYSCTRYTNFLLDTKGKLYRWRSSVIIEKGGKVDVGGHLIDLKRVVLDGSAATPVTKISAEQWGRP	603	200	SD	1C.5
SDSU_ADRDL_PRRSV_133	ATGTTGGGGAAATGCTTGACCGCGGGCTGCTGCTCGCAATTGCATTTTTTGTGGTGTATCGTGCCGTTCTGTTTTGTTGCGATCGTCAACGCCAACAACAGCAGCAGCTCCCATTTACAGTTGATTTATAACCTGACGATATGTGAGCTGAATGGCACAGATTGGCTGAATGAAAAATTTGATTGGGCGGTGGAGACCTTTGTCATCTTTCCTGTTTTGACTCACATTGTCTCCTATGGCGCCCTCACCACCAGTCATTTTCTTGACACAGTCGGCCTGATCACCGTGTCTGCCGCCGGATATTGCCACGAGCGGTATGTCTTGAGTAGTATCTACGCTGTCTGCGCCCTGGCTGCGTTAACTTGTTTTATCATCAGGCTAACAAAAAATTGTATGTCC…	MLGKCLTAGCCSQLHFLWCIVPFCFVAIVNANNSSSSHLQLIYNLTICELNGTDWLNEKFDWAVETFVIFPVLTHIVSYGALTTSHFLDTVGLITVSAAGYCHERYVLSSIYAVCALAALTCFIIRLTKNCMSWRYSCTRYTNFLLDTKGKLYRWRSSVIIEKGGKVEVGGHLIDLKRVVLDGSAATPVTKVSAEQWGRP	603	200	IA	1A.29
SDSU_ADRDL_PRRSV_134	ATGTTGGGGAAATGCTTGACCGCGGACTGTTGCTCGCAATTGCTTTTTTTGTGGTGTATCGTGCCGTTCTGTTTTGTTGCGCTCGTCAACGCCAACAGCAGCAGCAGCTCCCATTTACAGTTGATTTACAACCTGACGATATGTGAGCTGAATGGCACAGATTGGCTAAATAAAAAATTTGACTGGGCAGTGGAGACTTTCGTCATCTTTCCTGTGTTAACTCACATCGTCTCTTACGGTGCCCTTACCACTAGCCATTTTCTTGACACGGTCGGCTTGGCCACTGTGTCCACCGCCGGATATTATCATGGGCGGTATGTATTGAGTAGCATTTACGCTGTCTGTGCCCTGGCTGCGTTGATTTGCTTCGCCATTAGGTTGGCGAAAAATTGCATGTCC…	MLGKCLTADCCSQLLFLWCIVPFCFVALVNANSSSSSHLQLIYNLTICELNGTDWLNKKFDWAVETFVIFPVLTHIVSYGALTTSHFLDTVGLATVSTAGYYHGRYVLSSIYAVCALAALICFAIRLAKNCMSWRYSCTRYTNFLLDTKGKLYRWRSSVIIEKGGKVDVGGHLIDLKRVVLDGSAATPVTKISAEQWGRP	603	200	MN	1C.5
SDSU_ADRDL_PRRSV_135	ATGTTGGGGAAATGCTTGACCGCGGGTTATTGCTCGCAATTGCTTTTTTTGTGGTGTATCGTGCCATTCTGTCTTGCTGTGCTCGTCAACGCCAGCAACGCCAGCAGCTCCCATTTACAGTTGATTTATAACCTGACGATATGCGAGCTGAATGGCACAGATTGGTTGAATCAAAAGTTTGATTGGGCAGTGGAGACTTTTGTCATTTTTCCTGTGTTGACCCACATTGTCTCCTACGGTGCCCTTACCACCAGCCATTTCCTTGACACGGCCGGCCTAATCACCGTGTCTACCGCCGGATATTACCATGGGCGGTATGTGTTGAGTAGCATCTACGCCGTCTTTGCCCTGGCTGCGTTGATTTGTTTTGTCATTAGGTTGACAAAAAACTGTATGTCC…	MLGKCLTAGYCSQLLFLWCIVPFCLAVLVNASNASSSHLQLIYNLTICELNGTDWLNQKFDWAVETFVIFPVLTHIVSYGALTTSHFLDTAGLITVSTAGYYHGRYVLSSIYAVFALAALICFVIRLTKNCMSWRYSCTRYTNFLLDTKGNLYRWRSPVVIERRGKVEVGDHLIDLKRVVLDGSAATPITKISAEQWGRP	603	200	SD	1D.2
SDSU_ADRDL_PRRSV_136	ATGTTGGGGAAATGCTTGACCGCGGGCTGCTGCTTGCAATTGCCTTTTTTGTGGTGTATCGTGCCGTTCTGTTTTGTTGCGCTCGTCAGCGCCAACAACAACAGCAGCTCCCATTTACAGTTGATCTACAACCTGACGATATGTGAGCTGAACGGCACAGATTGGCTGAACGATCATTTCAGCTGGGCAGTGGAGACTTTCGTCATCTTCCCTGCGTTGACCCACATTGTCTCTTACGGCGCCCTCACTACTAGCCATTTTCTTGACACAGTTGGTCTGATCACTGTGTCCACCGCCGGATATTATCACCAGCGGTATATATTGAGCAGCATTTATGCTGTTTGTGCCCTGGCTGCGCTTATTTGCTTCACCATCAGGTTGGCGAAAAATTGCATGTCC…	MLGKCLTAGCCLQLPFLWCIVPFCFVALVSANNNSSSHLQLIYNLTICELNGTDWLNDHFSWAVETFVIFPALTHIVSYGALTTSHFLDTVGLITVSTAGYYHQRYILSSIYAVCALAALICFTIRLAKNCMSWRYSCTRYTNFLLDTKGKLYRWRSSVIVEKGGKVDVGGHLIDLKRVVLDGSAATPVTKISAEQWGRP	603	200	MN	1C.21
SDSU_ADRDL_PRRSV_137	ATGTTGGGGAAATGCTTGACCGCGGGCTACTGCTCGCAATTGCCTTTTTTCTGGTGTATCGTGCCGTTCTGTTTTGCTGCGCTCGTCAACGCCGCCAGCAACAGCAGCTCCCATTTACAGTTGATTTACAACCTGACGATATGCGAGCTGAATGGCACAGACTGGTTGAATCAAAAGTTTGATTGGGCAGTGGAGACTTTTGTCATTTTTCCTGTGTTGACCCACATTGTCTCCTACGGTGCCCTTACCACCAGCCATTTCCTTGACACGGCCGGCCTAATCACTGTGTCTACCGCCGGATATTACCATGGGCGGTATGTGTTGAGTAGCATCTACGCCGTCTTTGCCCTGGCTGCGTTGATTTGTTTTGTCATTAGGTTGACAAAAAACTGTATGTCC…	MLGKCLTAGYCSQLPFFWCIVPFCFAALVNAASNSSSHLQLIYNLTICELNGTDWLNQKFDWAVETFVIFPVLTHIVSYGALTTSHFLDTAGLITVSTAGYYHGRYVLSSIYAVFALAALICFVIRLTKNCMSWRYSCTRYTNFLLDTKGNLYRWRSPVVIERRGKVEVGDHLIDLKRVVLDGSAATPITKISAEQWGRP	603	200	MN	1D.2
SDSU_ADRDL_PRRSV_138	ATGTTGGGGAAATGCTTGACCGCGGGCTGTTGCTCGCAATTGCTTTCTTTGTGGTGTATCGTGCCGTTCTGTTTTGCTGTGCTCGCCAACGCCAGCAACGACAGCAGCTCCCATCTACAGCTGATTTACAACTTGACGCTATGTGAGCTGAATGGCACAGATTGGCTAGCTAACAAATTTGATTGGGCAGTGGAGAGTTTTGTCATCTTTCCCGTTTTGACTCACATTGTCTCCTATGGTGCCCTCACTACCAGCCATTTCCTTGACACAGTCGCTTTAGTCACTGTGTCCACCGCCGGGTTTGTTCACGGGCGGTATGTCCTAAGTAGCATCTACGCGGTCTGTGCCCTGGCTGCGTTGACTTGCTTCGTCATTAGGTTAGCAAAGAATTGCATGTCC…	MLGKCLTAGCCSQLLSLWCIVPFCFAVLANASNDSSSHLQLIYNLTLCELNGTDWLANKFDWAVESFVIFPVLTHIVSYGALTTSHFLDTVALVTVSTAGFVHGRYVLSSIYAVCALAALTCFVIRLAKNCMSWRYACTRYTNFLLDTKGILYRWRSPVIIEKRGKVEVEGHLIDLKRVVLDGSVATPITRVSAEQWGRP	603	200	MN	5A.1
SDSU_ADRDL_PRRSV_139	ATGTTGGGGAAATGCTTGACCGCGGGCTGTTGCTTGCAATTGCTTTTTTTGTGGTGTATCGTGCCGTCCTGTTTTGTTGCGCTCGTCAACGCCAACAACAGCAGCAGCTCCCATTTACAGTTGATTTATAACCTGACTATATGTGAGCTGAATGGCACAGATTGGCTAAAAGACAAATTTGACTGGGCAGTGGAGACTTTCGTTATCTTTCCTGTGTTGACTCACATCGTCTCTTATGGTGCCCTTACCACTAGCCATTTTCTTGACACGGTCGGCTTGGCCACTGTGTCCATCGCCGGATATCATCACAGGCGGTATGTATTGAGTAGCATTTACGCTGTTTGTGCCTTGGCTGCGTTAATTTGCTTCGCCATTAGGTTGGCGAAAAATTGCATGTCT…	MLGKCLTAGCCLQLLFLWCIVPSCFVALVNANNSSSSHLQLIYNLTICELNGTDWLKDKFDWAVETFVIFPVLTHIVSYGALTTSHFLDTVGLATVSIAGYHHRRYVLSSIYAVCALAALICFAIRLAKNCMSWRYSCTRYTNFLLDTKGKLYRWRSSVIIEKGGKVDVGGHLIDLKRVVLDGSAATPVTKISAEQWGRP	603	200	SD	1C.5.33
SDSU_ADRDL_PRRSV_140	ATGTTGGGGAAATGCTTGACCGCGGGCTGCTGCTCGCAATTGCCTTTTTTATGGTGTATCGTGTCGTTCTGTTTTGTTGCGCTCGTCAACGCCGACAACAACAGCAGCTCCCACTTACAGTTGATCTATAACCTAACAATATGTGAGCTGAATGGCACAGATTGGCTAAATAAAAGTTTTGATTGGGCGGTGGAGACCTTTGTTATCTTTCCCGTGTTGACTCATATTGTCTCCTATGGCGCCCTCACCACCAGCCATTTCCTTGACACAGTCGGCCTGATCACCGTGTCTGCCGCCGGATATTACCATGGGCGGTATGTCTTGAGTAGCATTTACGCCGTCTGTGCCCTGGCTGCGTTAACTTGCTTCGTCATCAGGCTAACAAAAAACTGTATGTCC…	MLGKCLTAGCCSQLPFLWCIVSFCFVALVNADNNSSSHLQLIYNLTICELNGTDWLNKSFDWAVETFVIFPVLTHIVSYGALTTSHFLDTVGLITVSAAGYYHGRYVLSSIYAVCALAALTCFVIRLTKNCMSWRYSCTRYTNFLLDTKGKLYRWRSPVIIEKGGKVEVGSHLIDLKRVVLDGSAATPVTRISAEQWGRP	603	200	MN	1A.13
SDSU_ADRDL_PRRSV_141	ATGTTGGGGAAATGCTTGACCGCGGGTTATTGCTCGCAATTGCTTTTTTTGTGGTGTATCGTGCCATTCTGTCTTGCTGTGCTCGTCAACGCCAGCAACGCCAGCAGCTCCCATTTACAGTTGATTTATAACCTGACGATATGCGAGCTGAATGGCACAGATTGGTTGAATCAAAAGTTTGACTGGGCAGTGGAGACTTTTGTCATTTTTCCTGTGTTGACCCACATTGTCTCCTACGGTGCCCTTACCACCAGCCATTTCCTTGACACGGCCGGCCTAATCACCGTGTCTACCGCCGGATATTACCATGGGCGGTATGTGTTGAGTAGCATCTACGCCGTCTTTGCCCTGGCTGCGTTGATTTGTTTTGTCATTAGGTTGACAAAAAACTGTATGTCC…	MLGKCLTAGYCSQLLFLWCIVPFCLAVLVNASNASSSHLQLIYNLTICELNGTDWLNQKFDWAVETFVIFPVLTHIVSYGALTTSHFLDTAGLITVSTAGYYHGRYVLSSIYAVFALAALICFVIRLTKNCMSWRYSCTRYTNFLLDTKGNLYRWRSPVVIERRGKVEVGDHLIDLKRVVLDGSAATPITKISAEQWGRP	603	200	SD	1D.2
SDSU_ADRDL_PRRSV_142	ATGTTGGGGAAATGCTTGACCGCGGGCTGCTGCTCGCAATTGCTTTTTTTGTGGTGTATCGTGCCGTTCTGTTTTGTTGCGCTCGTCAACGCCAACAACAGCAGCAGCTCCCATTTTCAGTTGATTTATAACCTGACAATATGCGAGCTGAATGGCACAGATTGGCTAAATGACCGTTTTAATTGGGCGGTGGAGACCTTTGTTATCTTTCCTGTGTTGACTCATATCGTCTCCTATGGTGCCCTCACCACTAGCCATTTCCTTGACACAGCCGGCCTGATCACCGTGTCTACCGCCGGATATTATCACGGGCGGTATGTCTTGAGTAGCATTTACGCTGTCTGCGCCCTGGCTGCGTTAATTTGCTTCGTCATCAGATTAACAAAAAATTGTATGTCC…	MLGKCLTAGCCSQLLFLWCIVPFCFVALVNANNSSSSHFQLIYNLTICELNGTDWLNDRFNWAVETFVIFPVLTHIVSYGALTTSHFLDTAGLITVSTAGYYHGRYVLSSIYAVCALAALICFVIRLTKNCMSWRYSCTRYTNFLLDTKGKLYRWRSSVIIEKGGKVEVGGHLIDLKKVVLDGSAATPVTRVSAEQWGRP	603	200	MN	1A.29
SDSU_ADRDL_PRRSV_143	ATGTTGGGGAAATGCTTGACCGCGGGCTGTTGCTCGCAATTGCTTTTTTTGTGGTGTATCGTGCCGTTCTGTTTTGTTGCGCTCGTCAACGCCAACAGCAACAGCAGCTCCCATTTACAGTTGATTTACAACCTGACGATATGTGAGCTGAATGGCACAGATTGGCTAAATAAAAAATTTGACTGGGCAGTGGAGACCTTCGTCATCTTTCCTGTGTTGACTCATATCGTCTCTTACAATGCCCTTACCACTAGCCACTTTCTTGACACGGTCGGCTTGGCCACTGTGTCCACCGCCGGATATTATCACGGGCGGTATGTATTGAGTAGCATTTACGCTGTCTGTGCCCTGGCTGCGTTGATTTGCTTCGCCATTAGGTTGGCAAAAAATTGCATGTCC…	MLGKCLTAGCCSQLLFLWCIVPFCFVALVNANSNSSSHLQLIYNLTICELNGTDWLNKKFDWAVETFVIFPVLTHIVSYNALTTSHFLDTVGLATVSTAGYYHGRYVLSSIYAVCALAALICFAIRLAKNCMSWRYSCTRYTNFLLDTKGKLYRWRSSVIIEKGGKVDVGGHLIDLKRVVLDGSAATPVTKISAEQWGRP	603	200	IA	1C.5
SDSU_ADRDL_PRRSV_144	ATGTTGGGGAAATGCTTGACCGCGGGCTGTTGCTCGCAATTGCTTTCTTTGTGGTGTATCGTGCCGTTCTGTTTTGCTGTGCTCGCCAACGCCAGCAACGACAACAGCTCCCATCTACAGCTGATTTACAACTTGACGCTATGTGAGCTGAATGGCACAGATTGGCTAGCTAACAAATTTGATTGGGCAGTGGAGAGTTTTGTCATCTTTCCCGTTTTGACTCACATTGTCTCCTATGGTGCCCTCACTACTAGCCATTTCCTTGACACAGTCGCTTTAGTCACTGTGTCTACCGCCGGGTTTGTTCACGGGCGGTATGTCCTAAGTAGCATCTACGCGGTCTGTGCCCTGGCTGCGTTGACTTGCTTCGTCATTAGGTTTGCAAAGAATTGCATGTCC…	MLGKCLTAGCCSQLLSLWCIVPFCFAVLANASNDNSSHLQLIYNLTLCELNGTDWLANKFDWAVESFVIFPVLTHIVSYGALTTSHFLDTVALVTVSTAGFVHGRYVLSSIYAVCALAALTCFVIRFAKNCMSWRYACTRYTNFLLDTKGRLYRWRSPVIIEKRGKVEVEGHLIDLKRVVLDGSVATPITRVSAEQWGRP	603	200	MN	5A.1
SDSU_ADRDL_PRRSV_145	ATGTTGGGGAAATGCTTGACCGCGGGCTGTTGCTCACAATTGCTTTTTTTGTGGTGTATCGTGCCGTTCTGTTTTGTTGCGCTCGTCAACGCCAGCAACGGCAGCAGCTCCCATTTACAGTTGATTTATAACCTGACGATATGTGAGCTGAATGGCACAGATTGGCTAGCTAAAAGATTTGACTGGGCAGTGGAAACTTTCGTCATCTTTCCTGTGTTGACTCATATCGTCTCTTACGGTGCCCTTACCACTAGCCATTTTCTTGACACGGTCGGCTTGGCCACTGTGTCCACCGCCGGATATTATCACGGGCGGTATGTACTGAGTAGCATTTACGCTGTCTGTGCCCTGGCTGCGTTGATTTGCTTCGCCATCAGGCTGGCGAAAAACTGCATGTCC…	MLGKCLTAGCCSQLLFLWCIVPFCFVALVNASNGSSSHLQLIYNLTICELNGTDWLAKRFDWAVETFVIFPVLTHIVSYGALTTSHFLDTVGLATVSTAGYYHGRYVLSSIYAVCALAALICFAIRLAKNCMSWRYSCTRYTNFLLDTKGKLYRWRSSVIVEKGGKVDVGGHLIDLKRVVLDGSAATPVTKISAEQWGRP	603	200	SD	1C.5
SDSU_ADRDL_PRRSV_146	ATGTTGGGGAAATGCTTGACCGCGGGCTGTTGCTCGCAATTGCTTTTTTTGTGGTGTATCGTGCCGTTCTGTTTTGTTGCGCTCGTCAACGCCAACAGCAGCAGCAGCTCCCATTTACAGTTGATTTATAACCTGACGATATGTGAGCTGAATGGCACAGATTGGCTAAATGAAAAATTTGACTGGGCAGTGGAGACCTTCGTCATCTTTCCTGTGTTGACTCATATCGTCTCTTACGGTGCCCTTACCACTAGCCACTTTCTTGACACGGTCGGCTTGGCCACTGTGTCCACCGCCGGATATTATCACGGGCGGTATGTATTGAGTAGCATTTACGCTGTCTGTGCCCTGGCTGCGTTGATTTGCTTCGCCATTAGGTTGGCAAAAAATTGCATGTCC…	MLGKCLTAGCCSQLLFLWCIVPFCFVALVNANSSSSSHLQLIYNLTICELNGTDWLNEKFDWAVETFVIFPVLTHIVSYGALTTSHFLDTVGLATVSTAGYYHGRYVLSSIYAVCALAALICFAIRLAKNCMSWRYSCTRYTNFLLDTKGKLYRWRSSVIIEKGGKVDVGGHLIDLKRVVLDGSAATPVTKISAEQWGRP	603	200	MN	1C.5
SDSU_ADRDL_PRRSV_147	ATGTTGGGGAAATGCTTGACCGCGGGTTGTTGCTCGCAATTGCTTTTTTTGTGGTGTATCGTGCCGTTCTGTTTTGTTGCGCTCGTCAACGCCGGCAACAGCAGCAGCTCCCATTTACAGTTGATTTATAACCTGACGATATGCGAGCTGAATGGCACAGATTGGTTGAATCAAAAGTTTGATTGGGCAGTGGAGACTTTTGTCATTTTTCCTGTGTTGACCCACATTGTCTCCTACGGTGCCCTTACCACCAGCCATTTCCTTGACACGGTCGGCCTAATCACTGTGTCTACCGCCGGATATTACCATGGGCGGTATGTGTTGAGTAGCATCTACGCCGTCTTTGCCCTGGCTGCGTTGATTTGTTTTGTCATTAGGTTGACAAAAAACTGTATGTCC…	MLGKCLTAGCCSQLLFLWCIVPFCFVALVNAGNSSSSHLQLIYNLTICELNGTDWLNQKFDWAVETFVIFPVLTHIVSYGALTTSHFLDTVGLITVSTAGYYHGRYVLSSIYAVFALAALICFVIRLTKNCMSWRYSCTRYTNFLLDTKGNLYRWRSPVVIERRGKVEVGDHLIDLKRVVLDGSAATPITKISAEQWGRP	603	200	SD	1D.2
SDSU_ADRDL_PRRSV_148	ATGTTGGGGAAATGCTTGACCGCGGGCTGTTGCTCGCAATTGCTTTTTTTGTGGTGTATCGTGCCGTTCTGTTCTGTTGCGCTCGTCAACGCCAGCGGCAACAGCAGCTCCCATTTACAGTTGATTTATAACCTGACGATATGTGAGCTGAATGGCACAGATTGGCTAAATGATAAATTTGACTGGGCAGTGGAGACTTTCGTCATCTTTCCTGCGTTGACTCATATTGTCTCTTACGGTGCCCTTACCACTAGCCATTTTCTTGACACGGTCGGCTTGGCCACTGTGTCCACCGCCGGATATTATCATGGGCGGTATGTATTGAGTAGCATTTACGCTGTCTGTGCCCTGGCTGCGTTGACTTGCTTCGCCATTAGGTTGGCGAAAAATTGTATGTCC…	MLGKCLTAGCCSQLLFLWCIVPFCSVALVNASGNSSSHLQLIYNLTICELNGTDWLNDKFDWAVETFVIFPALTHIVSYGALTTSHFLDTVGLATVSTAGYYHGRYVLSSIYAVCALAALTCFAIRLAKNCMSWRYSCTRYTNFLLDTKGKLYRWRSSVIIEKGGKVDVGGHLIDLKRVVLDGSAATPVTKISAEQWGRP	603	200	MN	1C.5
SDSU_ADRDL_PRRSV_149	ATGTTGGGGAAATGCTTGACCGCGGGCTGTTGCTCGCAATTGCTTTTTTTGTGGTGTATCGTGCCGTTCTGTTCTGTTGCGCTCGTCAACGCCAGCGGCAACAGCAGCTCCCATTTACAGTTGATTTATAACCTGACGATATGTGAGCTGAATGGCACAGATTGGCTAAATGATAAATTTGAATGGGCAGTGGAGACTTTCGTCATCTTTCCTGTGTTGACTCATATCGTCTCTTACGGTGCCCTTACCACTAGCCATTTTCTTGACACGGTCGGCTTGGCCACTGTGTCCACCGCCGGATATTATCACGGGCGGTATGTATTGAGTAGCATTTACGCTGTCTGTGCCCTGGCTGCGTTGACTTGCTTCGCCATTAGGTTGGCGAAAAATTGCATGTCC…	MLGKCLTAGCCSQLLFLWCIVPFCSVALVNASGNSSSHLQLIYNLTICELNGTDWLNDKFEWAVETFVIFPVLTHIVSYGALTTSHFLDTVGLATVSTAGYYHGRYVLSSIYAVCALAALTCFAIRLAKNCMSWRYSCTRYTNFLLDTKGKLYRWRSSVIIEKGGKVDVGGHLIDLKRVVLDGSAATPVTKISAEQWGRP	603	200	MN	1C.5
SDSU_ADRDL_PRRSV_150	ATGTTGGGGAAATGCTTGACCGCGGGCTGTTGCTCGCAATTGCTTTTTTTGTGGTGTATCGTGCCGTTCTGTTTTGTTGCGCTCGTCAACGCCAACAGCAACAGCAGCTCCCATTTACAGTCGATTTATAACCTGACGATATGTGAGCTGAATGGCACAGATTGGCTAAATAAAAATTTTGACTGGGCAGTGGAGACTTTCGTCATCTTTCCTGTGTTGACTCATATCGTCTCTTACGGTGCCCTTACCACTAGCCATTTTCTTGACACGGTCGGCTTGGCTACTGTGTCCACCGCCGGATATTATCACGGGCGGTATGTATTGAGTAGCGTTTACGCTGTCTGTGCCCTGGCTGCGTTGATTTGCTTCGCCATTAGGTTGGCGAAAAATTGCATGTCC…	MLGKCLTAGCCSQLLFLWCIVPFCFVALVNANSNSSSHLQSIYNLTICELNGTDWLNKNFDWAVETFVIFPVLTHIVSYGALTTSHFLDTVGLATVSTAGYYHGRYVLSSVYAVCALAALICFAIRLAKNCMSWRYSCTRYTNFLLDTKGKLYRWRSSVIIEKGGKVDVGGHLIDLKRVVLDGSAATPVTKISAEQWGRP	603	200	IA	1C.5
SDSU_ADRDL_PRRSV_151	ATGTTGGGGAAATGCTTGACCGCGGGCTGTTGCTCGCAATTGCTTTCTTTGTGGTGTATCGTGCCGTTCTGTTTTGCTGTGCTCGCCAACGCCAGCAACGACAGCAGCTCCCATCTACAGCTGATTTACAACTTGACGCTATGTGAGCTGAATGGCACAGATTGGCTAGCTAACAAATTTGATTGGGCAGTGGAGAGTTTTGTCATCTTTCCCGTTTTGACTCACATTGTCTCCTATGGTGCCCTCACTACCAGCCATTTCCTTGACACAGTCGCTTTAGTCACTGTGTCTACCGCCGGGTTTGTTCACGGGCGGTATGTCCTAAGTAGCATCTACGCGGTCTGTGCCCTGGCTGCGTTGACTTGCTTCGTCATTAGGTTTGCAAAGAATTGCATGTCC…	MLGKCLTAGCCSQLLSLWCIVPFCFAVLANASNDSSSHLQLIYNLTLCELNGTDWLANKFDWAVESFVIFPVLTHIVSYGALTTSHFLDTVALVTVSTAGFVHGRYVLSSIYAVCALAALTCFVIRFAKNCMSWRYACTRYTNFLLDTKGKLYRWRSPVIIEKRGKVEVEGHLIDLKRVVLDGSVATPITRVSAEQWGRP	603	200	MN	5A.1
SDSU_ADRDL_PRRSV_152	ATGTTGGGGAAATGCTTGACCGCGGGCTACTGCTCGCAATTGCTTTTTTTCTGGTGTATCGTGCCGTTCTGTTTTGCTGCGCTCGTCAACGCCGCCAGCAACAGCAGCTCCCATTTACAGTTGATTTATAACCTGACGATATGCGAGCTGAATGGCACAGATTGGTTGAATCAAAAGTTTGATTGGGCAGTGGAGACTTTTGTCATTTTTCCTGTGTTGACCCACATTGTCTCCTACGGTGCCCTTACCACCAGCCATTTCCTTGACACGGCCGGCCTAATCACTGTGTCTACCGCCGGATATTACCATGGGCGGTATGTGTTGAGTAGCATCTACGCCGTCTTTGCCCTGGCTGCGTTGATTTGTTTTGTCATTAGGTTGACAAAAAACTGCATGTCC…	MLGKCLTAGYCSQLLFFWCIVPFCFAALVNAASNSSSHLQLIYNLTICELNGTDWLNQKFDWAVETFVIFPVLTHIVSYGALTTSHFLDTAGLITVSTAGYYHGRYVLSSIYAVFALAALICFVIRLTKNCMSWRYSCTRYTNFLLDTKGNLYRWRSPVVIERRGKVEVGDHLIDLKRVVLDGSAATPITKISAEQWGRP	603	200	MN	1D.2
SDSU_ADRDL_PRRSV_153	ATGTTGGGGAAATGCTTGACCGCGGGCTGCTGCTCGCAATTGCTTTTTTTGTGGTGTATCGTGCCGTTCTGTCTTGTTGCGCTCGTCAACGCCAACAACAGCAGCAGCTCCCATTTACAATTGATTTATAACCTGACGATATGTGAGCTGAATGGCACAGATTGGCTGAATAAACACTTTGATTGGGCGGTGGAGACCTTTGTCATCTTTCCTGTGTTGACTCACATTGTCTCCTATGGTGCCCTCACCACCAGCCATTTCCTTGACACAGCCGGCCTGATCACCGTGTCCGCCGCCGGATATTATCACGGGCGGTTTGTCTTGAGTAGCATTTACGCCGTCTGCGCCTTGGCTGCGTTGACTTGCTTCGTCATCAGGCTAACAAAAAATTGCATGTCC…	MLGKCLTAGCCSQLLFLWCIVPFCLVALVNANNSSSSHLQLIYNLTICELNGTDWLNKHFDWAVETFVIFPVLTHIVSYGALTTSHFLDTAGLITVSAAGYYHGRFVLSSIYAVCALAALTCFVIRLTKNCMSWRYSCTRYTNFLLDTKGKLYRWRSPVIIEKGGKIEVEGHLIDLKRVVLDGSAASPVTKVSAEQWGRP	603	200	SD	1A.2
SDSU_ADRDL_PRRSV_154	ATGTTGGGGAAATGCTTGACCGCGGGCTGTTGCTCGCAATTGCTTTTTTTGTGGTGTATCGTGCCGTTCTGTTCTGTTGCGCTCGTCAACGCCAACGGCAACAGCAGCTCCCATTTACAGTTGATTTACAACCTGACGATATGTGAGCTGAATGGCACAGATTGGCTAAATGATAAATTCGACTGGGCAGTGGAGACTTTCGTCATCTTTCCTGTGTTGACTCATATCGTCTCTTACGGTGCCCTTACCACCAGCCATTTTCTCGACACGGTCGGCTTGGCCACTGTGTCCACCGCCGGATATTATCACGGGCGGTATGTATTGAGTAGCATTTACGCTGTCTGTGCCCTGGCTGCGTTGACTTGCTTCGCCATTAGGTTGGCGAAAAATTGCATGTCC…	MLGKCLTAGCCSQLLFLWCIVPFCSVALVNANGNSSSHLQLIYNLTICELNGTDWLNDKFDWAVETFVIFPVLTHIVSYGALTTSHFLDTVGLATVSTAGYYHGRYVLSSIYAVCALAALTCFAIRLAKNCMSWRYSCTRYTNFLLDTKGKLYRWRSSVIIEKGGKVDVGGHLIDLKRVVLDGSAATPVTKISAEQWGRP	603	200	MN	1C.5
SDSU_ADRDL_PRRSV_155	ATGTTGGGGAAATGCTTGACCGCGGGCTGCTGCTCGCAATTGCATTTTTTGTGGTGTATCGTGCCGTTCTGTTTTGTTGCGATCGTCAACGCCGACAAAAACAGCAGCTCCCATTTACAGTTGATTTATAACCTGACGATATGTGAGCTGAATGGCACAGATTGGCTGAACAGAAAATTTGATTGGGCGGTGGAGACCTTTGTCATCTTTCCTGTTTTGACTCACATTGTCTCCTATGGCGCCCTCACCACCAGTCATTTCCTTGACACAGTCGGCCTGATCACCGTGTCTGCCGCCGGATATTACCACAGGCGGTATGTCTTGAGTAGTATCTACGCTGTCTGCGCCCTGGCTGCGTTAACTTGTTTCGTCATCAGGCTAACAAAAAATTGTATGTCC…	MLGKCLTAGCCSQLHFLWCIVPFCFVAIVNADKNSSSHLQLIYNLTICELNGTDWLNRKFDWAVETFVIFPVLTHIVSYGALTTSHFLDTVGLITVSAAGYYHRRYVLSSIYAVCALAALTCFVIRLTKNCMSWRYSCTRYTNFLLDTKGKLYRWRSSVIIEKGGKVEVGGHLIDLKRVVLDGSAATPVTKVSAEQWGRP	603	200	IA	1A.29
SDSU_ADRDL_PRRSV_156	ATGTTGGGGAAATGCTTGACCGCGGGCTGCTGCTCGCAATTGCCTTTTTTGTGGTGTATCGTGCCGTTCTGTTTTGTTGCGCTCGTCAACGCCAACAACAGCAGCAGCTCCCATTTACAGTTGATTTATAACCTGACGATATGTGAGCTGAATGGCACAGATTGGCTAAACAAAAGTTTTGATTGGGCGGTGGAGACCTTTGTTATTTTTCCTGTGTTGACTCATATCGTCTCCTATGGCGCCCTCACCACCAGCCATTTCCTTGACACAGTCGGCCTGATCACCGTGTCTGCCGCCGGATATTACCACGGGCGGTATGTCCTGAGTAGCATTTATGCCGTCTGCGCCCTGGCTGCGTTAACTTGCTTCGTCATCAGGCTAACAAAAAATTGTATGTCC…	MLGKCLTAGCCSQLPFLWCIVPFCFVALVNANNSSSSHLQLIYNLTICELNGTDWLNKSFDWAVETFVIFPVLTHIVSYGALTTSHFLDTVGLITVSAAGYYHGRYVLSSIYAVCALAALTCFVIRLTKNCMSWRYSCTRYTNFLLDTKGKLYRWRSPVIIEKGGKIEVEGHLIDLKRVVLDGSAATPVTKVSAEQWGRP	603	200	NE	1A.60
SDSU_ADRDL_PRRSV_157	ATGTTGGGGAAATGCTTGACCGCGGGCTATTGCTCGCAATTGCCTTTTTTGTGGTGTATCGTGCCGTTCTGTTTTGCTGCGCTCGTCAACGCCAACAGCAACAGCAGCTCCCACTTCCAATTGATTTATAACCTGACGATATGCGAGCTGAATGGCACGGATTGGCTGAACCACCGGTTTGATTGGGCAGTGGAGACTTTTGTTATTTTTCCTGTGTTAACTCACATTGTTTCCTATGGCGCCCTCACTACCAGCCACCTACTTGACACGGTCGGCCTGATCACCGTGTCTACCGCCGGCTATTGGCATGGGCGGCGTGTGTTGAGTAGCATCTATGCTGTGTGTGCCCTAGCCGCACTTGTCTGTTTCGTCATCAGGTTAACAAAAAATTGCATGTCC…	MLGKCLTAGYCSQLPFLWCIVPFCFAALVNANSNSSSHFQLIYNLTICELNGTDWLNHRFDWAVETFVIFPVLTHIVSYGALTTSHLLDTVGLITVSTAGYWHGRRVLSSIYAVCALAALVCFVIRLTKNCMSWRYSCTRYTNFLLDTKGKLYRWRSPVIIEKGGKVEVGSHLIDLKRVVLDGSAATPVTRISAEQWGRP	603	200	NE	1H.9
SDSU_ADRDL_PRRSV_158	ATGTTGGGGAAATGCTTGACCGCGGGTTGTTGCTCGCAATTGCTTTTTTTGTGGTGTATCGTGCCGTTCTGTTTTGTTGCGCTCGTCAACGCCGGCAACAGCAGCAGCTCCCATTTACAGTTGATTTATAACCTGACGATATGCGAGCTGAATGGCACAGATTGGTTGAATCAAAAGTTTGATTGGGCAGTGGAGACTTTTGTCATTTTTCCTGTGTTGACCCACATTGTCTCCTACGGTGCCCTTACCACCAGCCATTTCCTTGACACGGCCGGCCTAATCACTGTGTCTACCGCCGGATATTACCATGGGCGGTATGTGTTGAGTAGCATCTACGCCGTCTTTGCCCTGGCTGCGTTGATTTGTTTTGTCATTAGGTTGACAAAAAACTGTATGTCC…	MLGKCLTAGCCSQLLFLWCIVPFCFVALVNAGNSSSSHLQLIYNLTICELNGTDWLNQKFDWAVETFVIFPVLTHIVSYGALTTSHFLDTAGLITVSTAGYYHGRYVLSSIYAVFALAALICFVIRLTKNCMSWRYSCTRYTNFLLDTKGNLYRWRSPVVIERRGKVEVGDHLIDLKRVVLDGSAATPITKISAEQWGRP	603	200	SD	1D.2
SDSU_ADRDL_PRRSV_159	ATGTTGGGGAAATGCTTGACCGCGGGCTTCTGCTCGCAATTGCCTTTTTTGTGGTGTATCGTGCCGTTCTGTTTTGTTGCGCTCGTCAACGCCAACAGAAGCAGCAGCTCCCATTTGCAATTGATTTATAACCTGACGATATGTGAGCTGAATGGCACAGATTGGCTAAATGATAAATTTGACTGGGCAGTGGAGACCTTCGTTATTTTTCCTGCTCTAACTCACATTGTTTCTTATGGCGCCCTTACTACTAGCCATTTTCTTGACACTGTTGGCCTAATCACTGTATCCACCGCCGGGTATTATCACGGGCGGTATGTTTTAAGTAGCATTTACGCTGTTTGCGCTCTGGCCGCGTTCATTTGCTTCGTCATCAGGTTGGTAAAAAATTGCATGTCC…	MLGKCLTAGFCSQLPFLWCIVPFCFVALVNANRSSSSHLQLIYNLTICELNGTDWLNDKFDWAVETFVIFPALTHIVSYGALTTSHFLDTVGLITVSTAGYYHGRYVLSSIYAVCALAAFICFVIRLVKNCMSWRYSCTRYTNFLLDTKGKLYRWRSSVIIEKGGKVDVGGHLIDLKRVVLDGSAATPVTRISAEQWGRP	603	200	MN	1C.2
SDSU_ADRDL_PRRSV_160	ATGTTGGGGAAATGCTTGACCGCGGGCTGCTGCTCGCAATTGCCTTTTTTATGGTGTATCGTGTCGTTCTGTTTTGTTGCGCTCGTCAACGCCGACAACAACAGCAGCTCCCACTTACAGTTGATCTATAACCTAACAATATGTGAGCTGAATGGCACAGATTGGCTAAATAAAAGTTTTGATTGGGCGGTGGAGACCTTTGTTATCTTTCCCGTGTTGACTCATATTGTCTCCTATGGCGCCCTCACCACCAGCCATTTCCTTGACACAGTCGGCCTGATCACCGTGTCTGCCGCCGGATATTACCATGGGCGGTATGTCTTGAGTAGCATTTACGCCGTCTGTGCCCTGGCTGCGTTAACTTGCTTCGTCATCAGGCTAACAAAAAACTGTATGTCC…	MLGKCLTAGCCSQLPFLWCIVSFCFVALVNADNNSSSHLQLIYNLTICELNGTDWLNKSFDWAVETFVIFPVLTHIVSYGALTTSHFLDTVGLITVSAAGYYHGRYVLSSIYAVCALAALTCFVIRLTKNCMSWRYSCTRYTNFLLDTKGKLYRWRSPVVIEKGGKVEVGSHLIDLKRVVLDGSAATPVTRISAEQWGRP	603	200	MN	1A.13
SDSU_ADRDL_PRRSV_161	ATGTTGGGGAAATGCTTGACCGCGGGTTGCTACTCGCAATTGCTTTTTTTGTGGTGTATCGTGCCGTTCTGTTTTGTTGCGCTCGTCAACGCCAACAACAGCAGCAGCTCCCATTTACAGTTGATTTATAACCTGACGATATGTGAGCTGAATGGCACAGATTGGCTATGTGGAAACTTTGACTGGGCAGTGGAGACCTTCGTTATCTTTCCTGTGTTGACTCATATCGTCTCTTACGGTGCCCTTACTACCAGCCATTTTCTTGACACGGTCGGCTTGGCCACTGTGTCCGCCGCCGGATATTATCACGGGCGGCATGTATTGAGTAGCATTTACGCTGTCTGTGCCCTGGCCGCGTTGATTTGCTTCGCCATTAGGTTGGCAAAAAATTGCATGTCC…	MLGKCLTAGCYSQLLFLWCIVPFCFVALVNANNSSSSHLQLIYNLTICELNGTDWLCGNFDWAVETFVIFPVLTHIVSYGALTTSHFLDTVGLATVSAAGYYHGRHVLSSIYAVCALAALICFAIRLAKNCMSWRYSCTRYTNFLLDTKGKLYRWRSSVIIERGGKVDVGGHLIDLKRVVLDGSAATPVTKISAEQWGRP	603	200	MN	1C.5.35
SDSU_ADRDL_PRRSV_162	ATGTTGGGGAAATGCTTGACCGCGGGCTGTTGCTCACAATTGCTTTTTTTGTGGTGTATCGTGCCGTTCTGTTTTGTTGCGCTCGTCAACGCCAACAACAGCAGCAGCTCCCATTTACAGTTGATTTATAACCTGACGATATGTGAGCTGAATGGCACAGATTGGCTAAATGAAAATTTTGACTGGGCAGTGGAGACCTTCGTTATCTTTCCTGTGTTGACTCATATCGTCTCTTACGGTGCCCTTACCACTAGCCATTTTCTTGACACGGTCAGCTTGGCCACTGTGTCCACCGCCGGATATTATCACGGGCGGTATGTATTGAGTAGCATTTACGCTGTCTGTGCCCTGGCTGCGTTGATTTGCTTCGCCATTAGGTTGGCAAAAAATTGCATGTCC…	MLGKCLTAGCCSQLLFLWCIVPFCFVALVNANNSSSSHLQLIYNLTICELNGTDWLNENFDWAVETFVIFPVLTHIVSYGALTTSHFLDTVSLATVSTAGYYHGRYVLSSIYAVCALAALICFAIRLAKNCMSWRYSCTRYTNFLLDTKGKLYRWRSSVIIEKGGKVEVGGHLIDLKRVVLDGSAATPVTKISAEQWGRP	603	200	SD	1C.5
SDSU_ADRDL_PRRSV_163	ATGTTGGGGAAATGCTTGACCGCGGGCTGTTGCTCGCAATTGCTTTTTTTGTGGTGTATCGTGCCGTTCTGTTTTGTTGCGCTCGTCAACGCCGACAACAGCAGCAGCTCCCATTTACAGTTGATTTATAACCTGACGATATGTGAGCTGAATGGCACAGATTGGCTAGCAGATAGATTTGACTGGGCAGTGGAGACTTTCGTCATCTTTCCTGTGTTGACTCATATCGTCTCTTACGGTGCCCTTACCACTAGCCATTTTCTTGACACGGTCGGCTTGGCCACTGTGTCCACCGCCGGATATTACCACGGGCGGTATGTATTGAGTAGCATTTACGCTGTCTGTGCCCTGGCTGCGTTGATTTGCTTCGCCATCAGGTTGGCGAAAAATTGCATGTCC…	MLGKCLTAGCCSQLLFLWCIVPFCFVALVNADNSSSSHLQLIYNLTICELNGTDWLADRFDWAVETFVIFPVLTHIVSYGALTTSHFLDTVGLATVSTAGYYHGRYVLSSIYAVCALAALICFAIRLAKNCMSWRYSCTRYTNFLLDTKGKLYRWRSSVIIEKGGKVDVGGHLIDLKRVVLDGSAATPVTKISAEQWGRP	603	200	MN	1C.5
SDSU_ADRDL_PRRSV_164	ATGTTGGGGAAATGCTTGACCGCGGGCTGTTACTCGCAATTGCTTTTTTTGTGGTGTATCGTGCCGTTCTGTTCTGTTGCGCTCGTCAACGCCAACGGCAACAGCAGCTCCCATTTACAGTTGATTTACAACCTGACGATATGTGAGCTGAATGGCACAGATTGGCTAAATAAAAAATTCGAATGGGCAGTGGAGACTTTCGTCATCTTTCCTGTGTTGACTCATATCGTCTCTTACGGTGCCCTTACCACTAGCCATTTTCTTGACACGGTCGGCTTGGCCACTGTGTCCACCGCCGGATATTATCACGGGCGGTATGTATTGAGTAGCATTTACGCTGTCTGTGCCCTGGCTGCGTTGACTTGCTTCGCCATTAGGTTGGCGAAAAATTGCATGTCC…	MLGKCLTAGCYSQLLFLWCIVPFCSVALVNANGNSSSHLQLIYNLTICELNGTDWLNKKFEWAVETFVIFPVLTHIVSYGALTTSHFLDTVGLATVSTAGYYHGRYVLSSIYAVCALAALTCFAIRLAKNCMSWRYSCTRYTNFLLDTKGKLYRWRSSVIIEKGGKVDVGGHLIDLKRVVLDGSAATPVTKISAEQWGRP	603	200	MN	1C.5
SDSU_ADRDL_PRRSV_165	ATGTTGGGGAAATGCTTGACCGCGGGCTGTTGCTCGCAATTGCTTTTTTTGTGGTGTATCGTGCCGTCCTGTTTTGTTGCGCTCGTCAACGCCAACAACAGCAGCAGCTCCCATTTACAGTTGATTTATAACCTGACTATATGTGAGCTGAATGGCACAGATTGGCTGAATAACAGATTTGACTGGGCAGTGGAGACTTTCGTTATCTTTCCTGTGTTGACTCATATCGTCTCTTACGGTGCCCTTACCACTAGCCATTTTCTTGACACGGCCGGCTTGGCTACTGTGTCCATCGCCGGATATTATCACGGGCGGTATGTATTGAGTAGCATTTACGCTGTCTGTGCCCTGGCTGCGTTGATTTGCTTCGCCATTAGGTTGGCGAAAAATTGCATGTCC…	MLGKCLTAGCCSQLLFLWCIVPSCFVALVNANNSSSSHLQLIYNLTICELNGTDWLNNRFDWAVETFVIFPVLTHIVSYGALTTSHFLDTAGLATVSIAGYYHGRYVLSSIYAVCALAALICFAIRLAKNCMSWRYSCTRYTNFLLDTKGKLYRWRSSVIIEKGGRVDVGGHLIDLKRVVLDGSAATPVTKISAEQWGRP	603	200	NE	1C.5.33
SDSU_ADRDL_PRRSV_166	ATGTTGGGGAAATGCTTGACCGCGGGCTGTTGCTCGCAATTGCTTTTTTTGTGGTGTATCGTGCCGTTCTGTTTTGTTGCGCTCGTCAACGCCAACAACAGCAGCAGCTCCCATTTACAGCTGATTTATAACCTGACGATATGTGAGCTGAATGGCACAGATTGGCTAAACGAAAAATTTGACTGGGCAGTGGAGACCTTCGTTATCTTTCCTGTGCTGACCCATATCGTCTCTTACGGTGCCCTTACCACTAGCCATTTTCTTGATACGGTCGGCTTGGCCACTGTGTCCACCGCCGGATATTATCACGGGCGGTATGTATTGAGTAGCATTTACGCTGTCTGTGCCCTGGCCGCGTTGATTTGCTTCGCCATTAGGTTGGCAAAAAATTGCATGTCC…	MLGKCLTAGCCSQLLFLWCIVPFCFVALVNANNSSSSHLQLIYNLTICELNGTDWLNEKFDWAVETFVIFPVLTHIVSYGALTTSHFLDTVGLATVSTAGYYHGRYVLSSIYAVCALAALICFAIRLAKNCMSWRYSCTRYTNFLLDTKGKLYRWRSSVIIEKGGKVDVGGHLIDLKRVVLDGSAATPVTKISAEQWGRP	603	200	NE	1C.5
SDSU_ADRDL_PRRSV_167	ATGTTGGGGAAATGCTTGACCGCGGGCTGTTGCTCACAATTGCTTTTTTTGTGGTGTATCGTGCCGTTCTGTTTTGTTGCGCTCGTCAACGCCAACAACAGCAGCAGCTCCCATTTACAGTTGATTTATAACCTGACGATATGTGAGCTGAATGGCACAGATTGGCTAAATGAAAAATTTGACTGGGCAGTGGAGACCTTCGTTATCTTTCCTGTGTTGACTCATATCGTCTCTTACGGTGCCCTTACCACTAGCCATTTTCTTGACACGGTCGGCTTGGCCACTGTGTCCACCGCCGGATATTATCACGGGCGGTATGTATTGAGTAGCATTTACGCTGTCTGTGCCCTGGCTGCGTTGATTTGCTTTGCCATTAGGTTGGCAAAAAATTGCATGTCC…	MLGKCLTAGCCSQLLFLWCIVPFCFVALVNANNSSSSHLQLIYNLTICELNGTDWLNEKFDWAVETFVIFPVLTHIVSYGALTTSHFLDTVGLATVSTAGYYHGRYVLSSIYAVCALAALICFAIRLAKNCMSWRYSCTRYTNFLLDTKGKLYRWRSSVIIEKGGKVDVGGHLIDLKRVVLDGSAATPVTKISAEQWGRP	603	200	SD	1C.5
SDSU_ADRDL_PRRSV_168	ATGTTGGGGAAATGCTTGACCGCGGGCTGTTGCTCACAATTGCTTTTTTTGTGGTGTATCGTGCCGTTCTGTTTTGTTGCGCTCGTCAACGCCAACAACAGCAGCAGCTCCCATTTACAGTTGATTTATAACCTGACGATATGTGAGCTGAATGGCACAGATTGGCTAAATAAAAAATTTGACTGGGCAGTGGAGACTTTCGTCATCTTTCCTGTGTTGACTCACATCGTCTCTTACGGTGCCCTTACCACTAGCCATTTTCTTGACACGGTCGGCTTGGCCACTGTGTCCACCGCCGGATATTATCACGGGCGGTATGTATTGAGTAGCATTTACGCTGTCTGTGCCCTGGCTGCGTTGATTTGCTTCGCCATTAGGTTGGCGAAAAATTGCATGTCC…	MLGKCLTAGCCSQLLFLWCIVPFCFVALVNANNSSSSHLQLIYNLTICELNGTDWLNKKFDWAVETFVIFPVLTHIVSYGALTTSHFLDTVGLATVSTAGYYHGRYVLSSIYAVCALAALICFAIRLAKNCMSWRYSCTRYTNFLLDTKGKLYRWRSSVIIEKGGKVDVGGHLIDLKRVVLDGSAATPVTKISAEQWGRP	603	200	MN	1C.5
SDSU_ADRDL_PRRSV_169	ATGTTGGGGAAATGCTTGACCGCGGGCTGTTGCTCACAATTGCTTTTTTTGTGGTGTATCGTGCCGTTCTGTTTTGTTGCGCTCGTCAACGCCAACAACAGCAACAGCTCCCATTTACAGTTGATTTATAACCTGACAATATGTGAGCTGAATGGCACAGATTGGCTAAATAGAAATTTTGATTGGGCAGTGGAGACCTTCGTTATCTTTCCTGTGTTGACTCATATCGTCTCTTACGGTGCCCTTACCACTAGCCATTTTCTTGACACGGTCAGCTTGGCCACTGTGTCCACCGCCGGATATTATCACAGGCGGTATGTATTGAGTAGCATTTACGCTGTCTGTGCCCTGGCTGCGTTGATTTGCTTCGCCATTAGGTTGGCAAAAAATTGCATGTCC…	MLGKCLTAGCCSQLLFLWCIVPFCFVALVNANNSNSSHLQLIYNLTICELNGTDWLNRNFDWAVETFVIFPVLTHIVSYGALTTSHFLDTVSLATVSTAGYYHRRYVLSSIYAVCALAALICFAIRLAKNCMSWRYSCTRYTNFLLDTKGKLYRWRSSVIIEKRGKVDVGGHLIDLKRVVLDGSAATPVTKISAEQWGRP	603	200	SD	1C.5
SDSU_ADRDL_PRRSV_170	ATGTTGGGGAAATGCTTGACCGCGGGCTGCTGCTCGCAATTGCATTTTTTGTGGTGTATCGTGCCGTTCTGTTTTGTTGCGATCGTCAACGCCAACAACAGCAGCAGCTCCCATTTTCAGTTGATTTATAACCTGACGATATGTGAGCTGAATGGCACAGATTGGCTGAATAAAACCTTTGATTGGGCGGTGGAGACCTTTGTCATCTTTCCTGTTTTGACTCACATTGTCTCCTATGGCGCCCTCACCACCAGTCATTTCCTTGACACAGTCGGCCTGATCACCGTGTCTGCCGCCGGATATTACCACGGGCGGTATGTCTTGAGTAGCATCTACGCTGTCTGCGCCCTGGCTGCGTTAACTTGCTTCGTCATCAGGCTAACAAAAAATTGTATGTCC…	MLGKCLTAGCCSQLHFLWCIVPFCFVAIVNANNSSSSHFQLIYNLTICELNGTDWLNKTFDWAVETFVIFPVLTHIVSYGALTTSHFLDTVGLITVSAAGYYHGRYVLSSIYAVCALAALTCFVIRLTKNCMSWRYSCTRYTNFLLDTKGKLYRWRSSVIIEKGGKVEVGGHLIDLKRVVLDGSAATPVTKVSAEQWGRP	603	200	IA	1A.29
SDSU_ADRDL_PRRSV_171	ATGTTGGGGAAATGCTTGACCGCGGGCTGCTGCTCGCAATTGCCTTTTTTGTGGTGTATCGTGCCGTTCTGTTTTGTTGCGCTCGTCAACGCCAACAACAGCAGCAGCTCCCATCTACAGCTGATTTACAACTTGACGCTATGTGAGCTGAATGGCACAGATTGGCTAGCTGACAAATTTGATTGGGCAGTGGAGAGTTTTGTCATCTTTCCCGTTTTGACTCACATTGTCTCCTATGGTGCCCTCACTACTAGCCATTTCCTTGACACAGTCGCTTTAGTCACTGTGTCTACCGCCGGGTTTGTTCACGGGCGGTATGTCCTAAGTAGCATCTACGCGGTCTGTGCCCTGGCTGCGTTGACTTGCTTCGTCATTAGGTTTGCAAAGAATTGCATGTCC…	MLGKCLTAGCCSQLPFLWCIVPFCFVALVNANNSSSSHLQLIYNLTLCELNGTDWLADKFDWAVESFVIFPVLTHIVSYGALTTSHFLDTVALVTVSTAGFVHGRYVLSSIYAVCALAALTCFVIRFAKNCMSWRYACTRYTNFLLDTKGKLYRWRSPVIIEKRGKVEVEGHLIDLKRVVLDGSVATPITRVSAEQWGRP	603	200	MN	5A.1
SDSU_ADRDL_PRRSV_172	ATGTTGGGGAAATGCTTGACCGCGGGCTATTGCTCGCAATTGCCTTTTTTGTGGTGTATCGTGCCGTTCTGTTTTGCTGCGCTCGTCAACGCCAACAGCAACAGCAGCTCCCACTTCCAATTGATTTATAACCTGACGATATGCGAGCTGAATGGCACAGATTGGCTGAACCACCGGTTTGATTGGGCAGTGGAGACTTTTGTTATTTTTCCTGTGTTAACTCACATTGTTTCCTATGGCGCCCTCACTACCAGCCACCTACTTGACACGGTCGGCCTGATCACCGTGTCTACCGCCGGCTATTGGCATGGGCGGCGTGTGTTGAGTAGCATCTATGCTGTGTGTGCCCTAGCCGCACTTGTCTGTTTCGTCATCAGGTTAACAAAAAATTGCATGTCC…	MLGKCLTAGYCSQLPFLWCIVPFCFAALVNANSNSSSHFQLIYNLTICELNGTDWLNHRFDWAVETFVIFPVLTHIVSYGALTTSHLLDTVGLITVSTAGYWHGRRVLSSIYAVCALAALVCFVIRLTKNCMSWRYSCTRYTNFLLDTKGKLYRWRSPVIIEKGGKVEVGSHLIDLKRVVLDGSAATPVTRISAEQWGRP	603	200	NE	1H.9
SDSU_ADRDL_PRRSV_173	ATGTTGGGGAAATGCTTGACCGCGGGCTGTTGCTCGCAATTGCCTTTTTTGTGGTGTATCGTGCCGTTCTGTTTTGTTGCGCTCGTCAACGCCAACAACAGCAGCAGCTCCCATTTACAGTTGATTTATAACCTGACGATATGTGAGCTGAATGGCACAGATTGGCTAAATAAAAAATTTGACTGGGCAGTGGAGACCTTCGTTATCTTTCCTGTGTTAACTCATATCGTCTCTTACGGTGCCCTTACCACTAGCCATTTTCTTGACACGGTCGGCTTGGCCACTGTGTCCGCCGCCGGATATTATCACGGGCGGTATGTATTGAGTAGCATTTACGCTGTCTGTGCCCTGGCTGCGTTGATTTGCTTCACCATTAGGTTGGCAAAAAACTGCATGTCC…	MLGKCLTAGCCSQLPFLWCIVPFCFVALVNANNSSSSHLQLIYNLTICELNGTDWLNKKFDWAVETFVIFPVLTHIVSYGALTTSHFLDTVGLATVSAAGYYHGRYVLSSIYAVCALAALICFTIRLAKNCMSWRYSCTRYTNFLLDTKGKLYRWRSSVIIEKGGKVDVGGHLIDLKRVVLDGSAATPVTKISAEQWGRP	603	200	MN	1C.5
SDSU_ADRDL_PRRSV_174	ATGTTGGGGAAATGCTTGACCGCGGGTTGTTGCTCGCAATTGCTTTTTTTGTGGTGTATCGTGCCGTCCTGTTTTGTTGCGCTCGTCAACGCCGACAACAGCAGCAGCTCCCATTTACAGTTGATTTATAACCTGACGATATGTGAGCTGAATGGCACAGATTGGCTAGATAAAAGATTTGACTGGGCGGTGGAGACTTTCGTTATCTTTCCCGTGTTGACTCATATCGTCTCTTACGGTGCCCTTACCACTAGCCATTTTCTTGACACGGTCGGCTTGGCCACCGTGTCCACCGCCGGATATTATCACGGGCGGTATGTATTAAGTAGCATTTACGCTGTCTGTGCCCTGGCTGCGTTGATTTGTTTCGCCATCCGGTTGGCGAAAAATTGCATGTCC…	MLGKCLTAGCCSQLLFLWCIVPSCFVALVNADNSSSSHLQLIYNLTICELNGTDWLDKRFDWAVETFVIFPVLTHIVSYGALTTSHFLDTVGLATVSTAGYYHGRYVLSSIYAVCALAALICFAIRLAKNCMSWRYSCTRYTNFLLDTKGKLYRWRSSVIIEKGGKVDVGGHLIDLKRVVLDGSAATPVTKISAEQWGRP	603	200	MN	1C.5.34
SDSU_ADRDL_PRRSV_175	ATGTTGGGGAAATGCTTGACCGCGGGCTGTTGCTCGCAATTGCTTTTTTTGTGGTGTATCGTGCCGTTCTGTTTTGTTGCGCTCGTCAACGCCAACAACAGCAGCAGCTCCCATTTACAGTTGATTTATAACCTGACGATATGTGAGCTGAATGGCACAGATTGGCTAAATAAAAGATTTGACTGGGCAGTGGAGACTTTCGTCATCTTTCCTGTGTTGACTCATATCGTCTCTTACGGTGCCCTTACCACTAGCCATTTTCTTGACACGGTAGGCTTGGCCACTGTGTCCACCGCCGGATATTATCACGAGCGGTATGTGTTGAGTAGCATTTACGCTGTCTGTGCCCTGGCTGCGTTGATTTGCTTCGCCATTAGGTTGGCGAAAAATTGCATGTCC…	MLGKCLTAGCCSQLLFLWCIVPFCFVALVNANNSSSSHLQLIYNLTICELNGTDWLNKRFDWAVETFVIFPVLTHIVSYGALTTSHFLDTVGLATVSTAGYYHERYVLSSIYAVCALAALICFAIRLAKNCMSWRYSCTRYTNFLLDTKGKLYRWRSSVIIEKGGKVDVGGHLIDLKRVVLDGSAATPVTKISAEQWGRP	603	200	MN	1C.5
SDSU_ADRDL_PRRSV_176	ATGTTGGGGAAATGCTTGACCGCGGGCTGTTGCTCGCAATTGCTTTTTTTGTGGTGTATCGTGCCGTTCTGTTTTGTTGCGCTCGTCAACGCCAACAACAGCAGCAGCTCCCATTTACAGTTGATTTATAACCTGACGATATGTGAGCTGAATGGCACAGAATGGCTAAATAAAAAATTTGATTGGGCAGTGGAGACTTTCGTTATCTTTCCTGTGTTGACTCATATCGTCTCTTACGGTGCCCTTACCACTAGCCATTTTCTTGACACGGTCGGCTTGGCCACTGTGTCCACCGCCGGATATTATCACGGGCGGTATGTATTGAGTAGCATTTACGCTGTCTGTGCTCTGGCTGCGTTGATTTGCTTCGCCATTAGGTTGGCGAAAAATTGCATGTCC…	MLGKCLTAGCCSQLLFLWCIVPFCFVALVNANNSSSSHLQLIYNLTICELNGTEWLNKKFDWAVETFVIFPVLTHIVSYGALTTSHFLDTVGLATVSTAGYYHGRYVLSSIYAVCALAALICFAIRLAKNCMSWRYSCTRYTNFLLDTKGKLYRWRSSVIIERGGKVDVGGHLIDLKRVVLDGSAATPVTKISAEQWGRP	603	200	IA	1C.5
SDSU_ADRDL_PRRSV_177	ATGTTGGGGAAATGCTTGACCGCGGGCTGTTGCTCGCAATTGCTTTTTTTGTGGTGTATCGTGCCGTTCTGTTTTGTTGCGCTCGTCAACGCCAACAACAGCAGCAGCTCCCATTTACAGTTGATTTATAACCTGACGATATGTGAGCTGAATGGCACAGATTGGCTAAATAAAAATTTTGACTGGGCAGTGGAGACTTTCGTCATCTTCCCTGTGTTGACTCACATCGTCTCTTACGGTGCCCTTACCACTAGCCATTTTCTTGACACGGTCGGCTTGGCCACTGTGTCCACCGCCGGATATTATCACGGGCGGTATGTATTGAGTAGCATTTATGCTGTCTGTGCCCTGGCTGCGTTGATTTGCTTCGCCATTAGGTTGGCGAAAAATTGCATGTCC…	MLGKCLTAGCCSQLLFLWCIVPFCFVALVNANNSSSSHLQLIYNLTICELNGTDWLNKNFDWAVETFVIFPVLTHIVSYGALTTSHFLDTVGLATVSTAGYYHGRYVLSSIYAVCALAALICFAIRLAKNCMSWRYSCTRYTNFLLDTKGKLYRWRSSVIIEKGGKVDVGGHLIDLKRVVLDGSAATPVTKISAEQWGRP	603	200	MN	1C.5
SDSU_ADRDL_PRRSV_178	ATGTTGGGGAAATGCTTGACCGCGGGCTGCTGCTCGCAATTGCATTTTTTGTGGTGTATCGTGCCGTTCTGTTTTGTTGCGATCGTCAACGCCAACAACAGCAGCAGCTCCCATTTTCAGTTGATTTATAACCTGACGATATGTGAGCTGAATGGCACAGATTGGCTGAATAAAAGCTTTGATTGGGCGGTGGAGACCTTTGTCATCTTTCCTGTTTTGACTCACATTGTCTCCTATGGCGCCCTCACCACCAGTCATTTCCTTGACACAGTCGGCCTGATCACCGTGTCTGCCGCCGGATATTACCACGGGCGGTATGTCTTGAGTAGCATCTACGCTGTCTGCGCCCTGGCTGCGTTAACTTGCTTCGTCATCAGGCTAACAAAAAATTGTATGTCC…	MLGKCLTAGCCSQLHFLWCIVPFCFVAIVNANNSSSSHFQLIYNLTICELNGTDWLNKSFDWAVETFVIFPVLTHIVSYGALTTSHFLDTVGLITVSAAGYYHGRYVLSSIYAVCALAALTCFVIRLTKNCMSWRYSCTRYTNFLLDTKGKLYRWRSSVIIEKGGKVEVGGHLIDLKRVVLDGSAATPVTKVSAEQWGRP	603	200	MN	1A.29
SDSU_ADRDL_PRRSV_179	ATGTTGGGGAAATGCTTGACCGCGGGTTGTTGCTCGCAATTGCTTTTTTTGTGGTGTATCGTGCCGTTCTGTTTTGTTGCGCTCGTCAACGCCGACAACAGCAGCAGCTCCCATTTACAGTTGATTTATAACCTGACGATATGTGAGCTGAATGGCACAGATTGGCTAGATAAAAGATTTAACTGGGCGGTGGAGACTTTCGTTATCTTTCCCGTGTTGACTCATATCGTCTCTTACGGTGCCCTTACCACTAGCCATTTTCTTGACACGGTCGGCTTGGCCACCGTGTCCACCGCCGGATATTATCACGGGCGGTATGTATTAAGTAGCATTTACGCTGTCTGTGCCCTGGCTGCGTTGATTTGTTTCGCCATCAGGTTGGCGAAAAATTGCATGTCC…	MLGKCLTAGCCSQLLFLWCIVPFCFVALVNADNSSSSHLQLIYNLTICELNGTDWLDKRFNWAVETFVIFPVLTHIVSYGALTTSHFLDTVGLATVSTAGYYHGRYVLSSIYAVCALAALICFAIRLAKNCMSWRYSCTRYTNFLLDTKGRLYRWRSSVIIEKGGKVDVGGHLIDLKRVVLDGSAATPVTKISAEQWGRP	603	200	MN	1C.5.34
SDSU_ADRDL_PRRSV_180	ATGTTGGGGAAATGCTTGACCGCGGGCTGTTGCTCGCAATTGCTTTTTTTGTGGTGTATCGTGCCGTTCTGTTCTGTTGCGCTCGCCAACACCAACGGCAACAGCAGCTCCCATTTACAGTTGATTTATAACCTGACGATATGTGAGCTGAATGGCACAGATTGGCTAAATAATAAATTTGACTGGGCAGTGGAGACTTTCGTCATCTTTCCTGTGTTGACTCATATCGTCTCTTACGGTGCCCTTACCACTAGCCATTTTCTTGACACGGTCGGCTTGGCCACTGTGTCCACCGCCGGATATTTTCACGGGCGGTATGTATTGAGTAGCATTTACGCTGTCTGCGCCCTGGCTGCGTTGACTTGCTTCGCCATTAGGTTGGCAAAAAATTGCATGTCC…	MLGKCLTAGCCSQLLFLWCIVPFCSVALANTNGNSSSHLQLIYNLTICELNGTDWLNNKFDWAVETFVIFPVLTHIVSYGALTTSHFLDTVGLATVSTAGYFHGRYVLSSIYAVCALAALTCFAIRLAKNCMSWRYSCTRYTNFLLDTKGKLYRWRSSVIIEKGGKVDVGGHLIDLKRVVLDGSAATPVTKISAEQWGRP	603	200	MN	1C.5
SDSU_ADRDL_PRRSV_181	ATGTTGGGGAAATGCTTGACCGCGGGTTGTTGCTCGCAATTGCTTTTTTTGTGGTGTATCGTGCCGTTCTGTTTTGTTGCGCTCGTCAACGCCGACAACAGCAGCAGCTCCCATTTACAGTTGATTTATAACCTGACGATATGTGAGCTGAATGGCACAAATTGGCTAAATGAAAGATTTGACTGGGCGGTGGAGACTTTTGTTATCTTTCCCGTGTTGACTCATATCGTCTCTTACGGTGCCCTTACCACTAGCCATTTTCTTGACACGGTCGGCTTGGCCACCGTGTCCACCGCCGGATATTATCACAGGCGGTATGTATTAAGTAGTATTTACGCTGTCTGTGCCCTGGCTGCGTTGATTTGTTTCGCCATCAGGTTGGCAAAAAATTGCATGTCC…	MLGKCLTAGCCSQLLFLWCIVPFCFVALVNADNSSSSHLQLIYNLTICELNGTNWLNERFDWAVETFVIFPVLTHIVSYGALTTSHFLDTVGLATVSTAGYYHRRYVLSSIYAVCALAALICFAIRLAKNCMSWRYSCTRYTNFLLDTKGKLYRWRSSVIIEKGGKVDVGGHLIDLKRVVLDGSAATPVTKISAEQWGRP	603	200	SD	1C.5.34
SDSU_ADRDL_PRRSV_182	ATGTTGGGGAAATGCTTGACCGCGGGCTGTTGCTCGCAATTGCTTTTTTTGTGGTATATCGTGCCGTTCTGTTTTGTTGCGCCCGTCAACGCCAACAACAGCAGCAGCTCCAATTTGCAGTTGATTTATAACCTGACGGTATGTGAGCTGAATGGCACAGATTGGCTAAATAGAAAATTTGACTGGGCAGTGGAGACTTTCGTTATCTTTCCTGTGTTGACTCATATCATCTCTTACGGTGCCCTTACTACTAGCCATTTTCTTGACACGGTCGGCTTGGCCACTGTGTCCACCGCCGGATATTACCACGGGCGGTATGTATTGAGTAGCATTTACGCTGTCTGTGCCCTGGCTGCGTTAATTTGCTTCGCCATCAGGTTGGCGAAAAATTGCATGTCC…	MLGKCLTAGCCSQLLFLWYIVPFCFVAPVNANNSSSSNLQLIYNLTVCELNGTDWLNRKFDWAVETFVIFPVLTHIISYGALTTSHFLDTVGLATVSTAGYYHGRYVLSSIYAVCALAALICFAIRLAKNCMSWRYSCTRYTNFLLDTKGKLYRWRSSVIIERGGKVDVGGHLIDLKRVVLDGSAATPVTKISAEQWGRP	603	200	MN	1C.5.36
SDSU_ADRDL_PRRSV_183	ATGTTGGGGAAATGCTTGACCGCGGGCTGCTGCTCGCAATTGCTTTTTTTGTGGTGTATCGTGCCGTTCTGTTTTGTTGCGCTCGTCAACGCCAACAACAGCAGCAGCTCCCATTTTCAGTTGATTTATGACCTGACAATATGCGAGCTGAATGGCACAGATTGGCTAAATGGAAGATTTGATTGGGCGGTGGAGACCTTTGTTATCTTTCCTGTGTTGACTCATATTGTCTCCTATGGCGCCCTCACCACTAGCCATTTCCTTGACACAGTCGGCCTGATCACCGTGTCTGCCGCCGGATATTACCACGGGAGGTATGTCTTGAGCAGCATTTACGCTGTCTGCGCCCTTGCTGCGTTAATTTGCTTCGTCATCAGACTGACAAAGAATTGTATGTCC…	MLGKCLTAGCCSQLLFLWCIVPFCFVALVNANNSSSSHFQLIYDLTICELNGTDWLNGRFDWAVETFVIFPVLTHIVSYGALTTSHFLDTVGLITVSAAGYYHGRYVLSSIYAVCALAALICFVIRLTKNCMSWRYSCTRYTNFLLDTKGKLYRWRSSVIIEKGGKVEVGGHLIDLKKVVLDGSAATPVTKVSAEQWGRP	603	200	MN	1A-unclassified
SDSU_ADRDL_PRRSV_184	ATGTTGGGGAAATGCTTGACCGCGGACTGTTGCTCGCAATTGCTTTTTTTGTGGTGTATCGTGCCGTTCTGTTTTGTTGCGCTCGTCAACGCCAACAACAGCAGCAGCTCCCACTTGCAGTTGATTTATAACCTGACGATATGTGAGCTGAATGGCACAGATTGGCTAAATGAAAGATTTGATTGGGCAGTGGAGACTTTCGTCATCTTTCCTGTGTTAACTCATATCGTCTCTTACGGTGCCCTTACCACTAGCCATTTTCTCGACACGGTCGGCTTGGCCACTGTGTCCACCGCCGGATATTATCACGGGCGGTATGTACTGAGTAGCATTTACGCTGTCTGTGCCCTGGCTGCGTTGATTTGCTTCGCCATCAGGTTGGCGAAGAATTGCATGTCC…	MLGKCLTADCCSQLLFLWCIVPFCFVALVNANNSSSSHLQLIYNLTICELNGTDWLNERFDWAVETFVIFPVLTHIVSYGALTTSHFLDTVGLATVSTAGYYHGRYVLSSIYAVCALAALICFAIRLAKNCMSWRYSCTRYTNFLLDTKGKLYRWRSSVIIEKGGKVDVGGHLIDLKRVVLDGSAATPVTKISAEQWGRP	603	200	SD	1C.5
SDSU_ADRDL_PRRSV_185	ATGTTGGGGAAATGCTTGACCGCGGGCTTCTGCTCGCAATTGCCTTTTTTGTGGTGTATCGTGCCGTTCTGTTTTGTTGCGCTCGTCAACGCCAACAACAGCAGCAGCTCCCATTTACAATTGATTTATAACCTGACGATATGTGAGCTGAACGGCACCGATTGGCTAAAGGAAAGATTTGACTGGGCAGTGGAGACCTTCGTTATTTTTCCTGCTCTAACTCACATTGTTTCTTATGGCGCCCTTACTACTAGCCATTTTCTTGACACTGTTGGCCTGATCACTGTATCTACCGCCGGGTATTATCACGAGCGGTATGTTTTAAGTAGCATTTACGCTGTCTGTGCCCTGGCCGCGTTCATTTGCTTCGCCATCAGGTTGGCAAAAAATTGCATGTCC…	MLGKCLTAGFCSQLPFLWCIVPFCFVALVNANNSSSSHLQLIYNLTICELNGTDWLKERFDWAVETFVIFPALTHIVSYGALTTSHFLDTVGLITVSTAGYYHERYVLSSIYAVCALAAFICFAIRLAKNCMSWRYSCTRYTNFLLDTKGKLYRWRSSVIIEKGGKVDVGGHLIDLKRVVLDGSAANPVTRISAEQWGRP	603	200	IA	1C.2
SDSU_ADRDL_PRRSV_186	ATGTTGGGGAAATGCTTGACCGCGGGCTGTTACTCGCAATTGCTTTTTTTGTGGTGTATCGTGCCGTTCTGTTTTGTTGCGCTCGTCAACGCCAACAGCAGCAGCAGCTCCCATTTACAGTCGATTTACAACCTGACGATATGTGAGCTGAATGGCACAGAGTGGCTAGATAAAAGATTTAACTGGGCAGTGGAGACTTTCGTCATCTTTCCTGTGTTGACTCATATCGTCTCTTACGGTGCCCTTACCACTAGCCATTTTCTTGACACGGTCGGCTTGGCCACTGTGTCCACCGCCGGATATTATCACGGGCGGTATGTATTGAGTAGCATTTACGCCGTCTGTGCCCTGGCTGCGTTGATTTGCTTCGCCATTAGGTTGGCGAAAAATTGCATGTCC…	MLGKCLTAGCYSQLLFLWCIVPFCFVALVNANSSSSSHLQSIYNLTICELNGTEWLDKRFNWAVETFVIFPVLTHIVSYGALTTSHFLDTVGLATVSTAGYYHGRYVLSSIYAVCALAALICFAIRLAKNCMSWRYSCTRYTNFLLDTKGKLYRWRSSVIIEKGGKVDVGGHLIDLKRVVLDGSAATPVTKIPAEQWGRP	603	200	IA	1C.5
SDSU_ADRDL_PRRSV_187	ATGTTGGGGAAATGCTTGACCGCGGGCTGCTGCTCGCAATCGCCTTCTTTGTGGTATATCGTGCCGTTCTGTTTTGTTGCGCTCGTCAACGCCAACAACAGCAGCAGCTCCCATTTACAGTTGATTTATAACCTTACGATATGTGAGCTGAATGGCACAGATTGGCTGAATAAAACCTTTGATTGGGCGGTGGAGACCTTTGTTATCTTTCCTGTGTTGACTCACATTGTCTCCTACGGCGCCCTCACCACCAGCCATTTCCTCGACACAGCCGGCCTGATCACCGTGTCTGTCGCCGGATATTGTCACGGGCGGTATGTCTTGAGTAGCATTTACGCCGTCTGCGCCCTGGCAGCGTTGACTTGCTTCATCATCAGGTTAACAAAAAATTGCATGTCC…	MLGKCLTAGCCSQSPSLWYIVPFCFVALVNANNSSSSHLQLIYNLTICELNGTDWLNKTFDWAVETFVIFPVLTHIVSYGALTTSHFLDTAGLITVSVAGYCHGRYVLSSIYAVCALAALTCFIIRLTKNCMSWRYSCTRYTNFLLDTKGKLYRWRSPVIIEKGGKVEVEGHLIDLKRVVLDGSAATPVTKVSAEQWGRP	603	200	IA	1A.2
SDSU_ADRDL_PRRSV_188	ATGTTGGGGAAATGCTTGACCGCGGGCTATTGCTCGCAATTGCCTTTTTTGTGGTGTATCGTGCCGTTCTGTTTTGCTGCGCTCGTCAACGCCAACAGCAACAGCAGCTCCCACTTACAATTGATTTATAACTTGACAATATGCGAGCTGAATGGCACAGATTGGCTGAATAACAAGTTTGATTGGGCAGTGGAAACTTTTGTCATTTTCCCTGTGTTGACCCACATTGTTTCCTACGGCGCCCTCACCACCAGCCACTTACTTGACACGGTTGGTCTGATTACCGTGTCTACCGCCGGCTATTGGCACGGACGGTATGTATTGAGTAGCATTTATGCCGTCTGTGCCCTGGCCGCGCTTATTTGCTTTGTCATCAGGTTAACAAAAAACTGCATGTCC…	MLGKCLTAGYCSQLPFLWCIVPFCFAALVNANSNSSSHLQLIYNLTICELNGTDWLNNKFDWAVETFVIFPVLTHIVSYGALTTSHLLDTVGLITVSTAGYWHGRYVLSSIYAVCALAALICFVIRLTKNCMSWRYSCTRYTNFLLDTKGKLYRWRSPVIIEKGGKVEVGNHLIDLKRVVLDGSAATPVTRISTEQWGRP	603	200	IA	1H.30
SDSU_ADRDL_PRRSV_189	ATGTTGGGGAAATGCTTGACCGCGGGCTGTTGCTCGCAATTGCCTTTTTTGTGGTGTATCGTGCCGTTCTGTTTTGTTGCGCTCGTCAGCGCAAGCAACAGCAGCAGCTCCCATTTACAGTTGATTTATAACCTGACGATATGTGAGCTGAACGGCACAGATTGGTTGAAAGACCAATTCAGCTGGGCAGTAGAGACTTTCGTCATCTTTCCTGCGTTGACCCACATTGTCTCTTACGGCGCCCTCACCACTAGCCATTTTCTTGACATGGTTGGTTTAGTTACTGTGTCCACCGCCGGATATTATCACAAGCGGTATGTATTGAGCAGCATTTACGCTGTTTGTGCCCTGGCTGCGTCGGTTTGCTTCGCCATTAGGTTGGCGAAAAATTGCATGTCC…	MLGKCLTAGCCSQLPFLWCIVPFCFVALVSASNSSSSHLQLIYNLTICELNGTDWLKDQFSWAVETFVIFPALTHIVSYGALTTSHFLDMVGLVTVSTAGYYHKRYVLSSIYAVCALAASVCFAIRLAKNCMSWRYSCTRYTNFLLDTKGKLYRWRSSVIIEKGGKVDVGGHLIDLKRVVLDGSAATPVTKVSAEQWGRP	603	200	SD	1C.3
SDSU_ADRDL_PRRSV_190	ATGTTGGGGAAATGCTTGACCGCGGGCTGCTGCTCGCAATTGCCTTTTTTGTGGTGTATCGTGCCGTTCTGTTTTGTTGCGCTCGTCAACGCCGACACCAACAGCAGCTCCCATTTACAGTTGATTTACAACCTGACGATATGTGAGCTGAATGGCACGGATTGGCTAAATAAAAGTTTTGATTGGGCGGTGGAGACGTTTGTTATCTTCCCTGTGTTGACTCACATTGTCTCCTATGGTGCCCTCACCACTAGTCACTTTCTTGACACAGTCGGCCTGATCACCGTGTCTACCGCCGGATATTACCACGGGCGGTATGTCTTGAGTAGCATTTACGCCGTCTGCGCCCTGGCTGCGTTAACTTGCTTCGTTATCAGGCTAACAAAAAATTGTATGTCC…	MLGKCLTAGCCSQLPFLWCIVPFCFVALVNADTNSSSHLQLIYNLTICELNGTDWLNKSFDWAVETFVIFPVLTHIVSYGALTTSHFLDTVGLITVSTAGYYHGRYVLSSIYAVCALAALTCFVIRLTKNCMSWRYSCTRYTNFLLDTKGKLYRWRSPVIIEKGGKIEVEGHLIDLKRVVLDGSAATPVTKVSAEQWGRP	603	200	MN	1A.19
SDSU_ADRDL_PRRSV_191	ATGTTGGGGAAATGCTTGACCGCGGGCTGTTGCTCGCAATTGCTTTTTTTGTGGTGTATCGTGCCGTTCTGTTTTGTTGCGCTCGTCAACGCCAACAGCAGCAGCAGCTCCCATTTGCAGTTGATTTATAACCTGACGATATGTGAGCTGAATGGCACAGATTGGCTAAATGAAAGATTTGACTGGGCAGTGGAGACTTTCGTCATCTTTCCTGTGTTGACCCACATCGTCTCTTACGGTGCCCTTACCACCAGCCATTTTCTTGACACGGTCGGCTTGGCCACTGTGTCCACCGCCGGATATTATCACGGGCGGTATGTATTGAGTAGCATTTACGCTGTCTGTGCCCTGGCTGCGTTGATTTGCTTCGCCATTAGGTTGGCGAAAAATTGCATGTCC…	MLGKCLTAGCCSQLLFLWCIVPFCFVALVNANSSSSSHLQLIYNLTICELNGTDWLNERFDWAVETFVIFPVLTHIVSYGALTTSHFLDTVGLATVSTAGYYHGRYVLSSIYAVCALAALICFAIRLAKNCMSWRYSCTRYTNFLLDTKGKLYRWRSSVIIEKGGKVDVGGHLIDLKRVVLDGSAATPVTKISAEQWGRP	603	200	MN	1C.5
SDSU_ADRDL_PRRSV_192	ATGTTGGGGAAATGCTTGACCGCGGGCTGCTGCTCGCAATTGCATTTTTTGTGGTGTATCGTGCCGTTCTGTTTTGTTGCGATCGTCAACGCCAGCAACAACAGCAGCTCCCATTTACAGTTGATTTATAACCTGACGATATGTGAGCTGAATGGCACAGATTGGCTGAATAAAACCTTTGATTGGGCGGTGGAGACCTTTGTCATCTTTCCTGTTTTGACTCACATTGTCTCCTACGGCGCCCTCACCACCAGTCATTTCCTTGACACAGTCGGCCTGATCACCGTGTCTGCCGCCGGATATTACCACAGGCGGTATGTCTTGAGTAGCATCTACGCTGTCTGCGCCCTAGCTGCGTTAACTTGCTTCGTCATCAGGCTAACAAAAAACTGTATGTCC…	MLGKCLTAGCCSQLHFLWCIVPFCFVAIVNASNNSSSHLQLIYNLTICELNGTDWLNKTFDWAVETFVIFPVLTHIVSYGALTTSHFLDTVGLITVSAAGYYHRRYVLSSIYAVCALAALTCFVIRLTKNCMSWRYSCTRYTNFLLDTKGKLHRWRSSVIIEKGGKVEVGGRLIDLKRVVLDGSAATPVTKVSAEQWGRP	603	200	MN	1A.29
SDSU_ADRDL_PRRSV_193	ATGTTGGGGAAATGCTTGACCGCGGACTGTTGCTCGCAATTGCTTTTTTTGTGGTGTATCGTGCCGTTCTGTTTTGTTGCGCTCGTCAACGCCAACAACAGCAGCAGCTCCCACTTGCAGTTGATTTATAACCTGACGATATGTGAGCTGAATGGCACAGATTGGCTAAATGAAAGATTTGATTGGGCAGTGGAGACTTTCGTCATCTTTCCTGTGTTAACTCATATCGTCTCTTACGGTGCCCTTACCACTAGCCATTTTCTCGACACGGTCGGCTTGGCCACTGTGTCCACCGCCGGATATTATCACGGGCGGTATGTATTGAGTAGCATTTACGCTGTCTGTGCCCTGGCTGCGTTGATTTGCTTCGCCATCAGGTTGGCGAAGAATTGCATGTCC…	MLGKCLTADCCSQLLFLWCIVPFCFVALVNANNSSSSHLQLIYNLTICELNGTDWLNERFDWAVETFVIFPVLTHIVSYGALTTSHFLDTVGLATVSTAGYYHGRYVLSSIYAVCALAALICFAIRLAKNCMSWRYSCTRYTNFLLDTKGKLYRWRSSVIIEKGGKVDVGGHLIDLKRVVLDGSAATPVTKISAEQWGRP	603	200	SD	1C.5
SDSU_ADRDL_PRRSV_194	ATGTTGGGGAAATGCTTGACCGCGGGTTGTTGCTCGCAATTGCTTTTTTTGTGGTGTATCGTGCCGTTCTGTTTTGTTGCGCTCGTCAACGCCGGCAACAGCAGCAGCTCCCATTTACAGTTGATTTACAACCTGACGATATGTGAGCTGAATGGCACAGATTGGCTGAATAATAAATTTGATTGGGCGGTGGAGACCTTTGTCATCTTTCCTGTGTTGACTCACATTGTCTCCTATGGCGCCCTCACCACCAGCCATTTCCTTGACACAGTCGGCCTGATTACTGTATCTACCGCCGGATATTATCACGAGCGGTATGTCTTGAGTAGCATTTACGCCGTCTGCGCCCTGGCTGCGTTGACTTGCTTCGTCATCAGGCTAACAAAAAATTGCATGTCC…	MLGKCLTAGCCSQLLFLWCIVPFCFVALVNAGNSSSSHLQLIYNLTICELNGTDWLNNKFDWAVETFVIFPVLTHIVSYGALTTSHFLDTVGLITVSTAGYYHERYVLSSIYAVCALAALTCFVIRLTKNCMSWRYSCTRYTNFLLDTKGKLYRWRSPVIIEKGGKVEVEGHLIDLKRVVLDGSAATPVTRVSAEQWGRP	603	200	MN	1A.2
SDSU_ADRDL_PRRSV_195	ATGTTGGGGAAATGCTTGACCGCGGGCTATTGCTCGCAATTGCCTTTTTTGTGGTGTATCGTGCCGTTCTGTTTTGCTGTGCTCGTCAACGCCAACAGCAACAGCAGCTCCCACTTACAATTGATTTATAACCTGACGATATGCGAGCTGAATGGCACGGATTGGCTGAATGACAAATTTGATTGGGCAGTGGAGACTTTTGTCATTTTTCCTGTGTTAACCCACATTGTTTCCTATGGCGCCCTCACTACCAGCCACCTGCTTGACACGGTCGGTCTGATCACTGTGTCTACCGCCGGCTATTGGCATGGGCGGTATGTGTTGAGTAGCATCTATGCTGTGTGTGCCCTGGCCGCGCTTGTCTGTTTCGTCATCAGGTTGACGAAAAATTGCATGTCT…	MLGKCLTAGYCSQLPFLWCIVPFCFAVLVNANSNSSSHLQLIYNLTICELNGTDWLNDKFDWAVETFVIFPVLTHIVSYGALTTSHLLDTVGLITVSTAGYWHGRYVLSSIYAVCALAALVCFVIRLTKNCMSWRYSCTRYTNFLLDTKGKLYRWRSPVIIEKGGRVEVGSHLIDLKRVVLDGSAATPVTRISAEQWGRP	603	200	MN	1H.9
SDSU_ADRDL_PRRSV_196	ATGTTGGGGAAATGCTTGACCGCGGACTGCTGCTCGCAATTGCTTTTTTTGTGGTGTATCGTGCCGTTCTGTTTTGTTGCGCTCGTCAGCGCCGACAACAACAGCAGCTCCCATTTACAGTTGATTTATAACCTGACTATATGTGAGCTGAATGGCACAGATTGGCTAAAACACAAATTTGACTGGGCAGTGGAGACTTTCGTCATCTTTCCTGTGTTGACTCATATCGTCTCTTACGGTGCCCTTACCACTAGCCATTTTCTTGACACGGTCGGCTTGGCCACTGTGTCCATCGCTGGATATCTTCACAGGCGGTATGTATTGAGTAGCATTTACGCTGTTTGTGCCTTGGCTGCGTTGATTTGCTTCGCCATTAGGTTGGCGAAAAATTGCATGTCC…	MLGKCLTADCCSQLLFLWCIVPFCFVALVSADNNSSSHLQLIYNLTICELNGTDWLKHKFDWAVETFVIFPVLTHIVSYGALTTSHFLDTVGLATVSIAGYLHRRYVLSSIYAVCALAALICFAIRLAKNCMSWRYSCTRYTNFLLDTKGKLYRWRSSVIIEKGGKVDVGGHLIDLKRVVLDGSAATPVTKISAEQWGRP	603	200	IA	1C.5.33
SDSU_ADRDL_PRRSV_197	ATGTTGGGGAAATGCTTGACCGCGGGCTGCTGCTCGCAATTGCTTTTTTTGTGGTGTATCGTGCCGTCCTGTTTTGTTGCGCTCGTCAACGCCAACAACAGCAGCAGCTCTCATTTACAGTTGATTTATAACCTGACGATATGTGAGCTGAACGGCACAGATTGGCTGAACGAGCATTTCAGCTGGGCAGTGGAGACTTTCGTCATCTTCCCTGCGTTAACCCACATTGTCTCTTATGGCGCCCTCACCACTAGCCATTTTCTCGACGCAGTCGGCCTGATCACTGTGTCCACCGCCGGATATTACCACGGGCGGTATGTGTTGAGCAGCATTTACGCTGTCTGTGCCTTGGCTGCGTTGGTTTGCTTCGCCATTAGGTTGACGAAAAATTGCATGTCC…	MLGKCLTAGCCSQLLFLWCIVPSCFVALVNANNSSSSHLQLIYNLTICELNGTDWLNEHFSWAVETFVIFPALTHIVSYGALTTSHFLDAVGLITVSTAGYYHGRYVLSSIYAVCALAALVCFAIRLTKNCMSWRYSCTRYTNFLLDTKGKIYRWRSPVIIEKGGKVDVGGHFIDLKRVVLDGSAATPVTKVSAEQWGRP	603	200	IA	1C.3.25
SDSU_ADRDL_PRRSV_198	ATGTTGGGGAAATGCTTGACCGCGGGCTGTTGCTCGCAGTTGCTTTTTTTGTGGTGTATCGTGCCGTCCTGTTTTGTTGCGCTCGTCAACGCCAACAACAGCAGCAGCTCCCATTTACAGTTGATTTATAACCTGACTATATGTGAGCTGAATGGCACAGATTGGCTAAATAAAAAATTTGACTGGGCAGTGGAGACTTTCGTTATCTTTCCTGTGTTGACTCATATCGTCTCTTACGGTGCCCTTACCACTAGCCATTTTCTTGACACGGTCGGCTTGGCCACTGTGTCCACCGCCGGATATTATCACGGGCGGTATGTGTTGAGTAGCATTTACGCTGTCTGTGCCCTGGCTGCGTTGATTTGCTTCACCATTAGGTTGGCGAAAAATTGCATGTCC…	MLGKCLTAGCCSQLLFLWCIVPSCFVALVNANNSSSSHLQLIYNLTICELNGTDWLNKKFDWAVETFVIFPVLTHIVSYGALTTSHFLDTVGLATVSTAGYYHGRYVLSSIYAVCALAALICFTIRLAKNCMSWRYSCTRYTNFLLDTKGKLYRWRSSVIIEKGGKVDVGGHLIDLKRVVLDGSAATPVTKISAEQWGRP	603	200	MN	1C-unclassified
SDSU_ADRDL_PRRSV_199	ATGTTGGGGAAATGCTTGACCGCGGGCTGCTGCTCGCAATTGCCTTTTTTGTGGTGTATCGTGCCGTTCTGTTTTGTTGCGCTCGTCAACGCCAACAACAGCAACAGCTCCCATATACAATTGATTTATAACCTGACGATATGTGAGCTGAATGGCACAGATTGGCTGAATAAAAACTTTGATTGGGCAGTGGAGACTTTTGTTATCTTTCCTGTGTTGACTCACATTGTATCCTACGGCGCCCTCACCACCAGCCATTTTCTAGATACAGTCGGCCTGATCACCGTGTCTACCGCCGGATATTACCACAGGCGGTACGTCTTGAGTAGCATTTACGCCGTCTGCGCCCTGGCTGCGTTGACTTGCTTCGTCATCAGGCTAACAAAAAATTGCATGTCC…	MLGKCLTAGCCSQLPFLWCIVPFCFVALVNANNSNSSHIQLIYNLTICELNGTDWLNKNFDWAVETFVIFPVLTHIVSYGALTTSHFLDTVGLITVSTAGYYHRRYVLSSIYAVCALAALTCFVIRLTKNCMSWRYSCTRYTNFLLDTKGKLYRWRSPVIIEKGGKADVGGHLIDLKRVVLDGSAATPVTKISAEQWGRP	603	200	MN	1A.2.52
SDSU_ADRDL_PRRSV_200	ATGTTGGGGAAATGCTTGACCGCGGGTTGCTACTCGCAATTGCTTTTTTTGTGGTGTATCGTGCCGTTCTGTTTTGTTGCGCTCGTCAACGCCAACGACAGCAGCAGCTCCCATTTACAGTTGATTTATAACCTGACGATATGTGAGCTGAATGGCACAGATTGGCTATATGAAAAATTTGATTGGGCAGTGGAGACCTTCGTTATCTTTCCTGTGTTGACTCATATCGTCTCTTACGGTGCCCTTACCACCAGCCATTTTCTTGACACGGTCGGCTTGGCCACAGTGTCCGCCGCCGGATATTATCACGGGCGGTATGTATTGAGTAGCATTTACGCTGTCTGTGCCCTGGCTGCGTTGATTTGCTTCGCCATTAGGTTGGCAAAAAATTGCATGTCC…	MLGKCLTAGCYSQLLFLWCIVPFCFVALVNANDSSSSHLQLIYNLTICELNGTDWLYEKFDWAVETFVIFPVLTHIVSYGALTTSHFLDTVGLATVSAAGYYHGRYVLSSIYAVCALAALICFAIRLAKNCMSWRYSCTRYTNFLLDTKGKLYRWRSSVIIERGGKVDVGGHLIDLKRVVLDGSAATPVTKISAEQWGRP	603	200	MN	1C.5.35
SDSU_ADRDL_PRRSV_201	ATGTTGGGGAAATGCTTGACCGCGGGCTGCTGCTCGCAATTGCCTTTTTTGTGGTGTATCGTGCCGTTCTGTTTTGTTGTGCTCGTCAACGCCGACAACAGCAGCAGCTCCCATTTTCAGTTGATTTACAACTTGACAATATGTGAGCTGAATGGCACAGATTGGCTAAATAAAAGTTTCAGTTGGGCGGTGGAGACCTTTGTTATCTTTCCTGTGTTGACTCATATTGTCTCCTATGGCGCCCTCACCACCAGCCACTTCCTTGACACAGTTGGCTTGATCACCGTATCTACCGCCGGATATTACCACGGGCGGTATGTCTTGAGTAGCATTTACGCTGTCTGCGCCCTGGCTGCGTTAACTTGCTTCGTCATCAGACTAACAAAAAATTGCATGTCC…	MLGKCLTAGCCSQLPFLWCIVPFCFVVLVNADNSSSSHFQLIYNLTICELNGTDWLNKSFSWAVETFVIFPVLTHIVSYGALTTSHFLDTVGLITVSTAGYYHGRYVLSSIYAVCALAALTCFVIRLTKNCMSWRYSCTRYTNFLLDTKGQLYRWRSSVIIEKGGKVEVGGQLIDLKRVVLDGSAATPVTKVSAEQWGRP	603	200	MN	1A.29
SDSU_ADRDL_PRRSV_202	ATGTTGGGGAAATGCTTGACCGCGGGCTGTTGCTCACAATTGCTTTTTTTGTGGTGTATCGTGCCGTTCTGTTTTGTTGCGCTCGTCAACGCCAACAACAGCAGCAGCTCCCATTTACAGTTGATTTATAACCTGACGATATGTGAGCTGAATGGCACAGAATGGCTAAATAGACAATTTGATTGGGCAGTGGAGACTTTCGTTATCTTTCCTGTGTTGACTCATATCGTCTCTTACGGTGCCCTTACCACTAGCCATTTTCTTGACACGGTCGGCTTGGCCACTGTGTCCACCGCCGGATATTATCACAGGCGGTATGTATTGAGTAGCATTTACGCTGTCTGTGCTCTGGCTGCGCTGATTTGCTTCGCCATTAGGTTGGCGAAAAATTGCATGTCC…	MLGKCLTAGCCSQLLFLWCIVPFCFVALVNANNSSSSHLQLIYNLTICELNGTEWLNRQFDWAVETFVIFPVLTHIVSYGALTTSHFLDTVGLATVSTAGYYHRRYVLSSIYAVCALAALICFAIRLAKNCMSWRYSCTRYTNFLLDTKGKLYRWRSSVIIEKGGKVDVGGHLIDLKRVVLDGSAATPVTKISAEQWGRP	603	200	IA	1C.5
SDSU_ADRDL_PRRSV_203	ATGTTGGGGAAATGCTTGACCGCGGGTTGTTGCTCGCAATTGCTTTTTTTGTGGTGTATCGTGCCGTTCTGTTTTGTTGCGCTCGTCAACGCCAACAGCAGCAGCAGCTCCCATTTACAGTTGATTTATAACCTGACGATATGTGAGCTGAATGGCACAGATTGGCTAGATAAAAAATTTGACTGGGCGGTGGAGACTTTCGTTATCTTTCCCGTGTTGACTCATATCGTCTCTTACGGTGCCCTTACCACTAGCCATTTTCTTGACACGGTCGGCTTGGCCACCGTGTCCACCGCCGGATATTATCACGGGCGGTATGTATTAAGTAGCATTTACGCTGTCTGTGCCCTGGCTGCGTTGATTTGTTTCGCCATCAGGTTGGCAAAAAATTGCATGTCC…	MLGKCLTAGCCSQLLFLWCIVPFCFVALVNANSSSSSHLQLIYNLTICELNGTDWLDKKFDWAVETFVIFPVLTHIVSYGALTTSHFLDTVGLATVSTAGYYHGRYVLSSIYAVCALAALICFAIRLAKNCMSWRYSCTRYTNFLLDTKGKLYRWRSSVIIEKGGKVDVGGHLIDLKRVVLDGSAATPVTKISAEQWGRP	603	200	MN	1C.5.34
SDSU_ADRDL_PRRSV_204	ATGTTGGGGAAATGCTTGACCGCGGGTTGTTGCTCGCAATTGCTTTTTTTGTGGTGTATCGTGCCGTTCTGTTTTGTTGCGCTCGTCAACGCCGACAACAACAGCAGCTCCCATTTACAGTTGATTTATAACCTGACGATATGTGAGCTGAATGGCACAGATTGGCTAAATGAAAGATTTGACTGGGCGGTGGAGACTTTCGTTATCTTTCCCGTGTTGACTCATATCGTCTCTTACGGTGCCCTTACCACTAGTCATTTTCTTGACACGGTCGGCTTGGCCACCGTGTCCACCGCCGGATATTATCATGGGCGGTATGTATTAAGTAGCATTTATGCTGTCTGTGCCCTGGCTGCGTTGATTTGTTTCGCCATCAGGTTGGCGAAAAATTGCATGTCC…	MLGKCLTAGCCSQLLFLWCIVPFCFVALVNADNNSSSHLQLIYNLTICELNGTDWLNERFDWAVETFVIFPVLTHIVSYGALTTSHFLDTVGLATVSTAGYYHGRYVLSSIYAVCALAALICFAIRLAKNCMSWRYSCTRYTNFLLDTKGKLYRWRSSVIIEKGGKVDVGGHLIDLKRVVLDGSAATPVTKISAEQWGRP	603	200	IA	1C.5.34
SDSU_ADRDL_PRRSV_205	ATGTTGGGGAAATGCTTGACCGCGGGCTATTGCTCGCGATTGCCTTTTTTGTGGTGTATCGTGCCGTTCTGTTTTGTTGCGCTCGTCAACGCCGGCAACAACAGCAGCTCCCATTTACAGTTGATTTATAACCTGACGATATGTGAGCTGAACGGCACAGATTGGCTGAATAATCATTTCAGCTGGGCAGTAGAGACTTTCGTCATCTTCCCTGCGTTGACCCACATTGTTTCTTATGGTGCCCTCACCACTAGCCATTTTCTTGACACGGTCGGCTTGATCACCGTGTCCACCGCCGGATATTGTCACGGTCGGTATGTATTGAGCAGCATTTATGCTGTTTGTGCCCTGGCCGCGTTGGTTTGTTTCACCATTAGGTTGGCAAAAAATTGCATGTCC…	MLGKCLTAGYCSRLPFLWCIVPFCFVALVNAGNNSSSHLQLIYNLTICELNGTDWLNNHFSWAVETFVIFPALTHIVSYGALTTSHFLDTVGLITVSTAGYCHGRYVLSSIYAVCALAALVCFTIRLAKNCMSWRYSCTRYTNFLLDTKGKLYRWRSPVIIEKGGKVDVEGHLIDLKRVVLDGSAATPVTKVSAEQWGRP	603	200	IA	1C.3.27
SDSU_ADRDL_PRRSV_206	ATGTTGGGGAAATGCTTGACCGCGGGCTTCTGCTCACAATTGCCTTTTTTGTGGTGTATCGTGCCGTTCTGTTTTGTTGCGCTCGTCAACGCCAGCAACAGCAGCAGCTCCCATTTACAATTGATTTATAACCTGACGATATGTGAGCTGAATGGCACAGATTGGCTAAATAATAAATTTGACTGGGCAGTGGAGACCTTCGTTATTTTTCCTGCTCTAACTCACATTGTTTCTTATGGCGCCCTTACTACTAGCCATTTTCTTGACACTGTTGGCCTAATCACTGTATCCACCGCCGGGTATTATCACGGGCGGTATGTTTTAAGTAGCATTTACGCTGTTTGTGCCCTGGCCGCGTTCATTTGCTTCGTCATCAGGTTGGTAAAAAATTGCATGTCC…	MLGKCLTAGFCSQLPFLWCIVPFCFVALVNASNSSSSHLQLIYNLTICELNGTDWLNNKFDWAVETFVIFPALTHIVSYGALTTSHFLDTVGLITVSTAGYYHGRYVLSSIYAVCALAAFICFVIRLVKNCMSWRYSCTRYTNFLLDTKGKLYRWRSSVIIEKGGKVDVGGHLIDLKRVVLDGSAATPVTRISAEQWGRP	603	200	MN	1C.2
SDSU_ADRDL_PRRSV_207	ATGTTGGGGAAATGCTTGACCGCGGGCTGTTGCTCGCAATTGCTTTTTTTGTGGTGTATCGTGCCGTTCTGTTTTGTTGCGCTCGTCAACGCCAACAGCAGCAGCAGCTCCCATTTACAGTTGATTTATAACCTGACGATATGTGAGCTGAATGGCACAGAATGGCTAAATGAAAAATTTGACTGGGCAGTGGAGACCTTCGTTATCTTTCCTGTGTTGACTCATATCGTCTCTTACGGTGCCCTTACCACTAGCCATTTTCTTGACACGGTCGGCTTGGCCACTGTGTCCACCGCCGGATATTATCACGGGCGGTATGTATTGAGTAGCATTTACGCTGTCTGTGCCCTGGCTGCGTTGATTTGCTTCACCATTAGGTTGGCAAAAAATTGCATGTCC…	MLGKCLTAGCCSQLLFLWCIVPFCFVALVNANSSSSSHLQLIYNLTICELNGTEWLNEKFDWAVETFVIFPVLTHIVSYGALTTSHFLDTVGLATVSTAGYYHGRYVLSSIYAVCALAALICFTIRLAKNCMSWRYSCTRYTNFLLDTKGKLYRWRSSVIIEKGGKVDVGGHLIDLKRVVLDGSAATPVTKISAEQWGRP	603	200	MN	1C.5
SDSU_ADRDL_PRRSV_208	ATGTTGGGGAAATGCTTGACCGCGGGCTGCTGCTCACAATTGCTTTTTTTGTGGTGTATCGTGCCGTTCTGTTTTGTTGCGCTCGTCAACGCCAGCAACAGCAGCAGCTCCCATTTACAGTTGATCTATAACCTGACGATATGTGAGCTGAATGGCACAGATTGGCTAAATAAAAAATTCGACTGGGCAGTGGAGACCTTCGTCATCTTTCCTGTGTTGACTCACATCGTCTCTTACGGTGCCCTTACCACCAGCCATTTTCTTGACACGGTCGGCTTGGCCACTGTGTCCACCGCCGGGTATTATCACGGGCGGTATGTATTGAGTAGCATTTACGCCGTCTGTGCCCTGGCTGCGTTGATTTGCTTCGCCATTAGGTTGGCGAAAAATTGCATGTCC…	MLGKCLTAGCCSQLLFLWCIVPFCFVALVNASNSSSSHLQLIYNLTICELNGTDWLNKKFDWAVETFVIFPVLTHIVSYGALTTSHFLDTVGLATVSTAGYYHGRYVLSSIYAVCALAALICFAIRLAKNCMSWRYSCTRYTNFLLDTKGKLYRWRSSVIIEKGGKVDVGGHLIDLKRVVLDGSAATPVTKISAEQWGRP	603	200	MN	1C.5
SDSU_ADRDL_PRRSV_209	ATGTTGGGGAAATGCTTGACCGCGGGTTGTTGCTCGCAATTGCTTTTTTTGTGGTGTATCGTGCCGTTCTGTTTTGTTGCGCTCGTCAACGCCGACAACAGCAGCAGCTCCCATTTACAGTTGATTTATAACCTGACGATATGTGAGCTGAATGGCACAAATTGGCTAAATGAAAGATTTGACTGGGCGGTGGAGACTTTTGTTATCTTTCCCGTGTTGACTCATATCGTCTCTTACGGTGCCCTTACCACTAGCCATTTTCTTGACACGGTCGGCTTGGCCACCGTGTCCACCGCCGGATATTATCACAGGCGGTATGTATTAAGTAGTATTTACGCTGTCTGTGCCCTGGCTGCGTTGATTTGTTTCGCCATCAGGTTGGCAAAAAATTGCATGTCC…	MLGKCLTAGCCSQLLFLWCIVPFCFVALVNADNSSSSHLQLIYNLTICELNGTNWLNERFDWAVETFVIFPVLTHIVSYGALTTSHFLDTVGLATVSTAGYYHRRYVLSSIYAVCALAALICFAIRLAKNCMSWRYSCTRYTNFLLDTKGKLYRWRSSVIIEKGGKVDVGGHLIDLKRVVLDGSAATPVTKISAEQWGRP	603	200	SD	1C.5.34
SDSU_ADRDL_PRRSV_210	ATGTTGGGGAAATGCTTGACCGCGGGCTGCTGCTCGCAATTGCATTTTTTGTGGTGTATCGTGCCGTTCTGTTTTGTTGCGATCGTCAACGCCAGCAACAACAGCAGCTCCCATTTACAGTTGATTTATAACCTGACGATATGTGAGCTGAATGGCACAGATTGGCTGAATAAAACCTTTGATTGGGCGGTGGAGACCTTTGTCATCTTTCCTGTTTTGACTCACATTGTCTCCTACGGCGCCCTCACCACCAGTCATTTCCTTGACACAGTCGGCCTGATCACCGTGTCTGCCGCCGGATATTACCACAGGCGGTATGTCTTGAGTAGCATCTACGCTGTCTGCGCCCTAGCTGCGTTAACTTGCTTCGTCATCAGGCTAACAAAAAACTGTATGTCC…	MLGKCLTAGCCSQLHFLWCIVPFCFVAIVNASNNSSSHLQLIYNLTICELNGTDWLNKTFDWAVETFVIFPVLTHIVSYGALTTSHFLDTVGLITVSAAGYYHRRYVLSSIYAVCALAALTCFVIRLTKNCMSWRYSCTRYTNFLLDTKGKLHRWRSSVIIEKGGKVEVGGRLIDLKRVVLDGSAATPVTKVSAEQWGRP	603	200	MN	1A.29
SDSU_ADRDL_PRRSV_211	ATGTTGGGGAAATGCTTGACCGCGGGCTGCTGCTCGCAATTGCCTTTTTTGTGGTGTATCGTGCCGTTCTGTTTTGTTGCGCTCGTCAACGCCAACAACAGCAGCAGCTCCCATTTACAGCTGATTTATAACTTGACGATATGTGAGCTGAATGGCACGGATTGGCTAAATAAAAAATTTGATTGGGCGGTAGAAACCTTTGTTATCTTTCCTGTGTTGACTCACATTGTCTCTTATGGCGCCCTCACCACCAGCCATTTCCTTGACACGGTCGGCCTAATTACTGTGTCTGCCGCCGGATATTGGCACCAACGGTATGTTTTGAGCAGCATTTACGCCGCCTGCGCCCTGGCTGCGGCAACTTGCTTTGTCATCAGGCTGGTAAAAAATTGTATGTCC…	MLGKCLTAGCCSQLPFLWCIVPFCFVALVNANNSSSSHLQLIYNLTICELNGTDWLNKKFDWAVETFVIFPVLTHIVSYGALTTSHFLDTVGLITVSAAGYWHQRYVLSSIYAACALAAATCFVIRLVKNCMSWRYSCTRYTNFLLDTKGKLYRWRSPVIIEKGGKVEVEGHLIDLKRVVLDGSAATPVTKVSAEQWGRP	603	200	SD	1A-unclassified
SDSU_ADRDL_PRRSV_212	ATGTTGGGGAAATGCTTGACCGCGGGCTATTGCTCGCAATTAGTTTTTTTGTGGTGTATCGTGCCGTTCTGTTTTGTTGCGCTCGTCAACGCCAACAACAGCAGCAGCTCCCATTTACAGTTGATTTATAACCTGACGATATGTGAGCTGAATGGCACAGATTGGCTAGACAAAAGATTTGACTGGGCAGTGGAGACTTTCGTCATCTTTCCTGTGTTGACTCATATCGCCTCTTACGGTGCCCTTACCACTAGCCATTTTCTTGACACGGTCGGCTTGGCCACTGTGTCCACCGCCGGATATTATCACGGGCGGTATGTATTGAGTAGCATTTACGCTGTCTGTGCCCTGGCTGCGTTGATTTGCTTCGCCATTAGGTTGGCGAAAAATTGCATGTCC…	MLGKCLTAGYCSQLVFLWCIVPFCFVALVNANNSSSSHLQLIYNLTICELNGTDWLDKRFDWAVETFVIFPVLTHIASYGALTTSHFLDTVGLATVSTAGYYHGRYVLSSIYAVCALAALICFAIRLAKNCMSWRYSCTRYTNFLLDTKGKLYRWRSSVIIEKGGKVDVGGHLIDLKRVVLDGSAATPVTKISAEQWGRP	603	200	SD	1C.5
SDSU_ADRDL_PRRSV_213	ATGTTGGGGAAATGCTTGACCGCGGGCTACTGCTCGCAATTGCTTTTTTTCTGGTGTATCGTGCCGTTCTGTTTTGCTGCGCTCGTCAACGCCGCCAGCAACAGCAGCTCCCATTTACAGTTGATTTATAACCTGACGATATGCGAGCTGAATGGCACAGATTGGTTGAATCAAAAGTTTGATTGGGCAGTGGAGACTTTTGTCATTTTTCCTGTGTTGACCCACATTGTCTCCTACGGTGCCCTTACCACCAGCCATTTCCTTGACACGGCCGGCCTAATCACTGTGTCTACCGCCGGATATTACCATGGGCGGTATGTGTTGAGTAGCATCTACGCCGTCTTTGCCCTGGCTGCGTTGATTTGTTTTGTCATTAGGTTGACAAAAAACTGTATGTCC…	MLGKCLTAGYCSQLLFFWCIVPFCFAALVNAASNSSSHLQLIYNLTICELNGTDWLNQKFDWAVETFVIFPVLTHIVSYGALTTSHFLDTAGLITVSTAGYYHGRYVLSSIYAVFALAALICFVIRLTKNCMSWRYSCTRYTNFLLDTKGNLYRWRSPVVIERRGKVEVGDHLIDLKRVVLDGSAATPITKISAEQWGRP	603	200	SD	1D.2
SDSU_ADRDL_PRRSV_214	ATGTTGGGGAAATGCTTGACCGCGGGTTGTTGCTCGCAATTGCTTTTTTTGTGGTGTATCGTGCCGTTCTGTTTTGTTGCGCTCGTCAACGCCGACAACAGCAGCAGCTCCCATTTACAGTTGATTTATAACCTGACGATATGTGAGCTGAATGGCACAAATTGGCTAAATGAAAGATTTGACTGGGCGGTGGAGACTTTTGTTATCTTTCCCGTGTTGACTCATATCGTCTCTTACGGTGCCCTTACCACTAGCCATTTTCTTGACACGGTCGGCTTGGCTACCGTGTCCACCGCCGGATATTATCACAGGCGGTATGTATTAAGTAGTATTTACGCTGTCTGTGCCCTGGCTGCGTTGATTTGTTTCGCCATCAGGTTGGCAAAAAATTGCATGTCC…	MLGKCLTAGCCSQLLFLWCIVPFCFVALVNADNSSSSHLQLIYNLTICELNGTNWLNERFDWAVETFVIFPVLTHIVSYGALTTSHFLDTVGLATVSTAGYYHRRYVLSSIYAVCALAALICFAIRLAKNCMSWRYSCTRYTNFLLDTKGKLYRWRSSVIIEKGGKVDVGGHLIDLKRVVLDGSAATPVTKISAEQWGRP	603	200	SD	1C.5.34
SDSU_ADRDL_PRRSV_215	ATGTTGGGGAAATGCTTGACCGCGGGCTGTTGCTCGCAATTGCTTTTTTTGTGGTGTATCGTGCCGTTCTGTTTTGTTGCGCTCGTCAACGCCAACAACAGCAGCAGCTCCCATTTACAATTGATTTATAACCTGACGATATGTGAGCTGAACGGCACAGATTGGCTGAATAATCATTTCAGCTGGGCAGTAGAGACTTTCGTCATCTTCCCTGTGTTGACCCACATTGTCTCTTATGGCGCCCTCACCACTAGCCATTTTCTTGACACGGTCGGCTTGATCACTGTGTCCACCGCCGGATATTATCACGGTCGGTACGTATTGAGCAGCATTTATGCTGTTTGTGCCCTAGCCGCGTTGGTTTGCTTCGCCATTAGGTTGGCGAAAAATTGCATGTCC…	MLGKCLTAGCCSQLLFLWCIVPFCFVALVNANNSSSSHLQLIYNLTICELNGTDWLNNHFSWAVETFVIFPVLTHIVSYGALTTSHFLDTVGLITVSTAGYYHGRYVLSSIYAVCALAALVCFAIRLAKNCMSWRYSCTRYTNFLLDTKGKLYRWRSPVIIEKGGKVDVGGHLIDLKRVVLDGSAATPVTKVSAEQWGRP	603	200	SD	1C-unclassified
SDSU_ADRDL_PRRSV_216	ATGTTGGGGAAATGCTTGACCGCGGGCTATTGCTCGCGATTGCTTTTTTTCTTGTGTATCGTGCCGTCCTGTTTTGTTGTGCCCATCAGCGCCAACGCAAACAGCAGCTCCCACTTGCAGTTGATTTACAACCTGACGATATGTGAGCTGAACGGCACAGATTGGCTTGGCCACAAGTTTGATTGGGCGGTGGAGACTTTTGTCATCTTTCCGGTGTTAACTCACATTGTCTCCTATGGCGCCCTCACTACCAGCCATTTCCTCGACACAGTCGGTCTCGCGGCTGTGTCCGCCGCCGGGTACTACCGTGAGCGGTATGTCTTGAGCAGCATCTACGCCGTCTGCGCCCTGGCAGCATCTGTTTGCTTTGCAATCAGGTTCGTAAAGAATTGCATGTCT…	MLGKCLTAGYCSRLLFFLCIVPSCFVVPISANANSSSHLQLIYNLTICELNGTDWLGHKFDWAVETFVIFPVLTHIVSYGALTTSHFLDTVGLAAVSAAGYYRERYVLSSIYAVCALAASVCFAIRFVKNCMSWRYSCTRYTNFLLDTKGRLYRWRSSVIIERGGKVDVGGHLIDLKRVVLDGSAATPVTKVSAEQWGRP	603	200	SD	1E.1
SDSU_ADRDL_PRRSV_217	ATGTTGGGGAAATGCTTGACCGCGGGCTGCTGCTCGCAATTGCCTTTTTTGTGGTGTATCGTGCCGTTCTGTTTTGTTGCGCTCGTCAACGCCAACAACAACAGCAGCTCCCATTTACAGTTGATTTATAACTTGACGATATGTGAGCTGAATGGCACAGATTGGCTAAATAAAAGTTTTGATTGGGCGGTGGAGACCTTTGTTATTTTTCCTGTGTTGACTCATATCGTCTCCTATGGCGCCCTCACCACCAGCCATTTCCTTGACACAGTCGGCCTGGTCACCGTGTCTGCCGCCGGATACTACCACGGGCGGTATGTCTTGAGTAGCATTTATGCCGTCTGCGCCCTGGCTGCGTTAACTTGCTTTGTCATCAGGCTAACAAAAAATTGTATGTCC…	MLGKCLTAGCCSQLPFLWCIVPFCFVALVNANNNSSSHLQLIYNLTICELNGTDWLNKSFDWAVETFVIFPVLTHIVSYGALTTSHFLDTVGLVTVSAAGYYHGRYVLSSIYAVCALAALTCFVIRLTKNCMSWRYSCTRYTNFLLDTKGKLYRWRSPVIIEKGGKIEVEGHLIDLKRVVLDGSAATPVTKVSAEQWGRP	603	200	VA	1A.60
SDSU_ADRDL_PRRSV_218	ATGTTGGGGAAATGCTTGACCGCGGGCTGTTGCTCGCAATTGCTTTTTTTGTGGTGTATCGTGCCGTTCTGTTTTGTTGCGCTCGCCAACGCCGACAACAACAGCAGCTCCCATTTACAGTTGATTTATAACCTGACGATATGTGAGCTGAACGGCACAGATTGGCTGAACAATCATTTCAGCTGGGCAGTGGAAACTTTTGTCATCTTCCCTGCGTTGACCCACATCGTCTCTTATGGCGCCCTCACCACTAGCCATTTTCTTGACACTGTCGGCCTGATCACTGTGTCCACCGCCGGGTATTATCATGAGCGGTATGTATTGAGTAGCATCTACGCCGTGTGTGCCCTGGCTGCGCTTGTCTGTTTCGTCATCAGGTTGACGAAAAATTGCATGTCC…	MLGKCLTAGCCSQLLFLWCIVPFCFVALANADNNSSSHLQLIYNLTICELNGTDWLNNHFSWAVETFVIFPALTHIVSYGALTTSHFLDTVGLITVSTAGYYHERYVLSSIYAVCALAALVCFVIRLTKNCMSWRYSCTRYTNFLLDTKGKLYRWRSPVIIEKGGKVEVGSHLIDLKRVVLDGFAATPVTKVSAEQWGRP	603	200	MN	1H.18
SDSU_ADRDL_PRRSV_219	ATGTTGGGGAAATGCTTGACCGCGGGCTGTTGCTCGCAATTGCTTTTTTTGTGGTGTATCGTGCCGTTCTGTTTTGTTGCGCTCGTCAACGCCAACAACAGCAGCAGCTCCCACTTACAGTTGATTTATAACCTGACGATATGTGAGCTGAATGGCACAGATTGGCTAAATAAAAAATTTGACTGGGCAGTGGAGACTTTCGTCATCTTTCCTGTGTTGACTCATATCGTCTCTTACGGTGCCCTTACCACTAGCCATTTCCTTGACACGGTAGGCTTGGCCACTGTGTCCACCGCCGGATATTATCACGAGCGGTATGTGTTGAGTAGCATCTACGCTGTCTGTGCCCTGGCTGCGTTGATTTGCTTCGCCATTAGGTTGGCGAAAAATTGCATGTCC…	MLGKCLTAGCCSQLLFLWCIVPFCFVALVNANNSSSSHLQLIYNLTICELNGTDWLNKKFDWAVETFVIFPVLTHIVSYGALTTSHFLDTVGLATVSTAGYYHERYVLSSIYAVCALAALICFAIRLAKNCMSWRYSCTRYTNFLLDTKGKLYRWRSSVIIEKGGKVDVGGHLIDLKRVVLDGSAATPVTKISAEQWGRP	603	200	MN	1C.5
SDSU_ADRDL_PRRSV_220	ATGTTGGGGAAATGCTTGACCGCGGGCTATTGCTCGCGATTGCTTTTTTTGTGGTGTATCGTGCCGTTCTGTTTTGTTGCGCTCGTCAACGCCAACAGCAACAGCAGCTCCCACTTACAATTGATTTATAACTTGACAATATGCGAGCTGAATGGCACAGATTGGCTGAATAACAAGTTTGATTGGGCAGTGGAAACCTTTGTCATTTTCCCTGTGTTGACCCACATTGTTTCCTACGGCGCCCTCACCACCAGCCACTTACTTGACACGGTTGGTCTGATTACCGTGTCTACCGCCGGCTATTGGCACGGACGGCATGTATTGAGTAGCATTTATGCCGTCTGTGCCCTGGCCGCGCTTATTTGCTTTGTCATCAGGTTAACAAAAAACTGCATGTCC…	MLGKCLTAGYCSRLLFLWCIVPFCFVALVNANSNSSSHLQLIYNLTICELNGTDWLNNKFDWAVETFVIFPVLTHIVSYGALTTSHLLDTVGLITVSTAGYWHGRHVLSSIYAVCALAALICFVIRLTKNCMSWRYSCTRYTNFLLDTKGKLYRWRSPVIIEKGGKVEVGNHLIDLKRVVLDGSAATPVTRISAEQWGRP	603	200	SD	1H.30
SDSU_ADRDL_PRRSV_221	ATGTTGGGGAAATGCTTGACCGCGGGCTGTTGCTCGCAATTGCTTTTTTTGTGGTGTATCGTGCCGTTCTGTTTTGTTGCGCTCGTCAACGCCAACAGCAGCAGCAGCTCCCATTTGCAGTTGATTTATAACCTGACGATATGTGAGCTGAATGGCACAGATTGGCTAAATGAAAGATTTGACTGGGCAGTGGAGACTTTCGTCATCTTTCCTGTGTTGACCCACATCGTCTCTTACGGTGCCCTTACCACCAGCCATTTTCTTGACACGGTCGGCTTGGCCACTGTGTCCACCGCCGGATATTATCACGGGCGGTATGTATTGAGTAGCATTTACGCTGTCTGTGCCCTGGCTGCGTTGATTTGCTTCGCCATTAGGTTGGCGAAAAATTGCATGTCC…	MLGKCLTAGCCSQLLFLWCIVPFCFVALVNANSSSSSHLQLIYNLTICELNGTDWLNERFDWAVETFVIFPVLTHIVSYGALTTSHFLDTVGLATVSTAGYYHGRYVLSSIYAVCALAALICFAIRLAKNCMSWRYSCTRYTNFLLDTKGKLYRWRSSVIIEKGGRVDVGGHLIDLKRVVLDGSAATPVTKISAEQWGRP	603	200	MN	1C.5
SDSU_ADRDL_PRRSV_222	ATGTTGGGGAAATGCTTGACCGCGGGTTGTTGCTCGCAATTGCTTTTTTTGTGGTGTATCGTGCCGTTCTGTTTTGTTGCGCTCGTCAACGCCGACAACAGCAGCAGCTCCCATTTACAGTTGATTTATAACCTGACGATATGTGAGCTGAATGGCACAGATTGGCTAAATGAAAGATTTGACTGGGCGGTGGAGACTTTTGTCATCTTTCCCGTGTTGACTCATATCGTCTCTTACGGTGCCCTTACCACTAGCCATTTTCTTGACACGGTCGGCTTGGCCACCGTGTCCACCGCCGGATATTATCACAGGCGGTATGTATTAAGTAGTATTTACGCTGTCTGTGCCCTGGCTGCGTTGATTTGTTTCGCCATCAGGTTGGCAAAAAATTGCATGTCC…	MLGKCLTAGCCSQLLFLWCIVPFCFVALVNADNSSSSHLQLIYNLTICELNGTDWLNERFDWAVETFVIFPVLTHIVSYGALTTSHFLDTVGLATVSTAGYYHRRYVLSSIYAVCALAALICFAIRLAKNCMSWRYSCTRYTNFLLDTKGKLYRWRSSVIIEKGGKVDVGGHLIDLKRVVLDGSAATPVTKISAEQWGRP	603	200	SD	1C.5.34
SDSU_ADRDL_PRRSV_223	ATGTTGGGGAAATGCTTGACCGCGGGCTACTGCTCGCAATTGCTTTTTTTCTGGTGTATCGTGCCGTTCTGTTTTGCTGCGCTCGTCAACGCCGCCAGCAACAGCAGCTCCCATTTACAGTTGATTTATAACCTGACGATATGCGAGCTGAATGGCACAGATTGGTTGAATCAAAAGTTTGATTGGGCAGTGGAGACTTTTGTCATTTTTCCTGTGTTGACCCACATTGTTTCCTACGGTGCCCTTACCACCAGCCATTTCCTTGACACGGCCGGCCTAATCACTGTGTCTACCGCCGGATATTACCATGGGCGGTATGTGTTGAGTAGCATCTACGCCGTCTTTGCCCTGGCTGCGTTGATTTGTTTTGTCATTAGGTTGACAAAAAACTGTATGTCC…	MLGKCLTAGYCSQLLFFWCIVPFCFAALVNAASNSSSHLQLIYNLTICELNGTDWLNQKFDWAVETFVIFPVLTHIVSYGALTTSHFLDTAGLITVSTAGYYHGRYVLSSIYAVFALAALICFVIRLTKNCMSWRYSCTRYTNFLLDTKGNLYRWRSPVVIERRGKVEVGDHLIDLKRVVLDGSAATPITKISAEQWGRP	603	200	SD	1D.2
SDSU_ADRDL_PRRSV_224	ATGTTGGGGAAATGCTTGACCGCGGGTTGTTGCTCGCAATTGCTTTTTTTGTGGTGTATCGTGCCGTTCTGTTTTGTTGCGCTCGTCAACGCCGACAACAGCAGCAGCTCCCATTTACAGTTGATTTATAACCTGACGATATGTGAGCTGAATGGCACAGATTGGCTAAATAAAAGATTTGACTGGGCGGTGGAGACTTTTGTTATCTTTCCCGTGTTGACTCATATCGTCTCTTACGGTGCCCTTACCACTAGCCATTTTCTTGACACGGTCGGCTTGGCTACCGTGTCCACCGCCGGATATTATCACAGGCGGTATGTATTAAGTAGCATTTACGCTGTCTGTGCCCTGGCTGCGTTGATTTGTTTCGCCATCAGGTTGGCAAAAAATTGCATGTCC…	MLGKCLTAGCCSQLLFLWCIVPFCFVALVNADNSSSSHLQLIYNLTICELNGTDWLNKRFDWAVETFVIFPVLTHIVSYGALTTSHFLDTVGLATVSTAGYYHRRYVLSSIYAVCALAALICFAIRLAKNCMSWRYSCTRYTNFLLDTKGKLYRWRSSVIIEKGGKVDVGGHLIDLKRVVLDGSAATPVTKISAEQWGRP	603	200	SD	1C.5.34
SDSU_ADRDL_PRRSV_225	ATGTTGGGGAAATGCTTGACCGCGGGTTGTTGCTCGCAATTGCTTTTTTTGTGGTGTATCGTGCCGTTCTGTTTTGTTGCGCTCGTCAACGCCGACAACAGCAGCAGCTCCCATTTACAGTTGATTTATAACCTGACGATATGTGAGCTGAATGGCACAGATTGGCTAGATAAAAGATTTAACTGGGCGGTGGAGACTTTCGTTATCTTTCCCGTGTTGACTCATATCGTCTCTTACGGTGCCCTTACCACTAGCCATTTTCTTGACACGGTCGGCTTGGCCACCGTGTCCACCGCCGGATATTATCACGGGCGGTATGTGTTAAGTAGCATTTACGCTGTCTGTGCCCTGGCTGCGTTGATTTGTTTCGCTATCAGGTTGGCGAAAAATTGCATGTCC…	MLGKCLTAGCCSQLLFLWCIVPFCFVALVNADNSSSSHLQLIYNLTICELNGTDWLDKRFNWAVETFVIFPVLTHIVSYGALTTSHFLDTVGLATVSTAGYYHGRYVLSSIYAVCALAALICFAIRLAKNCMSWRYSCTRYTNFLLDTKGKLYRWRSSVIIEKGGKVDVGGHLIDLKRVVLDGSAATPVTKISAEQWGRP	603	200	MN	1C.5.34
SDSU_ADRDL_PRRSV_226	ATGTTGGGGAAATGCTTGACCGCGGGCTTCTGCTCGCAATTGCCTTTTTTGTGGTGTATCGTGCCGTTCTGTTTTGTTGCGCTCGTCAACGCCAACAACAGCAGCAGCTCCCATTTACAATTGATTTATAACCTGACGATATGTGAGCTGAACGGCACCGATTGGCTAAAGGAAAGATTTGACTGGGCAGTGGAGACCTTCGTTATTTTTCCTGCTCTAACTCACATTGTTTCTTATGGCGCCCTTACTACTAGCCATTTTCTTGACACTGTTGGCCTGATCACTGTATCTACCGCCGGGTATTATCACGAGCGGTATGTTTTAAGTAGCATTTACGCTGTCTGTGCCCTGGCCGCGTTCATTTGCTTCGCCATCAGGTTGGCAAAAAATTGCATGTCC…	MLGKCLTAGFCSQLPFLWCIVPFCFVALVNANNSSSSHLQLIYNLTICELNGTDWLKERFDWAVETFVIFPALTHIVSYGALTTSHFLDTVGLITVSTAGYYHERYVLSSIYAVCALAAFICFAIRLAKNCMSWRYSCTRYTNFLLDTKGKLYRWRSSVIIEKGGKVDVGGHLIDLKRVVLDGSAANPVTRISAEQWGRP	603	200	IA	1C.2
SDSU_ADRDL_PRRSV_227	ATGTTGGGGAAATGCTTGACCGCGGGCTGTTGCTCGCAATTGCTTTCTTTGTGGTGTATCGTGCCGTTCTGTTTTGCTGTGCTCGCCAACGCCAGCGCCAACAGCAGCTCCCATCTACAGCTGATTTACAACTTGACGCTATGTGAGCTGAATGGCACAGATTGGCTAGCTAACAAATTTGATTGGGCAGTGGAGAGTTTTGTCATCTTTCCCGTTTTGACTCACATTGTCTCCTATGGTGCCCTCACTACCAGCCATTTCCTTGACACAGTCGCTTTAGTCACTGTGTCTACCGCCGGGTTTGTTCACGGGCGGTATGTCCTAAGTAGCATCTACGCGGTCTGTGCCCTGGCTGCGTTGACTTGCTTCGTCATCAGGTTTGCAAAGAATTGCATGTCC…	MLGKCLTAGCCSQLLSLWCIVPFCFAVLANASANSSSHLQLIYNLTLCELNGTDWLANKFDWAVESFVIFPVLTHIVSYGALTTSHFLDTVALVTVSTAGFVHGRYVLSSIYAVCALAALTCFVIRFAKNCMSWRYACTRYTNFLLDTKGRLYRWRSPVIIEKRGKVEVEGHLIDLKRVVLDGSVATPITRVSAEQWGRP	603	200	SD	5A.1
SDSU_ADRDL_PRRSV_228	ATGTTGGGGAAATGCTTGACCGCGGGCTACTGCTCGCAATTGCCTTTTTTGTGGTGTATCGTGCCGTTCTGTTTTGTTGCGCTCGTCAACGCCAACAGCAACAGCAGCTCTCATTTACAGTCGATTTATAACCTGACGATATGTGAGCTGAACGGCACGGATTGGCTGAACGGGCATTTCAGCTGGGCAGTGGAGACATTCGTCATCTTCCCTGCGTTGACCCACATTGTCTCTTATGGCGCCCTTACCACTAGCCATTTTCTTGACACGGTCGGCCTGATCACTGTGTCCACCGCCGGATATTACCACGGGCGGTATGTGTTGAGCAGCATTTACGCTGTCTGTGCCTTGGCTGCGTTTGTTTGCTTCGCCATTAGGTTGGCGAAAAATTGCATGTCC…	MLGKCLTAGYCSQLPFLWCIVPFCFVALVNANSNSSSHLQSIYNLTICELNGTDWLNGHFSWAVETFVIFPALTHIVSYGALTTSHFLDTVGLITVSTAGYYHGRYVLSSIYAVCALAAFVCFAIRLAKNCMSWRYSCTRYTNFLLDTKGKIYRWRSPVIIEKGGKVDVGGHLIDLKRVVLDGSAATPVTKVSAEQWGRP	603	200	SD	1C.3.25
SDSU_ADRDL_PRRSV_229	ATGTTGGGGAAATGCTTGACCGCGGGTTGTTGCTCGCAATTGCTTTTTTTGTGGTGTATCGTGCCGTTCTGTTTTGTTGCGCTCGTCAACGCCAACAACAGCAGCAGCTCCCATTTACAGTTGATTTATAACCTGACGATATGTGAGCTGAATGGCACAGATTGGCTAGATAGAAGATTTAACTGGGCGGTGGAGACTTTCGTTATCTTTCCCGTGTTGACTCATATCGTCTCTTACGGTGCCCTTACCACTAGCCACTTTCTTGACACTGTCGGCTTGGCCACCGTGTCCACCGCCGGATATTATCACGGGCGGTATGTATTAAGTAGCATTTACGCTGTCTGTGCCCTGGCTGCGTTGATTTGTTTCGCCATCAGGTTGGCGAAAAACTGCATGTCC…	MLGKCLTAGCCSQLLFLWCIVPFCFVALVNANNSSSSHLQLIYNLTICELNGTDWLDRRFNWAVETFVIFPVLTHIVSYGALTTSHFLDTVGLATVSTAGYYHGRYVLSSIYAVCALAALICFAIRLAKNCMSWRYSCTRYTNFLLDTKGRLYRWRSSVIIEKGGKVDVGGHLIDLKRVVLDGSAATPVTKISAEQWGRP	603	200	MN	1C.5.34
SDSU_ADRDL_PRRSV_230	ATGTTGGGGAAATGCTTGACCGCGGGCTGCTGCTCGCAATTGCTTTTTTTGTGGTGTATCGTGCCGTTCTGTTTTGTTGCGCTCGTCAACGCCAACAACAGCAGCAGCTCCCATTTGCAGTTGATTTATAACCTGACGATATGTGAGCTGAATGGCACAGATTGGCTAAATGATAAATTTGACTGGGCAGTGGAGACTTTCGTTATCTTTCCTGTGTTGACTCATATCGTCTCTTATGGCGCCCTCACCACTAGTCATTTTCTTGACACGGTCGGCTTGGCCACTGTGTCCACCGCCGGATATTATCACAGGCGGTATGTATTGAGTAGCATTTACGCTGTCTGTGCCCTGGCTGCGTTGATTTGCTTCGCCATTAGGTTGGCGAAAAATTGCATGTCC…	MLGKCLTAGCCSQLLFLWCIVPFCFVALVNANNSSSSHLQLIYNLTICELNGTDWLNDKFDWAVETFVIFPVLTHIVSYGALTTSHFLDTVGLATVSTAGYYHRRYVLSSIYAVCALAALICFAIRLAKNCMSWRYSCTRYTNFLLDTKGKLYRWRSSVIIEKGGKVDVGGHLIDLKRVVLDGSAATPVTKISAEQWGRP	603	200	MN	1C.5.32
SDSU_ADRDL_PRRSV_231	ATGTTGGGGAAATGCTTGACCGCGGGTTGTTGCTCGCAATTGCTTTTTTTGTGGTGTATCGTGCCGTTCTGTTTTGTTGCGCTCGTCAACGCCGACAACAGCAGCAGCTCCCATTTACAGTTGATTTATAACCTGACGATATGTGAGCTGAATGGCACAGATTGGCTAGATAAAAGATTTAACTGGGCGGTGGAGACTTTCGTTATCTTTCCCGTGTTGACTCATATCGTCTCTTACGGTGCCCTTACCACTAGCCATTTTCTTGACACGGTCGGCTTGGCCACCGTGTCCACCGCCGGATATTATCACGGGCGGTATGTGTTAAGTAGCATTTACGCTGTCTGTGCCCTGGCTGCGTTGATTTGTTTCGCTATCAGGTTGGCGAAAAATTGCATGTCC…	MLGKCLTAGCCSQLLFLWCIVPFCFVALVNADNSSSSHLQLIYNLTICELNGTDWLDKRFNWAVETFVIFPVLTHIVSYGALTTSHFLDTVGLATVSTAGYYHGRYVLSSIYAVCALAALICFAIRLAKNCMSWRFSCTRYTNFLLDTKGKLYRWRSSVIIEKGGKVDVGGHLIDLKRVVLDGSAATPVTKISAEQWGRP	603	200	SD	1C.5.34
SDSU_ADRDL_PRRSV_232	ATGTTGGGGAAATGCTTGACCGCGGGCTTCTGCTCGCAATTGCCTTTTTTGTGGTGTATCGTGCCATTCTGTTTTGTTGCGCTCGTCAACGCCAACAACAGCAGCAGCTCCCATTTACAATTGATTTATAACCTGACGATATGTGAGCTGAATGGCACAGATTGGCTAAGTGATAAATTTGACTGGGCAGTGGAGACCTTCGTTATTTTTCCTGCTCTAACTCACATTGTTTCTTATGGCGCTCTTACTACTAGCCATTTTCTTGACACTGTTGGCCTAATCACTGTATCCACCGCCGGGTATTATCACCGGCGGTATGTTTTAAGTAGCATTTACGCTGTTTGTGCCCTGGCCGCGTTCTTCTGCTTCGTCATCAGGTTGGTAAAAAATTGCATGTCC…	MLGKCLTAGFCSQLPFLWCIVPFCFVALVNANNSSSSHLQLIYNLTICELNGTDWLSDKFDWAVETFVIFPALTHIVSYGALTTSHFLDTVGLITVSTAGYYHRRYVLSSIYAVCALAAFFCFVIRLVKNCMSWRYSCTRYTNFLLDTKGKLYRWRSSVIIEKGGKVDVGGHLIDLKRVVLDGSAATPVTRIPAEQWGRP	603	200	SD	1C.2
SDSU_ADRDL_PRRSV_233	ATGTTGGGGAAATGCTTGACCGCGGGCTTCTGCTCGCAATTGCCTTTTTTGTGGTGTATCGTGCCATTCTGTTTTGTTGCGCTCGTCAACGCCAACAACAGCAGCAGCTCCCATTTACAATTGATTTATAACCTGACGATATGTGAGCTGAATGGCACAGATTGGCTAAGTGATAAATTTGACTGGGCAGTGGAGACCTTCGTTATTTTTCCTGCTCTAACTCACATTGTTTCTTATGGCGCTCTTACTACTAGCCATTTTCTTGACACTGTTGGCCTAATCACTGTATCCACCGCCGGGTATTATCACCGGCGGTATGTTTTAAGTAGCATTTACGCTGTTTGTGCCCTGGCCGCGTTCTTCTGCTTCGTCATCAGGTTGGTAAAAAATTGCATGTCC…	MLGKCLTAGFCSQLPFLWCIVPFCFVALVNANNSSSSHLQLIYNLTICELNGTDWLSDKFDWAVETFVIFPALTHIVSYGALTTSHFLDTVGLITVSTAGYYHRRYVLSSIYAVCALAAFFCFVIRLVKNCMSWRYSCTRYTNFLLDTKGKLYRWRSSVIIEKGGKVDVGGHLIDLKRVVLDGSAATPVTRIPAEQWGRP	603	200	SD	1C.2
SDSU_ADRDL_PRRSV_234	ATGTTGGGGAAATGCTTGACCGCGGGTTGTTGCTCGCAATTGCTTTTTTTGTGGTGTATCGTGCCGTTCTGTTTTGTTGCGCTCGTCAACGCCGGCAACAGCAGCAGCTCCCATTTACAGTTGATTTATAACCTGACGATATGCGAGCTGAATGGCACAGATTGGTTGAATCAAAAGTTTGATTGGGCAGTGGAGACTTTTGTCATCTTTCCTGTGTTGACTCACATTGTCTCCTATGGCGCCCTCACCACCAGCCATTTCCTTGACACAGTCGGCCTGATTACTGTATCTACCGCCGGATATTATCACGAGCGGTATGTCTTGAGTAGCATTTACGCCGTCTGCGCCCTGGCTGCGTTGACTTGCTTCGTCATCAGGCTAACAAAAAATTGCATGTCC…	MLGKCLTAGCCSQLLFLWCIVPFCFVALVNAGNSSSSHLQLIYNLTICELNGTDWLNQKFDWAVETFVIFPVLTHIVSYGALTTSHFLDTVGLITVSTAGYYHERYVLSSIYAVCALAALTCFVIRLTKNCMSWRYSCTRYTNFLLDTKGKLYRWRSPVIIEKGGKVEVEGHLIDLKRVVLDGSAATPVTRVSAEQWGRP	603	200	SD	1A.2
SDSU_ADRDL_PRRSV_235	ATGTTGGGGAAATGCTTGACCGCGGGCTGCTGCTCGCAATTGCTTTTTTTGTGGTGTATCGTGCCATTCTGTCTTGTTGCGCTCGTCAACGCCAACAACAGCAGCAGCTCCCATTTACAGTTGATTTATAACCTGACGATATGTGAGCTGAATGGCACAGATTGGCTGAAGGATAAATTTGATTGGGCGGTGGAGACCTTTGTCATCTTTCCTGTGTTGACTCACATTGTCTCCTATGGTGCCCTCACCACCAGCCATTTCCTTGACACAGCCGGCCTGATCACCGTGTCGGCCGCCGGATATCATCACGGGCGGTATGTCTTGAGTAGCATTTACGCCGTCTGCGCCCTGGCTGCGTTAACTTGCTTCATCATCAGGCTAACAAAGAATTGTATGTCC…	MLGKCLTAGCCSQLLFLWCIVPFCLVALVNANNSSSSHLQLIYNLTICELNGTDWLKDKFDWAVETFVIFPVLTHIVSYGALTTSHFLDTAGLITVSAAGYHHGRYVLSSIYAVCALAALTCFIIRLTKNCMSWRYSCTRYTNFLLDTKGKLYRWRSPVIIEKGGKIEVEGHLIDLKRVVLDGSAATPVTKVSAEQWGRP	603	200	MN	1A.2
SDSU_ADRDL_PRRSV_236	ATGTTGGGGAAATGCTTGACCGCGGGCTACTGCTCGCAATTGCCTTTTTTCTGGTGTATCGTGCCGTTCTGTTTTGCTGCGCTCGTCAACGCCTCCGGCAACAGCAGCTCCCATTTACAGTTGATTTATAACATGACGATATGCGAGCTGAATGGCACAGATTGGTTGAATCAAAAGTTTGATTGGGCAGTGGAGACTTTTGTCATTTTTCCTGTGTTGACCCACATTGTCTCCTACGGTGCCCTTACCACCAGCCATTTCCTTGACACGGCCGGCCTGATCACTGTGTCTACCGCCGGATATTACCATGGGCGGTATGTGTTGAGTAGCATCTACGCCGTCTTTGCCCTGGCTGCGTTGATTTGTTTTGTCATTAGGTTGACAAAAAACTGTATGTCC…	MLGKCLTAGYCSQLPFFWCIVPFCFAALVNASGNSSSHLQLIYNMTICELNGTDWLNQKFDWAVETFVIFPVLTHIVSYGALTTSHFLDTAGLITVSTAGYYHGRYVLSSIYAVFALAALICFVIRLTKNCMSWRYSCTRYTNFLLDTKGNLYRWRSPVVIERRGKVEVGDHLIDLKRVVLDGSAATPITKISAEQWGRP	603	200	MN	1D.2
SDSU_ADRDL_PRRSV_237	ATGTTGGGGAAATGCTTGACCGCGGGCTGTTGCTCACAATTGCTTTTTTTGTGGTGTATCGTGCCGTTCTGTTTTGTTGCGCTCGTCAACGCCAACAACAGCAGCAGCTCCCATTTACAGTTGATTTATAACCTGACGATATGTGAGCTGAACGGCACAGATTGGCTAAATAAAAAATTTGATTGGGCAGTGGAGACTTTCGTTATCTTTCCTGTGTTGACTCACATCGTCTCTTACGGTGCCCTTACCACTAGCCATTTTCTTGACACGGTCGGTTTGGCCACTGTGTCCACCGCCGGATATTATCACGGGCGGTATGTATTGAGTAGCATTTACGCTGTCTGTGCCCTGGCTGCGTTAATTTGCTTCGCCATTAGGTTGGCGAAAAATTGCATGTCC…	MLGKCLTAGCCSQLLFLWCIVPFCFVALVNANNSSSSHLQLIYNLTICELNGTDWLNKKFDWAVETFVIFPVLTHIVSYGALTTSHFLDTVGLATVSTAGYYHGRYVLSSIYAVCALAALICFAIRLAKNCMSWRYSCTRYTNFLLDTKGKLYRWRSSVIIEKGGKVDVGGHLIDLKRVVLDGSAATPVTKISAEQWGRP	603	200	MN	1C.5
SDSU_ADRDL_PRRSV_238	ATGTTGGGGAAATGCTTGACCGCGGGTTGTTGCTCGCAATTGCTTTTTTTGTGGTGTATCGTGCCGTTCTGTTTTGTTGCGCTCGTCAACGCCGACAACAGCAGCAGCTCCCATTTACAGTTGATTTATAACCTGACGATATGTGAGCTGAATGGCACAGATTGGCTAGATAAAAGATTTAACTGGGCGGTGGAGACTTTCGTTATCTTTCCCGTGTTGACTCATATCGTCTCTTACGGTGCCCTTACCACTAGCCATTTTCTTGACACGGTCGGCTTGGCCACCGTGTCCACCGCCGGATATTATCACGGGCGGTATGTGTTAAGTAGCATTTACGCTGTCTGTGCCCTGGCTGCGTTGATTTGTTTCGCTATCAGGTTGGCGAAAAATTGCATGTCC…	MLGKCLTAGCCSQLLFLWCIVPFCFVALVNADNSSSSHLQLIYNLTICELNGTDWLDKRFNWAVETFVIFPVLTHIVSYGALTTSHFLDTVGLATVSTAGYYHGRYVLSSIYAVCALAALICFAIRLAKNCMSWRYSCTRYTNFLLDTKGKLYRWRSSVIIEKRGKVDVGGHLIDLKRVVLDGSAATPVTKISAEQWGRP	603	200	MN	1C.5.34
SDSU_ADRDL_PRRSV_239	ATGTTGGGGAAATGCTTGACCGCGGGCTGCTGCTCGCAATTTGTTTTTTTGTGGTGTATCGTGCCGTTCTGTTTTGTTGTGCTCGTCAACGCCAACAACAGCAGCAGCTCCCATTTACAGTTGATTTACAACCTGACAATATGTGAGCTGAATGGCACAGATTGGCTAAATAAAAAGTTTGATTGGGCGGTGGAGACCTTCGTTATCTATCCTGTGTTGACTCATATCGTCTCTTACGGTGCCCTTACCACTAGCCATTTTCTTGACACGGTCGGCTTGGCCACTGTGTCCACCGCCGGATATTATCACGGGCGGTATGTATTGAGTAGCATTTACGCTGTCTGTGCCCTGGCTGCGTTGACTTGCTTCGCCATTAGGTTGGCAAAAAATTGCATGTCC…	MLGKCLTAGCCSQFVFLWCIVPFCFVVLVNANNSSSSHLQLIYNLTICELNGTDWLNKKFDWAVETFVIYPVLTHIVSYGALTTSHFLDTVGLATVSTAGYYHGRYVLSSIYAVCALAALTCFAIRLAKNCMSWRYSCTRYTNFLLDTKGKLYRWRSSVIIERGGKVDVGGHLIDLKRVVLDGSAATPVTKISAEQWGRP	603	200	SD	1C.5
SDSU_ADRDL_PRRSV_240	ATGTTGGGGAAATGCTTGACCGCGGGTTGTTGCTCGCAATTGCTTTTTTTGTGGTGTATCGTGCCGTTCTGTTTTGTTGCGCTCGTCAACGCCGACAACAGCAGCAGCTCCCATTTACAGTTGATTTATAACCTGACGATATGTGAGCTGAATGGCACAGATTGGCTAGATAAAAGATTTAACTGGGCGGTGGAGACTTTCGTTATCTTTCCCGTGTTGACTCATATCGTCTCTTACGGTGCCCTTACCACTAGCCATTTTCTTGACACGGTCGGCTTGGCCACCGTGTCCACCGCCGGATATTATCACGGGCGGTATGTGTTAAGTAGCATTTACGCTGTCTGTGCCCTGGCTGCGTTGATTTGTTTCGCTATCAGGTTGGCGAAAAATTGCATGTCC…	MLGKCLTAGCCSQLLFLWCIVPFCFVALVNADNSSSSHLQLIYNLTICELNGTDWLDKRFNWAVETFVIFPVLTHIVSYGALTTSHFLDTVGLATVSTAGYYHGRYVLSSIYAVCALAALICFAIRLAKNCMSWRYSCTRYTNFLLDTKGKLYRWRSSVIIEKGGKVDVGGHLIDLKRVVLDGSAATPVTKISAEQWGRP	603	200	IA	1C.5.34
SDSU_ADRDL_PRRSV_241	ATGTTGGGGAAATGCTTGACCGCGGGCTACTGCTCGCAATTGCCTTTTTTGTGGTGTATCGTGCCGTTCTGTTTTGTTGCGCTCGTCAACGCCAACAGCAACAGCAGCTCTCATTTACAGTCGATTTATAACCTGACGATATGTGAGCTGAACGGCACGGATTGGCTGAACGGGCATTTCAGCTGGGCAGTGGAGACATTCGTCATCTTCCCTGCGTTGACCCACATTGTCTCTTATGGCGCCCTTACCACTAGCCATTTCCTTGACACGGTCGGCCTGATCACTGTGTCCACCGCCGGATATTACCACGGGCGGTATGTGTTGAGCAGCATTTACGCTGTCTGTGCCTTGGCTGCGTTTGTTTGCTTCGCCATTAGGTTGGCGAAAAATTGCATGTCC…	MLGKCLTAGYCSQLPFLWCIVPFCFVALVNANSNSSSHLQSIYNLTICELNGTDWLNGHFSWAVETFVIFPALTHIVSYGALTTSHFLDTVGLITVSTAGYYHGRYVLSSIYAVCALAAFVCFAIRLAKNCMSWRYSCTRYTNFLLDTKGKIYRWRSPVIIEKGGKVDVGGHLIDLKRVVLDGSAATPVTKVSAEQWGRP	603	200	MN	1C.3.25
SDSU_ADRDL_PRRSV_242	ATGTTGGGGAAATGCTTGACCGCGGGTTGTTGCTCGCAATTGCTTTTTTTGTGGTGTATCGTGCCGTTCTGTTTTGTTGCGCTCGTCAACGCCAACAACAGCAGCAGCTCCCATTTACAGTTGATTTATAACCTGACGATATGTGAGCTGAATGGCACAGATTGGCTAGATAAAAGATTTAACTGGGCGGTGGAGACTTTCGTTATTTTTCCCGTGTTGACTCATATCGTCTCTTACGGTGCCCTTACCACTAGCCATTTTCTTGACACGGTCGGCTTGGCCACCGTGTCCACCGCCGGATATTATCACGGGCGGTATGTGTTAAGTAGCATTTACGCTGTCTGTGCCCTGGCTGCGTTGATTTGTTTCGCTATCAGGTTGGCGAAAAATTGCATGTCC…	MLGKCLTAGCCSQLLFLWCIVPFCFVALVNANNSSSSHLQLIYNLTICELNGTDWLDKRFNWAVETFVIFPVLTHIVSYGALTTSHFLDTVGLATVSTAGYYHGRYVLSSIYAVCALAALICFAIRLAKNCMSWRYSCTRYTNFLLDTKGKLYRWRSSVIIEKGGKVDVGGHLIDLKRVVLDGSAATPVTKISAEQWGRP	603	200	SD	1C.5.34
SDSU_ADRDL_PRRSV_243	ATGTTGGGGAAATGCTTGACCGCGGGCTGTTGCTCGCAATTGCCTTTTTTGTGGTGTATCGTGCCGTTCTGTTTTGTTGCGCTCGTCAACGCCAACAGCAACAGCAGCTCTCATTTACAGTTGATTTATAACCTGACGATATGTGAGCTGAACGGCACGGATTGGCTGAACGAGCATTTCAGCTGGGCAGTGGAGACATTCGTCATCTTCCCTGCGTTGACCCACATTGTCTCTTATGGCGCCCTTACCACTAGCCATTTTCTTGACACGGTCGGCCTGATCACTGTGTCCACCGCCGGATATTACCACGGGCGGTATGTGTTGAGCAGCATTTACGCTGTCTGTGCCTTGGCTGCGTTTGTTTGCTTCGCCATTAGGTTGGCGAAAAATTGCATGTCC…	MLGKCLTAGCCSQLPFLWCIVPFCFVALVNANSNSSSHLQLIYNLTICELNGTDWLNEHFSWAVETFVIFPALTHIVSYGALTTSHFLDTVGLITVSTAGYYHGRYVLSSIYAVCALAAFVCFAIRLAKNCMSWRYSCTRYTNFLLDTKGKIYRWRSPVIIEKGGKVDVGGHFIDLKRVVLDGSAATPVTKVSAEQWGRP	603	200	SD	1C.3.25
SDSU_ADRDL_PRRSV_244	ATGTTGGGGAAATGCTTGACCGCGGGCTGCTGCTCGCAATTGCTTTTTTTGTGGTGTATCGTGCCGTTCTGTTTTGTTGCGCTCGTCAACGCCAGCAACAGCAGCAGCTCTCATTTACAGTCGATTTATAACCTGACGATATGTGAGCTGAACGGCACGGATTGGCTGAACGGTAATTTCGACTGGGCAGTGGAGACATTCGTCATCTTCCCTGCGTTGACCCACATTGTCTCTTATGGCGCCCTTACAACTAGCCATTTTCTTGACACGGTCGGCCTGATCACTGTGTCCACCGCCGGATATTACCACAGGCGGTATGTGTTGAGCAGCATTTACGCTGTCTGTGCCTTGGCTGCGTTTGTTTGCTTCGCCATTAGGTTGGCGAAAAATTGCATGTCC…	MLGKCLTAGCCSQLLFLWCIVPFCFVALVNASNSSSSHLQSIYNLTICELNGTDWLNGNFDWAVETFVIFPALTHIVSYGALTTSHFLDTVGLITVSTAGYYHRRYVLSSIYAVCALAAFVCFAIRLAKNCMSWRYSCTRYTNFLLDTKGKIYRWRSPVIIEKGGKVDVGGHLIDLKRVVLDGSAATPVTKVSAEQWGRP	603	200	MN	1C.3.25
SDSU_ADRDL_PRRSV_245	ATGTTGGGGAAATGCTTGACCGCGGGCTGTTACTCGCAATTGCTTTTTTTGTGGTGTATCGTGCCGTTCTGTTCTGTTGCGCTCGTCAACGCCAACGGCAACAGCAGCTCCCATTTACAGTTGATTTACAACCTGACGATATGTGAGCTGAATGGCACAGATTGGCTAAATAAAAAATTCGACTGGGCAGTGGAGACTTTTGTCATCTTTCCTGTGTTGACTCATATCGTCTCTTACGGTGCCCTTACCACTAGCCATTTTCTTGACACGGTCGGCTTGGTCACTGTGTCCACCGCCGGATATTATCACGGGCGGTATGTATTGAGTAGCATTTACGCTGTCTGTGCCCTGGCTGCGTTGACTTGCTTCGCCATTAGGTTGGCGAAAAATTGCATGTCC…	MLGKCLTAGCYSQLLFLWCIVPFCSVALVNANGNSSSHLQLIYNLTICELNGTDWLNKKFDWAVETFVIFPVLTHIVSYGALTTSHFLDTVGLVTVSTAGYYHGRYVLSSIYAVCALAALTCFAIRLAKNCMSWRYSCTRYTNFLLDTKGKLYRWRSSVIIEKGGKVDVGGHLIDLKRVVLDGSAATPVTKISAEQWGRP	603	200	MN	1C.5
SDSU_ADRDL_PRRSV_246	ATGTTGGGGAAATGCTTGACCGCGGGCTGTTGCTCGCAATTGCCTTTTTTGTGGTGTATCGTGCCGTTCTGTTTTGTTGCGCTCGTCAACGCCAGCAACAGCAGCAGCTCCCATTTACAGTTGATTTACAACCTGACGATATGTGAGCTGAATGGCACCGATTGGCTAAATAAAAAATTCGACTGGGCAGTGGAGACTTTCGTCATCTTTCCTGTATTGACTCATATCGTCTCTTACGGTGCCCTTACCACTAGCCATTTTCTTGACACGGTTGGCTTGGCCACTGTGTCCACCGCCGGATATTATCATGGGCGGTATGTATTGAGTAGCATTTACGCTGTCTGTGCCCTGGCTGCGTTAGTTTGCTTCGCCATCAGGCTGGCGAAAAATTGCATGTCT…	MLGKCLTAGCCSQLPFLWCIVPFCFVALVNASNSSSSHLQLIYNLTICELNGTDWLNKKFDWAVETFVIFPVLTHIVSYGALTTSHFLDTVGLATVSTAGYYHGRYVLSSIYAVCALAALVCFAIRLAKNCMSWRYSCTRYTNFLLDTKGKLYRWRSSVIIEKGGKVDVGGHLIDLKRVVLDGSAATPVTKISAEQWGRP	603	200	MN	1C.5
SDSU_ADRDL_PRRSV_247	ATGTTGGGGAAATGCTTGACCGCGGGTTGTTGCTCGCAATTGCTTTTTTTGTGGTGTATCGTGCCGTTCTGTTTTGTTGCGCTCGTCAACGCCGACAACAGCAGCAGCTCCCATTTACAGTACATTTACAACCTGACGATATGTGAGCTGAATGGCACAGATTGGCTGAATAATAAATTTGATTGGGCGGTGGAGACCTTTGTCATCTTTCCTGTGTTGACTCACATTGTCTCCTATGGTGCCCTCACCACCAGCCATTTCCTTGACACAGTCGGCCTGATTACTGTATCTACCGCCGGATATTATCACGAGCGGTATGTCTTGAGTAGCATTTACGCCGTCTGCGCCCTGGCTGCGTTGACTTGCTTCGTCATCAGGCTAACAAAAAATTGCATGTCC…	MLGKCLTAGCCSQLLFLWCIVPFCFVALVNADNSSSSHLQYIYNLTICELNGTDWLNNKFDWAVETFVIFPVLTHIVSYGALTTSHFLDTVGLITVSTAGYYHERYVLSSIYAVCALAALTCFVIRLTKNCMSWRYSCTRYTNFLLDTKGKLYRWRSPVIIEKGGKVEVEGHLIDLKRVVLDGSAATPVTRVSAEQWGRP	603	200	SD	1A.2
SDSU_ADRDL_PRRSV_248	ATGTTGGGGAAATGCTTGACCGCGGGCTGTTGCTCACAATTGCTTTTTTTGTGGTGTATCGTGCCGTTCTGTTTTGTTGCGCTCGTCAACGCCAACAACAGCAGCAGCTCCCATTTACAGTTGATTTATAACCTGACGATATGTGAGCTGAATGGCACAGATTGGCTAGATAAAAGATTTGACTGGGCAGTGGAGACTTTCGTCATCTTTCCTGTATTGACTCATATCGTCTCTTACGGTGCCCTTACCACCAGCCATTTTCTTGACACGGTCGGCTTGGCCACTGTGTCCACCGCCGGATATTATCATGGGCGGTATGTATTGAGTAGCATTTACGCTGTCTGTGCCCTGGCTGCGTTGATTTGCTTCGCCATCAGGCTGGCGAAAAATTGCATGTCC…	MLGKCLTAGCCSQLLFLWCIVPFCFVALVNANNSSSSHLQLIYNLTICELNGTDWLDKRFDWAVETFVIFPVLTHIVSYGALTTSHFLDTVGLATVSTAGYYHGRYVLSSIYAVCALAALICFAIRLAKNCMSWRYSCTRYTNFLLDTKGKLYRWRSSVIIEKGGKVDVGGHLIDLKRVVLDGSAATPVTKISAEQWGRP	603	200	MN	1C.5
SDSU_ADRDL_PRRSV_249	ATGTTGGGGAAATGCTTGACCGCGGACTGCTGCTTACAATTGCCTTTTTTGTGGTGTATCGTGCCGTTCTGTTTTGTTGCGCTCGTCAGCGCCAACGACAACAGCAGCTCCCATTTACAGTTGATCTACAACCTGACGATATGTGAGCTGAACGGCACAGATTGGCTGAACAATCATTTCAGCTGGGCAGTGGAGACTTTCGTCATCTTCCCTGTGTTGACCCACATTGTCTCTTACGGCGCCCTCACCACTAGCCATTTTCTTGACACAGTCGGTCTGATCACTGTGTCCACCGCCGGATATTATCACCAGCGGTATATATTGAGCAGCATTTATGCTGTTTGTGCCCTGGCTGCGCTTATTTGCTTCACCATCAGGTTGGCAAAGAATTGCATGTCC…	MLGKCLTADCCLQLPFLWCIVPFCFVALVSANDNSSSHLQLIYNLTICELNGTDWLNNHFSWAVETFVIFPVLTHIVSYGALTTSHFLDTVGLITVSTAGYYHQRYILSSIYAVCALAALICFTIRLAKNCMSWRYSCTRYTNFLLDTKGKLYRWRSSVIVEKGGKVDVGGHLIDLKRVVLDGSAATPITKISAEQWGRP	603	200	MN	1C.21
SDSU_ADRDL_PRRSV_250	ATGTTGGGGAAATGCTTGACCGCGGGCTGTTGCTCGCAATTGCTTTCTTTGTGGTGTATCGTGCCGTTCTGTTTTGCTGTGCTCGCCAACGCCAGCAACGACAGCAGCTCCCATCTACAGCTGATTTACAACTTGACGCTATGTGAGCTGAATGGCACAGATTGGCTAGCTAACAAATTTGATTGGGCAGTGGAGAGTTTTGTCATCTTTCCCGTTTTGACTCACATTGTCTCCTATGGTGCCCTCACTACCAGCCATTTCCTTGACACAGTCGCTTTAGTCACTGTGTCTACCGCCGGGTTTGTTCACGGGCGGTATGTCCTAAGTAGCATCTACGCGGTCTGTGCCCTGGCTGCGTTGACTTGCTTCGTCATTAGGTTTGCAAAGAATTGCATGTCC…	MLGKCLTAGCCSQLLSLWCIVPFCFAVLANASNDSSSHLQLIYNLTLCELNGTDWLANKFDWAVESFVIFPVLTHIVSYGALTTSHFLDTVALVTVSTAGFVHGRYVLSSIYAVCALAALTCFVIRFAKNCMSWRYACTRYTNFLLDTKGILYRWRSPVIIEKRGKVEVEGHLIDLKRVVLDGSVATPITRVSAEQWGRP	603	200	MN	5A.1
SDSU_ADRDL_PRRSV_251	ATGTTGGGGAAATGCTTGACCGCGGGCTGCTGCTCGCAATTTGTTTTTTTGTGGTGTATCGTGCCGTTCTGTTTTGTTGTGCTCGTCAACGCCAGCAACAGCAGCAGCTCCCATTTACAGTTGATTTACAACCTGACAATATGTGAGCTGAATGGCACAGATTGGCTAAATAAAAAGTTTGATTGGGCGGTGGAGACCTTCGTTATCTATCCTGTGTTGACTCATATCGTCTCTTACGGTGCCCTTACCACTAGCCATTTTCTTGACACGGTCGGCTTGGCCACTGTGTCCACCGCCGGATATTATCACGGGCGGTATGTATTGAGTAGCATTTACGCTGTCTGTGCCCTGGCTGCGTTGACTTGCTTCGCCATTAGGTTGGCAAAAAATTGCATGTCC…	MLGKCLTAGCCSQFVFLWCIVPFCFVVLVNASNSSSSHLQLIYNLTICELNGTDWLNKKFDWAVETFVIYPVLTHIVSYGALTTSHFLDTVGLATVSTAGYYHGRYVLSSIYAVCALAALTCFAIRLAKNCMSWRYSCTRYTNFLLDTKGKLYRWRSSVIIERGGKVDVGGHLIDLKRVVLDGSAATPVTKISAEQWGRP	603	200	SD	1C.5
SDSU_ADRDL_PRRSV_252	ATGTTGGGGAAATGCTTGACCGCGGGCTACTGCTCGCAATTGCTTTTTTTCTGGTGTATCGTGCCGTTCTGTTTTGCTGCGCTCGTCAACGCCGCCAGCAACAGCAGCTCCCATTTACAGTTGATTTACAACCTGACGATATGCGAGCTGAATGGCACAGATTGGTTGAATCAAAAGTTTGATTGGGCAGTGGAGACTTTTGTCATTTTTCCTGTGTTGACCCACATTGTCTCCTACGGTGCCCTTACCACCAGCCATTTCCTTGACACGGCCGGCCTAATCACTGTGTCTACCGCCGGATATTACCATGGGCGGTATGTGTTGAGTAGCATCTACGCCGTCTTTGCCCTGGCTGCGTTGATTTGTTTTGTCATTAGGTTGACAAAAAACTGTATGTCC…	MLGKCLTAGYCSQLLFFWCIVPFCFAALVNAASNSSSHLQLIYNLTICELNGTDWLNQKFDWAVETFVIFPVLTHIVSYGALTTSHFLDTAGLITVSTAGYYHGRYVLSSIYAVFALAALICFVIRLTKNCMSWRYSCTRYTNFLLDTKGNLYRWRSPVVIERRGKVEVGDHLIDLKRVVLDGSAATPITKISAEQWGRP	603	200	SD	1D.2
SDSU_ADRDL_PRRSV_253	ATGTTGGGGAAATGCTTGACCGCGGGCTATTGCTCGCAATTAGTTTTTTTGTGGTGTATCGTGCCGTTCTGTTTTGTTGCGCTCGTCAACGCCAACAGCAGCAGCAGCTCCCATTTACAGTTGATTTATAACCTGACGATATGTGAGCTGAATGGCACAGATTGGCTAAACAAAAAATTTGACTGGGCAGTGGAGACTTTCGTCATCTTTCCTGTGTTGACTCATATCGCCTCTTACGGTGCCCTTACCACTAGCCATTTTCTTGACACGGTCGGCTTGGCCACTGTGTCCACCGCCGGATATTATCACGGGCGGTATGTATTGAGTAGCATTTACGCTGTCTGCGCCCTGGCTGCGTTGATTTGCTTCGCCATTAGGTTGGCGAAAAATTGCATGTCC…	MLGKCLTAGYCSQLVFLWCIVPFCFVALVNANSSSSSHLQLIYNLTICELNGTDWLNKKFDWAVETFVIFPVLTHIASYGALTTSHFLDTVGLATVSTAGYYHGRYVLSSIYAVCALAALICFAIRLAKNCMSWRYSCTRYTNFLLDTKGKLYRWRSSVIIEKGGKVDVGGHLIDLKRVVLDGSAATPVTKISAEQWGRP	603	200	SD	1C.5
SDSU_ADRDL_PRRSV_254	ATGTTGGGGAAATGCTTGACCGCGGGCTGTTGCTCGCGATTGCCTTTTTTCTTGTGTATCGTGCCGTTTTATTCTGTTGTGCTCGCCAGCGCCAGCGCAAACAGCAGCTCTCATTTGCAGTCGATTTACAACCTGACGATATGTGAGCTGAATGGCACAGATTGGCTAGGAAACAACTTTGATTGGGCAGTGGAGACTTTTGTCATTTTTCCAGTGTTAACTCACATTGTCTCATATGCCGCCCTCACTACTAGTCATCTCCTCGACACAGTCGGTTTGGTGATTGTATCTACCGCCGGGTATTGCCACGGTCGGTATGTCTTGAGCAGCATTTATGCTGTGTGTGCCCTGGCTGCGTTGGTTTGCTTCGCAATCAGGTTCGTGAAGAATTGCATGTCC…	MLGKCLTAGCCSRLPFFLCIVPFYSVVLASASANSSSHLQSIYNLTICELNGTDWLGNNFDWAVETFVIFPVLTHIVSYAALTTSHLLDTVGLVIVSTAGYCHGRYVLSSIYAVCALAALVCFAIRFVKNCMSWRYSCTRYTNFLLDTKGRLYRWRSSVIIEREGKVDVGGHLIDLKRVVLDGSAATPITKVSAEQWGRP	603	200	IL	1E.4
SDSU_ADRDL_PRRSV_255	ATGTTGGGGAAATGCTTGACCGCGGGCTGTTGCTCGCAATTGCTTTCTTTGTGGTGTATCGTGCCGTTCTGTTTTGCTGTGCTCGCCAACGCCAGCAACGACAGCAGCTCCCATCTACAGCTGATTTACAACTTGACGCTATGTGAGCTGAATGGCACAGATTGGCTAGCTAACAAATTTGATTGGGCAGTGGAGAGTTTTGTCATCTTTCCCGTTTTGACTCACATTGTCTCCTATGGTGCCCTCACTACCAGCCATTTCCTTGACACAGTCGCTTTAGTCACTGTGTCTACCGCCGGGTTTGTTCACGGGCGGTATGTCCTAAGTAGCATCTACGCGGTCTGTGCCCTGGCTGCGTTGACTTGCTTCGTCATTAGGTTTGCAAAGAATTGCATGTCC…	MLGKCLTAGCCSQLLSLWCIVPFCFAVLANASNDSSSHLQLIYNLTLCELNGTDWLANKFDWAVESFVIFPVLTHIVSYGALTTSHFLDTVALVTVSTAGFVHGRYVLSSIYAVCALAALTCFVIRFAKNCMSWRYACTRYTNFLLDTKGILYRWRSPVIIEKRGKVEVEGHLIDLKRVVLDGSVATPITRVSAEQWGRP	603	200	MN	5A.1
SDSU_ADRDL_PRRSV_256	ATGTTGGGGAAATGCTTGACCGCGGGTTGTTGCTCGCAATTGCTTTTTTTGTGGTGTATCGTGCCGTTCTGTTTTGTTGCGCTCGTCAACGCCGACAACAACAGCAGCTCCCATTTACAGTTGATTTATAACCTGACGATATGTGAGCTGAATGGCACAGATTGGCTAAATAAAAGATTTGACTGGGCGGTGGAGACTTTTGTTATCTTTCCCGTGTTGACTCATATCGTCTCTTACGGTGCCCTTACCACTAGCCATTTTCTTGACACGGTCGGCTTGGCTACCGTGTCCACCGCCGGATATTATCACGGGCGGTATGTATTAAGTAGTATTTACGCTGTCTGTGCCCTGGCTGCGTTGATTTGTTTCGCCATCAGGTTGGCAAAAAATTGCATGTCC…	MLGKCLTAGCCSQLLFLWCIVPFCFVALVNADNNSSSHLQLIYNLTICELNGTDWLNKRFDWAVETFVIFPVLTHIVSYGALTTSHFLDTVGLATVSTAGYYHGRYVLSSIYAVCALAALICFAIRLAKNCMSWRYSCTRYTNFLLDTKGKLYRWRSSVIIEKGGKVDVGGHLIDLKRVVLDGSAATPVTKISAEQWGRP	603	200	SD	1C.5.34
SDSU_ADRDL_PRRSV_257	ATGTTGGGGAAATGCTTGACCGCGGGTTGTTGCTCGCAATTGCTTTTTTTGTGGTGTATCGTGCCGTTCTGTTTTGTTGCGCTCGTCAACGCCGACAACAGCAGCAGCTCCCATTTACAGTTGATTTATAACCTGACGATATGTGAGCTGAATGGCACAGATTGGCTAAATAAAAGATTTGACTGGGCGGTGGAGACTTTTGTTATCTTTCCCGTGTTGACTCATATCGTCTCTTATGGTGCCCTTACCACTAGCCATTTTCTTGACACGGTCGGCTTGGCTACCGTGTCCACCGCCGGATATTATCACGGGCGGTATGTATTAAGTAGTATTTACGCTGTCTGTGCCCTGGCTGCGTTGATTTGTTTCGCCATCAGGTTGGCAAAAAATTGCATGTCC…	MLGKCLTAGCCSQLLFLWCIVPFCFVALVNADNSSSSHLQLIYNLTICELNGTDWLNKRFDWAVETFVIFPVLTHIVSYGALTTSHFLDTVGLATVSTAGYYHGRYVLSSIYAVCALAALICFAIRLAKNCMSWRYSCTRYTNFLLDTKGKLYRWRSSVIIEKGGKVDVGGHLIDLKRVVLDGSAATPVTKISAEQWGRP	603	200	SD	1C.5.34
SDSU_ADRDL_PRRSV_258	ATGTTGGGGAAATGCTTGACCGCGGGTTGTTGCTCGCAATTGCTTTTTTTGTGGTGTATCGTGCCGTTCTGTTTTGTTGCGCTCGTCAACGCCGACGACAACAGCAGCTCCCATTTACAGTTGATTTATAACCTGACGATATGTGAGCTGAATGGCACAGATTGGCTAAATAAAAGATTTGACTGGGCGGTGGAGACTTTTGTTATCTTTCCCGTGTTGACTCATATCGTCTCTTACGGTGCCCTTACCACTAGCCATTTTCTTGACACGGTCGGCTTGGCTACCGTGTCCACCGCCGGATATTATCACAGGCGGTATGTATTAAGTAGTATTTACGCTGTCTGTGCCCTGGCTGCGTTGATTTGTTTCGCCATCAGGTTGGCAAAAAATTGCATGTCC…	MLGKCLTAGCCSQLLFLWCIVPFCFVALVNADDNSSSHLQLIYNLTICELNGTDWLNKRFDWAVETFVIFPVLTHIVSYGALTTSHFLDTVGLATVSTAGYYHRRYVLSSIYAVCALAALICFAIRLAKNCMSWRYSCTRYTNFLLDTKGRLYRWRSSVIIEKGGKVDVGGHLIDLKRVVLDGSAATPVTKISAEQWGRP	603	200	SD	1C.5.34
SDSU_ADRDL_PRRSV_259	ATGTTGGGGAAATGCTTGACCGCGGGCTGTTGCTCGCAATTGCTTTCTTTGTGGTGTATCGTGCCGTTCTGTTTTGCTGTGCTCGCCAACGCCAGCAACGACAGCAGCTCCCATCTACAGCTGATTTACAACTTGACGCTATGTGAGCTGAATGGCACAGATTGGCTAGCTAACAAATTTGATTGGGCAGTGGAGAGTTTTGTCATCTTTCCCGTTTTGACTCACATTGTCTCCTATGGTGCCCTCACTACCAGCCATTTCCTTGACACAGTCGCTTTAGTCACTGTGTCTACCGCCGGGTTTGTTCACGGGCGGTATGTCCTAAGTAGCATCTACGCGGTCTGTGCCCTGGCTGCGTTGACTTGCTTCGTCATTAGGTTTGCAAAGAATTGCATGTCC…	MLGKCLTAGCCSQLLSLWCIVPFCFAVLANASNDSSSHLQLIYNLTLCELNGTDWLANKFDWAVESFVIFPVLTHIVSYGALTTSHFLDTVALVTVSTAGFVHGRYVLSSIYAVCALAALTCFVIRFAKNCMSWRYACTRYTNFLLDTKGRLYRWRSPVIIEKRGKVEVEGHLIDLKRVVLDGSVATPITRVSAEQWGRP	603	200	SD	5A.1
SDSU_ADRDL_PRRSV_260	ATGTTGGGGAAATGCTTGACCGCGGGTTGTTGCTCGCAATTGCTTTTTTTGTGGTGTATCGTGCCGTTCTGTTTTGTTGCGCTCGTCAACGCCAACAACAGCAGCAGCTCCCATTTACAGTTGATTTATAACCTGACGATATGTGAGCTGAATGGCACAGATTGGCTAAATAAAAGATTTAACTGGGTGGTGGAGACTTTCGTTATCTTTCCCGTGTTGACTCATATCGTCTCTTACGGTGCCCTTACCACTAGCCATTTTCTTGACACGGTCGGCTTGGCCACCGTGTCCACCGCCGGATATTATCACGGGCGGTATGTGTTAAGTAGCATTTACGCTGTCTGTGCCCTGGCTGCGTTGATTTGTTTCGCTATCAGGTTGGCGAAAAATTGCATGTCC…	MLGKCLTAGCCSQLLFLWCIVPFCFVALVNANNSSSSHLQLIYNLTICELNGTDWLNKRFNWVVETFVIFPVLTHIVSYGALTTSHFLDTVGLATVSTAGYYHGRYVLSSIYAVCALAALICFAIRLAKNCMSWRYSCTRYTNFLLDTKGKLYRWRSSVIIEKGGRVDVGGHLIDLKRVVLDGSAATPVTKISAEQWGRP	603	200	SD	1C.5.34
SDSU_ADRDL_PRRSV_261	ATGTTGGGGAAATGCTTGACCGCGGGCTGCTGCTCGCAATTTGTTTTTTTGTGGTGTATCGTGCCGTTCTGTTTTGTTGTGCTCGTCAACGCCAACAACAGCAGCAGCTCCCATTTACAGTTGATTTACAACCTGACAATATGTGAGCTGAATGGCACAGATTGGCTAAATGAAAAGTTTGATTGGGCGGTGGAGACCTTCGTTATCTATCCTGTGTTGACTCATATCGTCTCTTACGGTGCCCTTACCACTAGCCATTTTCTTGACACGGTCGGCTTGGCCACTGTGTCCACCGCCGGATATTATCACGGGCGGTATGTGTTGAGTAGCATTTACGCTGTCTGTGCCCTGGCTGCGTTGACTTGCTTCGCCATTAGGTTGGCAAAAAATTGCATGTCC…	MLGKCLTAGCCSQFVFLWCIVPFCFVVLVNANNSSSSHLQLIYNLTICELNGTDWLNEKFDWAVETFVIYPVLTHIVSYGALTTSHFLDTVGLATVSTAGYYHGRYVLSSIYAVCALAALTCFAIRLAKNCMSWRYSCTRYTNFLLDTKGKLYRWRSSVIIERGGKVDVGGHLIDLKRVVLDGSAATPVTKISAEQWGRP	603	200	SD	1C.5
SDSU_ADRDL_PRRSV_262	ATGTTGGGGAAATGCTTGACCGCGGGCTTCTGCTCGCAATTGCCTTTTTTGTGGTGTATCGTGCCGTTCTGCTTTGTTGCGCTCGTCAACGCCAACGACAGCAGCAGCTCCCATTTACAATTGATTTACAACCTGACGATATGTGAGCTGAACGGCACCGATTGGCTGAACCAAAAGTTTGACTGGGCAGTGGAGACCTTTGTTATTTTTCCTGCTCTAACTCACATTGTTTCTTATGGCGCCCTTACCACTAGCCATTTTCTTGACACTGTTGGCTTAATCACTGTATCCACCGCCGGGTATTATCACGGGCGGTATGTTTTAAGTAGCATCTACCCTGTCTGTGCCCTGGCCGCGTTCATTTGCTTCGCCATCAGGTTGGCTAAAAATTGCATGTCC…	MLGKCLTAGFCSQLPFLWCIVPFCFVALVNANDSSSSHLQLIYNLTICELNGTDWLNQKFDWAVETFVIFPALTHIVSYGALTTSHFLDTVGLITVSTAGYYHGRYVLSSIYPVCALAAFICFAIRLAKNCMSWRYSCTRYTNFLLDTKGKLYRWRSSVIIEKGGKVDVGGHLIDLKRVVLDGSAATPVTRISAEQWGRP	603	200	IA	1C.2
SDSU_ADRDL_PRRSV_263	ATGTTGGGGAAATGCTTGACCGCGGGCTGCTGCTCGCAATTGCCTTTTTTGTGGTGTATCGTGCCGTTCTGTTTTGTTGCGCTCGTCAACGCCAACAACAGCAGCAGCTCCCATTTACAGTTGATTTATAACCTGACGATATGTGAGCTGAACGGCACAGATTGGCTGAACAATCATTTCAGCTGGGCGGTGGAAACTTTTGTCATCTTCCCTGCGTTGACCCACATCGTCTCTTATGGCGCCCTCACCACTAGCCATTTTCTTGACACTGTCGGCCTGATCACTGTGTCCACCGCCGGGTATTATCATGAGCGGTATGTATTGAGTAGCATCTACGCTGTGTGTGCCCTGGCTGCGCTTGTCTGTTTCGTCATCAGGTTAACGAAAAATTGCATGTCC…	MLGKCLTAGCCSQLPFLWCIVPFCFVALVNANNSSSSHLQLIYNLTICELNGTDWLNNHFSWAVETFVIFPALTHIVSYGALTTSHFLDTVGLITVSTAGYYHERYVLSSIYAVCALAALVCFVIRLTKNCMSWRYSCTRYTNFLLDTKGKLYRWRSSVIIEKGGKVEVGSHLIDLKRVVLDGSAATPVTKVSAEQWGRP	603	200	MN	1H.18
SDSU_ADRDL_PRRSV_264	ATGTTGGGGAAATGCTTGACCGCGGGCTTTTGCTCGCAATTGCTTTCTTTGTGGTGTATCGTGCCGTTCTGTTTTGCTGTGCTCGCCAACGCCAGCAACGACAGCAGCTCCCATCTACAGCTGATTTACAACTTGACGCTATGTGAGCTGAATGGCACAGATTGGCTAGCTAACAAATTTGATTGGGCAGTGGAGAGTTTTGTCATCTTTCCCGTTTTGACTCACATTGTCTCCTATGGTGCCCTCACTACCAGCCATTTCCTTGACACAGTCGCTTTAGTCACTGTGTCTACCGCCGGGTTTGTTCACGGGCGGTATGTCCTAAGTAGCATCTACGCGGTCTGTGCCCTGGCTGCGTTGACTTGCTTCGTCATTAGGTTTGCAAAGAATTGCATGTCC…	MLGKCLTAGFCSQLLSLWCIVPFCFAVLANASNDSSSHLQLIYNLTLCELNGTDWLANKFDWAVESFVIFPVLTHIVSYGALTTSHFLDTVALVTVSTAGFVHGRYVLSSIYAVCALAALTCFVIRFAKNCMSWRYACTRYTNFLLDTKGILYRWRSPVIIEKRGKVEVEGHLIDLKRVVLDGSVATPITRVSAEQWGRP	603	200	IL	5A.1
SDSU_ADRDL_PRRSV_265	ATGTTGGGGAAATGCTTGACCGCGGGCTGTTGCTCGCAATTGCTTTTTTTGTGGTGTATCGTGCCGTTCTGTTTTGTTGCGCTCGTCAACGCCAACAACAGCAGCAGCTCCCATTTACAGTTGATTTATAACCTGACGATATGTGAGCTGAATGGCACAGATTGGCTAGATAAAAAATTTGACTGGGCAGTGGAGACTTTCGTTATCTTTCCTGTGTTGACTCATATCGTCTCTTACGGTGCCCTTACCACTAGCCATTTTCTTGACACGGTCGGCTTGGCCACTGTGTCCACCGCCGGATATTATCACGGGCGGTATGTATTGAGTAGCATTTACGCTGTCTGTGCCCTGGCTGCGTTGATTTGCTTTGCCATCAGGTTGGCGAAAAATTGCATGTCC…	MLGKCLTAGCCSQLLFLWCIVPFCFVALVNANNSSSSHLQLIYNLTICELNGTDWLDKKFDWAVETFVIFPVLTHIVSYGALTTSHFLDTVGLATVSTAGYYHGRYVLSSIYAVCALAALICFAIRLAKNCMSWRYSCTRYTNFLLDTKGKLYRWRSSVIIEKGGKVDVGGHLIDLKRVVLDGSAATPVTKISAEQWGRP	603	200	IA	1C.5
SDSU_ADRDL_PRRSV_266	ATGTTGGGGAAATGCTTGACCGCGGGCTACTGCTCGCAATTGCTTTTTTTCTGGTGTATCGTGCCGTTCTGTTTTGCTGCGCTCGTCAACGCCACCAGCAACAGCAGCTCCCATTTACAGTTGATTTATAACCTGACGATATGCGAGCTGAATGGCACAGATTGGTTGAATCAAAAGTTTGATTGGGCAGTGGAGACTTTTGTCATTTTTCCTGTGTTGACCCACATTGTCTCCTACGGTGCCCTTACCACCAGCCATTTCCTTGACACGGCCGGCCTAATCACTGTGTCTACCGCCGGATATTACCATGGGCGGTATGTGTTGAGTAGCATCTACGCCGTCTTTGCCCTGGCTGCGTTGATTTGTTTTGTCATTAGGTTGACAAAAAACTGTATGTCC…	MLGKCLTAGYCSQLLFFWCIVPFCFAALVNATSNSSSHLQLIYNLTICELNGTDWLNQKFDWAVETFVIFPVLTHIVSYGALTTSHFLDTAGLITVSTAGYYHGRYVLSSIYAVFALAALICFVIRLTKNCMSWRYSCTRYTNFLLDTKGNLYRWRSPVVIERRGKVEVGDHLIDLKRVVLDGSAATPITKISAEQWGRP	603	200	MN	1D.2
SDSU_ADRDL_PRRSV_267	ATGTTGGGGAAATGCTTGACCGCGGGCTGTTGCTCGCAATTGCTTTTTTTGTGGTGTATCGTGCCGTTCTGTTCTGTTGCGCTCGTCAACGCCAGCGGCAACAGCAGCTCCCACTTACAGTTGATTTATAACCTGACGATATGTGAGCTGAATGGCACAGATTGGCTAAACAATAAATTTGACTGGGCAGTGGAGACTTTCGTCATCTTTCCTGTGTTGACTCATATCGTCTCTTACGGTGCCCTTACCACTAGCCATTTTCTTGACACGGTCGGCTTGGCCACTGTGTCCACCGCCGGATATCATCATGGGCGGTATGTATTGAGTAGCATTTACGCTGTCTGTGCCCTGGCTGCGTTGACTTGCTTCGCCATTAGGTTGGCGAAAAATTGCATGTCC…	MLGKCLTAGCCSQLLFLWCIVPFCSVALVNASGNSSSHLQLIYNLTICELNGTDWLNNKFDWAVETFVIFPVLTHIVSYGALTTSHFLDTVGLATVSTAGYHHGRYVLSSIYAVCALAALTCFAIRLAKNCMSWRYSCTRYTNFLLDTKGKLYRWRSSVIIEKGGKVDVGGHLIDLKRVVLDGSAATPVTKISAEQWGRP	603	200	MN	1C.5
SDSU_ADRDL_PRRSV_268	ATGTTGGGGAAATGCTTGACCGCGGGCTGCTGCTCGCAATTGCCTTTTTTGTGGTGTATCGTGCCGTTCTGTTTTGTTGCGCTCGTCAACGCCAACAACAGCAGCAGCTCCCATTTACAGTTGATTTATAACCTGACGATATGTGAGCTGAACGGCACAGATTGGCTGAACAATCATTTCAGCTGGGCGGTGGAAACTTTTGTCATCTTCCCTGCGTTGACCCACATCGTCTCTTATGGCGCCCTCACCACTAGCCATTTTCTTGACACTGTCGGCCTGATCACTGTGTCCACCGCCGGGTATTATCATGAGCGGTATGTATTGAGTAGCATCTACGCTGTGTGTGCCCTGGCTGCGCTTGTCTGTTTCGTCATCAGGTTAACGAAAAATTGCATGTCC…	MLGKCLTAGCCSQLPFLWCIVPFCFVALVNANNSSSSHLQLIYNLTICELNGTDWLNNHFSWAVETFVIFPALTHIVSYGALTTSHFLDTVGLITVSTAGYYHERYVLSSIYAVCALAALVCFVIRLTKNCMSWRYSCTRYTNFLLDTKGKLYRWRSSVIIEKGGKVEVGSHLIDLKRVVLDGFAATPVTKVSAEQWGRP	603	200	MN	1H.18
SDSU_ADRDL_PRRSV_269	ATGTTGGGGAAATGCTTGACCGCGGGCTGTTGCTCGCAATTGCTTTTTTTGTGGTGTATCGTGCCGTCCTGTTTTGTTGCGCTCGTCAACGCCAACAACAGCAGCAGCTCCCATTTACAGTTGATTTACAACCTAACCATATGTGAGCTGAATGGCACAGATTGGCTAAATGACAAATTTGACTGGGCAGTGGAGACTTTTGTTATCTTTCCTGTGTTGACTCATATCGTCTCTTATGGTGCCCTTACCACTAGCCATTTTCTTGACACGGTCGGCTTAGCCACTGTGTCCATCGCCGGATATCTTCACGGGCGGTATGTATTGAGTAGCATTTACGCTGTTTGTGCCTTGGCTGCGTTGATTTGCTTCGCCATTAGGTTGGCGAAAAATTGCATGTCT…	MLGKCLTAGCCSQLLFLWCIVPSCFVALVNANNSSSSHLQLIYNLTICELNGTDWLNDKFDWAVETFVIFPVLTHIVSYGALTTSHFLDTVGLATVSIAGYLHGRYVLSSIYAVCALAALICFAIRLAKNCMSWRYSCTRYTNFLLDTKGKLYRWRSSVIIEKGGKVDVGGHLIDLKRVVLDGSAATPVTKISAEQWGRP	603	200	MN	1C.5.33
SDSU_ADRDL_PRRSV_270	ATGTTGGGGAAATGCTTGACCGCGGGCTGTTGCTCGCAATTGCTTTCTTTGTGGTGTATCGTGCCGTTCTGTTTTGCTGTGCTCGCCAACGCCAGCAACAACAGCAGCTCCCATCTACAGCTGATTTACAACTTGACGCTATGTGAGCTGAATGGCACAGATTGGCTAGCTAACAAATTTGATTGGGCAGTGGAGAGTTTTGTCATCTTTCCCGTTTTGACTCACATTGTCTCCTATGGTGCCCTCACTACCAGCCATTTCCTTGACACAGTCGCTTTAGTCACTGTGTCTACCGCCGGGTTTGTTCACGGGCGGTATGTCCTAAGTAGCATCTACGCGGTCTGTGCCCTGGCTGCGTTGACTTGCTTCGTCATTAGGTTTGCAAAGAATTGCATGTCC…	MLGKCLTAGCCSQLLSLWCIVPFCFAVLANASNNSSSHLQLIYNLTLCELNGTDWLANKFDWAVESFVIFPVLTHIVSYGALTTSHFLDTVALVTVSTAGFVHGRYVLSSIYAVCALAALTCFVIRFAKNCMSWRYACTRYTNFLLDTKGILYRWRSPVIIEKRGKVEVEGHLIDLKRVVLDGSVATPITRVSAEQWGRP	603	200	MN	5A.1
SDSU_ADRDL_PRRSV_271	ATGTTGGGGAAATGCTTGACCGCGGGCTGCTGCTCGCAATTGCCTTTTTTGTGGTGTATCGTGCCGTTCTGTTTTGTTGCGCTCGTCAACGCCAACAACAGCAGCAGCTCCCATTTACAGTTGATTTATAACCTGACGATATGTGAGCTGAACGGCACAGATTGGCTGAACAATCATTTCAGCTGGGCGGTGGAAACTTTTGTCATCTTCCCTGCGTTGACCCACATCGTCTCTTATGGCGCCCTCACCACTAGCCATTTTCTTGACACTGTCGGCCTGATCACTGTGTCCACCGCCGGGTATTATCATGAGCGGTATATATTGAGTAGCATCTACGCTGTGTGCGCCCTGGCTGCGCTTGTCTGTTTCGTCATCAGGTTAACGAAAAATTGCATGTCC…	MLGKCLTAGCCSQLPFLWCIVPFCFVALVNANNSSSSHLQLIYNLTICELNGTDWLNNHFSWAVETFVIFPALTHIVSYGALTTSHFLDTVGLITVSTAGYYHERYILSSIYAVCALAALVCFVIRLTKNCMSWRYSCTRYTNFLLDTKGKLYRWRSSVIIEKGGKVEVGSHLIDLKRVVLDGFAATPVTKVSAEQWGRP	603	200	MN	1H.18
SDSU_ADRDL_PRRSV_272	ATGTTGGGGAAATGCTTGACCGCGGGCTGCTGCTCGCAATTGCCTTTTTTGTGGTGTATCGTGCCGTTCTGTTTTGTTGCGCTCGTCAACGCCAACAACAGCAGCAGCTCCCATTTACAGTCGATTTATGACCTGACGATATGTGAGCTGAATGGCACAGGTTGGCTAGATAAAAGATTTGACTGGGCAGTGGAGACTTTCGTTATTTTTCCTGTGTTGACTCATATCGTCTCTTACGGTGCCCTTACCACTAGCCATTTTCTTGACACGGTCGGCTTGGCCACTGTGTCCACCGCCGGATATTATCACGGGCGGTATGTGTTGAGTAGCATTTACGCTGTCTGTGCCCTGGCTGCGTTGATTTGCTTCGCCATCAGGTTGGCGAAAAATTGCATGTCC…	MLGKCLTAGCCSQLPFLWCIVPFCFVALVNANNSSSSHLQSIYDLTICELNGTGWLDKRFDWAVETFVIFPVLTHIVSYGALTTSHFLDTVGLATVSTAGYYHGRYVLSSIYAVCALAALICFAIRLAKNCMSWRYSCTRYTNFLLDTKGKLYRWRSSVIIEKGGKVDVGGHLIDLKRVVLDGSAATPVTKISAEQWGRP	603	200	IA	1C.5
SDSU_ADRDL_PRRSV_273	ATGTTGGGGAAATGCTTGACCGCGGGCTGTTGCTCGCAATTGCTTTTTTTGTGGTGTATCGTGCCGTCCTGTTTTGTTGCGCTCGTCAACGCCAACAACAGCAGCAGCTCCCATTTACAGTTGATTTACAACCTGACCATATGTGAGCTGAATGGCACAGATTGGCTAAATAACAACTTTGACTGGGCAGTGGAGACTTTTGTTATCTTTCCTGTGTTGACTCATATCGTCTCTTATGGTGCCCTTACCACTAGCCATTTTCTTGACACGGTCGGCTTAGCCACTGTGTCCATCGCCGGATATCGTCACGGGCGGTATGTATTGAGTAGCATTTACGCTGTTTGTGCCTTGGCTGCGTTGATTTGCTTCGCCATTAGGTTGGCAAAAAATTGCATGTCT…	MLGKCLTAGCCSQLLFLWCIVPSCFVALVNANNSSSSHLQLIYNLTICELNGTDWLNNNFDWAVETFVIFPVLTHIVSYGALTTSHFLDTVGLATVSIAGYRHGRYVLSSIYAVCALAALICFAIRLAKNCMSWRYSCTRYTNFLLDTKGKLYRWRSSVIIEKGGKVDVGGHLIDLKRVVLDGSAATPVTKISAEQWGRP	603	200	MN	1C.5.33
SDSU_ADRDL_PRRSV_274	ATGTTGGGGAAATGCTTGACCGCGGGCTGCTGCTCGCAATTGCTTTTTTTGTGGTGTATCGTGCCGTTCTGTTTTGTTGTGCTCGTCAACGCCAACAACAGCAGCAGCTCCCATTTGCAGTTGATTTATAACCTGACGATATGTGAGCTGAATGGCACAGATTGGCTAAATGATAAATTTGACTGGGCAGTGGAGACTTTCGTTATCTTTCCTGTGTTGACTCATATCGTCTCTTATGGCGCCCTCACCACTAGCCATTTTCTTGACACGGTCGGCTTGGCCACTGTGTCCACCGCCGGATATTATCACGGGCGGTATGTATTGAGTAGCATTTATGCTGTCTGTGCCCTGGCTGCGTTGATTTGCTTCGCCATTAGGTTGGCGAAAAATTGCATGTCC…	MLGKCLTAGCCSQLLFLWCIVPFCFVVLVNANNSSSSHLQLIYNLTICELNGTDWLNDKFDWAVETFVIFPVLTHIVSYGALTTSHFLDTVGLATVSTAGYYHGRYVLSSIYAVCALAALICFAIRLAKNCMSWRYSCTRYTNFLLDTKGKLYRWRSSVIIEKGGKVDVGGHLIDLKRVVLDGSAATPVTKISAEQWGRP	603	200	MN	1C.5.32
SDSU_ADRDL_PRRSV_275	ATGTTGGGGAAATGCTTGACCGCGGGCTGCTGCTCGCAATTGCCTTTTTTCTGGTGTATCGTGCCGTTCTGTTTTGCTGCGCTCGTCAACGCCACCAGCAACAGCAGCTCCCATTTACAGTTGATTTATAACATGACGATATGCGAGCTGAATGGCACAGATTGGTTGAATCAAAAGTTTGATTGGGCAGTGGAGACTTTTGTCATTTTTCCTGTGTTGACCCACATAGTCTCCTACGGTGCCCTTACCACCAGCCATTTCCTTGACACGGCCGGCCTGATCACTGTGTCTACCGCCGGATATTACCATGGGCGGTATGTGTTGAGTAGCATCTACGCCGTCTTTGCCCTGGCTGCGTTGATTTGTTTTGTCATTAGGTTGACAAAAAACTGTATGTCC…	MLGKCLTAGCCSQLPFFWCIVPFCFAALVNATSNSSSHLQLIYNMTICELNGTDWLNQKFDWAVETFVIFPVLTHIVSYGALTTSHFLDTAGLITVSTAGYYHGRYVLSSIYAVFALAALICFVIRLTKNCMSWRYSCTRYTNFLLDTKGNLYRWRSPVVIERRGKVEVGDHLIDLKRVVLDGSAATPITKISAEQWGRP	603	200	MN	1D.2
SDSU_ADRDL_PRRSV_276	ATGTTGGGGAAATGCTTGACCGCGGGTTATTACTCGCAATTGCCTTTTTTGTGGTGTATCGTGCCATTCTGTCTTGCTGCGCTCGTCAGCGCCAGCAACGGCAGCAGCTCCCATTTGCAGTTGATTTATAATTTGACGATATGTGAGCTGAACGGCACAGATTGGCTGAACGAACACTTCAGCTGGGCAGTGGAAACTTTTGTCATCTTCCCTGCTTTGACCCACATTGTCTCTTACGGCGCCCTTACCACTAGCCATTTTCTTGACACGGTCGGCCTGATCACTGTGTCCACCGCTGGGTATTATCACAAGCGGTACGTATTGAGTAGCATTTACGCCGTCTGTGCCCTGGCTGCGTTTATCTGCTTCGCCGTTAGGTTGGCGAAAAATTGCATGTCC…	MLGKCLTAGYYSQLPFLWCIVPFCLAALVSASNGSSSHLQLIYNLTICELNGTDWLNEHFSWAVETFVIFPALTHIVSYGALTTSHFLDTVGLITVSTAGYYHKRYVLSSIYAVCALAAFICFAVRLAKNCMSWRYSCTRYTNFLLDTKGRLYRWRSSVIIEKGGKVDVGGHLIDLKRVVLDGSAATPITKISAEQWGRP	603	200	MN	1C-unclassified
SDSU_ADRDL_PRRSV_277	ATGTTGGGGAAATGCTTGACCGCGGGCTGTTGCTTGCAATTGCTTTTTTTGTGGTGTATCGTGCCGTTCTGTTTTGTTGCGCCCGTCAACGCCAACAACAGCAGCAGCTCCCATTTGCAGTTGATTTATAACCTGACGGTATGTGAGCTGAATGGCACAGATTGGCTAAATAAAAAATTTGACTGGGCAGTGGAGACTTTCGTTATCTTTCCTGTGTTGACTCATATCATCTCTTACGGTGCCCTTACTACTAGCCATTTTCTTGACACGGTCGGCTTGGCCACTGTGTCCACCGCCGGATATTACCACGGGCGGTATGTATTGAGTAGCATTTACGCTGTCTGTGCTCTGGCGGCGTTAATTTGCTTCGCCATCAGGTTGGCGAAAAATTGCATGTCC…	MLGKCLTAGCCLQLLFLWCIVPFCFVAPVNANNSSSSHLQLIYNLTVCELNGTDWLNKKFDWAVETFVIFPVLTHIISYGALTTSHFLDTVGLATVSTAGYYHGRYVLSSIYAVCALAALICFAIRLAKNCMSWRYSCTRYTNFLLDTKGKLYRWRSSVIIERGGKVDVGGHLIDLKRVVLDGSAATPVTKISAEQWGRP	603	200	MN	1C.5.36
SDSU_ADRDL_PRRSV_278	ATGTTGGGGAAATGCTTGACCGCGGGCTGTTGCTCGCAATTGCTTTCTTTGTGGTGTATCGTGCCGTTCTGTTTTGCTGTGCTCGCCAACGCCAGCAACGCCAGCAGCTCCCATCTACAGCTGATTTACAACTTGACGCTATGTGAGCTGAATGGCACAGATTGGCTAGCTAACAAATTTGATTGGGCAGTGGAGAGTTTTGTCATCTTTCCCGTTTTGACTCACATTGTCTCCTATGGTGCCCTCACTACCAGCCATTTCCTTGACACAGTCGCTTTAGTCACTGTGTCTACCGCCGGGTTTGTTCACGGGCGGTATGTCCTAAGTAGCATCTACGCGGTCTGTGCCCTGGCTGCGTTGACTTGCTTCGTCATTAGGTTTGCAAAGAATTGCATGTCC…	MLGKCLTAGCCSQLLSLWCIVPFCFAVLANASNASSSHLQLIYNLTLCELNGTDWLANKFDWAVESFVIFPVLTHIVSYGALTTSHFLDTVALVTVSTAGFVHGRYVLSSIYAVCALAALTCFVIRFAKNCMSWRYACTRYTNFLLDTKGGLYRWRSPVIIEKRGKVEVEGRLIDLKRVVLDGSVATPITRVSAEQWGRP	603	200	MN	5A.1
SDSU_ADRDL_PRRSV_279	ATGTTGGGGAAATGCTTGACCGCGGGCTGCTGCTCGCAATTGCTTTTTTTGTGGTGTATCGTGCCGTTCTGTTTTGTTGCACTCGTCAACGCCAACAACAGCAGCAGCTCCCATTTACAGTTGATTTATAACCTGACGATATGTGAGCTGAATGGCACAGATTGGCTGAATAAAACCTTTGATTGGGCGGTGGAGACTTTTGTTATCTTTCCTGTGTTGACACACATTGTCTCCTATGGCGCCCTCACCACCAGCCATTTCCTTGACACAGCCGGCCTGATCACCGTGTCTGCCGCCGGATATTATCACGGGCGGTATGTCTTGAGTAGCATTTACGCCGTCTGCGCCCTGGCTGCGTTGACTTGCTTCATCATCAGGCTAACAAAAAATTGCATGTCC…	MLGKCLTAGCCSQLLFLWCIVPFCFVALVNANNSSSSHLQLIYNLTICELNGTDWLNKTFDWAVETFVIFPVLTHIVSYGALTTSHFLDTAGLITVSAAGYYHGRYVLSSIYAVCALAALTCFIIRLTKNCMSWRYSCTRYTNFLLDTKGKLYRWRSPVIIERGGKIEVEGHLIDLKRVVLDGSAATPVTKVSAEQWGRP	603	200	CO	1A.2
SDSU_ADRDL_PRRSV_280	ATGTTGGGGAAATGCTTGACCGCGGGCTGCTGCTCGCAATTGCTTTTTTTGTGGTGTATCGTGCCGTTCTGTTTTGTTGCGCTCGTCAACGCCAACAACAGCAGCAGCTCCCATTTGCAGTTGATTTATAACCTGACAATATGTGAGCTGAATGGCACAGATTGGCTAAATGATAAATTTGACTGGGCAGTGGAGACTTTCGTTATCTTTCCTGTGTTGACTCATATCGTCTCTTATGGCGCCCTCACCACTAGCCATTTTCTTGACACGGTCGGCTTGGCCACTGTGTCCATCGCCGGATATTATCACAGGCGGTATGTATTGAGTAGCATTTACGCTGTCTGTGCCCTGGCTGCGTTGATTTGCTTCGCCATTAGGTTGGCGAAAAATTGCATGTCC…	MLGKCLTAGCCSQLLFLWCIVPFCFVALVNANNSSSSHLQLIYNLTICELNGTDWLNDKFDWAVETFVIFPVLTHIVSYGALTTSHFLDTVGLATVSIAGYYHRRYVLSSIYAVCALAALICFAIRLAKNCMSWRYSCTRYTNFLLDTKGKLYRWRSSVIIEKGGKVDVGGHLIDLKRVVLDGSAATPVTKISAEQWGRP	603	200	MN	1C.5.32
SDSU_ADRDL_PRRSV_281	ATGTTGGGGAAATGCTTGACCGCGGGCTGTTGCTCACAATTGTTTTTTTTGTGGTGTATCGTGCCGTTCTGTTTTGTTGCGCTCGTCAACGCCAACGACAGCAGCAGCTCCCATTTACAGTTGATTTATAACCTGACGATATGTGAGCTGAACGGCACAGATTGGCTAAATGAAAAATTTGATTGGGCAGTGGAGACTTTCGTTGTCTTTCCTGTGTTGACTCACATCGTCTCTTACGGTGCCCTTACCACTAGCCATTTTCTTGACACGGTCGGTTTGGCCACTGTGTCCACCGCCGGATATTATCACGGGCGGTATGTATTGAGTAGCATTTACGCTGTCTGTGCCCTGGCTGCGCTAATTTGCTTCGCCATTAGGTTGGCGAAAAATTGCATGTCC…	MLGKCLTAGCCSQLFFLWCIVPFCFVALVNANDSSSSHLQLIYNLTICELNGTDWLNEKFDWAVETFVVFPVLTHIVSYGALTTSHFLDTVGLATVSTAGYYHGRYVLSSIYAVCALAALICFAIRLAKNCMSWRYSCTRYTNFLLDTKGKLYRWRSSVIIEKGGKVDVGGHLIDLKRVVLDGSAATPVTKISAEQWGRP	603	200	IA	1C.5
SDSU_ADRDL_PRRSV_282	ATGTTGGGGAAATGCTTGACCGCGGGCTGCTGCTCGCAATCGCTTTTTTTGTGGTGTATCGTGCCGTTCTGTTTTGTTGCGCTCGTCAACGCCAACAACAGCAGCAGCTCTTATTTACAGTTGATTTATAACCTGACGATATGTGAGCTGAACGGCACGAATTGGCTGGACGGTAATTTCGGCTGGGCAGTGGAGACATTCGTCATCTTCCCTGCGTTGACCCACATTGTCTCTTATGGCGCCCTTACAACTAGCCATTTTCTTGACACGGTCGGCCTGATCACTGTGTCCACCGCCGGATATTACCACAGGCGGTATGTGTTGAGCAGCATTTACGCTGTCTGTGCCTTGGCTGCGTTTGTTTGCTTCGCCATTAGGTTGGCGAAAAATTGCATGTCC…	MLGKCLTAGCCSQSLFLWCIVPFCFVALVNANNSSSSYLQLIYNLTICELNGTNWLDGNFGWAVETFVIFPALTHIVSYGALTTSHFLDTVGLITVSTAGYYHRRYVLSSIYAVCALAAFVCFAIRLAKNCMSWRYSCTRYTNFLLDTKGKIYRWRSPVIIEKGGKVDVGGHLIDLKRVVLDGSAATPVTKVSAEQWGRP	603	200	MN	1C.3.25
SDSU_ADRDL_PRRSV_283	ATGTTGGGGAAATGCTTGACCGCGGGCTGTTGCTCGCAATTGCTTTCTTTGTGGTGTATCGTGCCGTTCTGTTTTGCTGTGCTCGCCAACGCCAGCAACGGCAGCAGCTCCCATCTACAGCTGATTTACAACTTGACGCTATGTGAGCTGAATGGCACAGATTGGCTAGCTAACAAATTTGATTGGGCAGTGGAGAGTTTTGTCATCTTTCCCGTTTTGACTCACATTGTCTCCTATGGTGCCCTCACTACTAGCCATTTCCTTGACACAGTCGCTTTAGTCACTGTGTCTACCGCCGGGTTTGTTCACGGGCGGTATGTCCTAAGTAGCATCTACGCGGTCTGTGCCCTGGCTGCGTTGACTTGCTTCGTCATTAGGTTTGCAAAGAATTGCATGTCC…	MLGKCLTAGCCSQLLSLWCIVPFCFAVLANASNGSSSHLQLIYNLTLCELNGTDWLANKFDWAVESFVIFPVLTHIVSYGALTTSHFLDTVALVTVSTAGFVHGRYVLSSIYAVCALAALTCFVIRFAKNCMSWRYACTRYTNFLLDTKGILYRWRSPVIIEKRGKVEVEGHLIDLKRVVLDGSVATPITRVSAEQWGRP	603	200	MN	5A.1
SDSU_ADRDL_PRRSV_284	ATGTTGGGGAAATGCTTGACCGCGGGTTGTTGCTCGCAATTGCCTTTTTTGTGGTGTATCGTGCCGTTCTGTTTTGTTGCGCTCGTCAACGCCGGCAACAGCAGCAGCTCCCACTTACAGTTGATTTACAACCTGACGATATGTGAGCTGAATGGCACAGAGTGGCTAGATAAAAGATTTAACTGGGCGGTGGAGACTTTCGTTATCTTTCCCGTGTTGACTCATATCGTCTCTTACGGTGCCCTTACCACTAGCCATTTTCTTGACGCGGTCGGCTTGGCCACCGTGTCCACCGCCGGATATTGTCACGGGCGGTATGTGTTAAGTAGCATTTACGCTGTCTGTGCCCTGGCTGCGTTGATTTGTTTCGCTATCAGGTTGGCGAAAAATTGCATGTCC…	MLGKCLTAGCCSQLPFLWCIVPFCFVALVNAGNSSSSHLQLIYNLTICELNGTEWLDKRFNWAVETFVIFPVLTHIVSYGALTTSHFLDAVGLATVSTAGYCHGRYVLSSIYAVCALAALICFAIRLAKNCMSWRYSCTRYTNFLLDTKGKLYRWRSSVIVEKGGKVDVGGHLIDLKRVVLDGSAATPVTNISAEQWGRP	603	200	MN	1C.5.34
SDSU_ADRDL_PRRSV_285	ATGTTGGGGAAATGCTTGACCGCGGGCTGCTGCTCGCAATTGCTTTTTTTGTGGTGTATCGTGCCGTTCTGTTTTGTTGCGCTCGTCAACGCCAACAGCAACAGCAGCTCTCATTTACAGTTGATTTATAACCTGACGATATGTGAGCTGAACGGCACGGATTGGCTGAACAGTAATTTCGACTGGGCAGTGGAGACATTCGTCATCTTCCCTGCGTTGACCCACATTGTCTCTTATGGCGCCCTTACCACTAGCCATTTTCTTGACACGGTCGGCCTGATCACTGTGTCCACCGCCGGATATTGCCACAGGCGGTATGTGTTGAGCAGCATTTACGCTGTCTGTGCCTTGGCTGCGTTTGTTTGCTTCGCCATTAGGTTGGCGAAAAATTGCATGTCC…	MLGKCLTAGCCSQLLFLWCIVPFCFVALVNANSNSSSHLQLIYNLTICELNGTDWLNSNFDWAVETFVIFPALTHIVSYGALTTSHFLDTVGLITVSTAGYCHRRYVLSSIYAVCALAAFVCFAIRLAKNCMSWRYSCTRYTNFLLDTKGKIYRWRSPVIIEKGGKVDVGGHLIDLKRVVLDGSAATPVTKVSAEQWGRP	603	200	IA	1C.3.25
SDSU_ADRDL_PRRSV_286	ATGTTGGGGAAATGCTTGACCGCGGGCTGTTGCTCGCAATTGCTTTTTTTGTGGTGTATCGTGCCGTTCTGTTTTGCTGTGCTCGCCAACGCCAGCAACGACAGCAGCTCCCATCTACAGCTGATTTACAACTTGACGCTATGTGAGCTGAATGGCACAGATTGGCTAGCTAACAAATTTGATTGGGCAGTGGAGAGTTTTGTCATCTTTCCCGTTTTGACTCACATTGTCTCCTATGGTGCCCTCACTACCAGCCATTTCCTTGACACAGTCGCTTTAGTCACTGTGTCTACCGCCGGGTTTGTTCACGGGCGGTATGTCCTAAGTAGCATCTACGCGGTCTGTGCCCTGGCTGCGTTGACTTGCTTTGTCATTAGGTTTGCAAAGAATTGCATGTCC…	MLGKCLTAGCCSQLLFLWCIVPFCFAVLANASNDSSSHLQLIYNLTLCELNGTDWLANKFDWAVESFVIFPVLTHIVSYGALTTSHFLDTVALVTVSTAGFVHGRYVLSSIYAVCALAALTCFVIRFAKNCMSWRYACTRYTNFLLDTKGGLYRWRSPVIIEKRGKVEVEGHLIDLKRVVLDGSVATPITRVSAEQWGRP	603	200	SD	5A.1
SDSU_ADRDL_PRRSV_287	ATGTTGGGGAAATGCTTGACCGCGGGCTGTTGCTTGCAATTGCTTTTTTTGTGGTGTATCGTGCCGTTCTGTTTTGTTGCGCCCGTCAACGCCAACAACAGCAGCAGCTCCCATTTGCAGTTGATTTATAACCTGACGATATGTGAGCTGAATGGCACAGATTGGCTAAATAAAAAATTCGACTGGGCAGTGGAGACTTTCGTCATCTTTCCTGTGTTGACTCATATCATCTCTTACGGTGCCCTTACTACTAGCCATTTTCTTGACACGGTCGGCTTGGCCACTGTGTCCACCGCCGGATATTACCACGGGCGGTATGTATTGAGTAGCATTTACGCTGTCTGTGCCCTGGCGGCGTTAATTTGCTTCGCCATCAGGTTGGCGAAAAATTGCATGTCC…	MLGKCLTAGCCLQLLFLWCIVPFCFVAPVNANNSSSSHLQLIYNLTICELNGTDWLNKKFDWAVETFVIFPVLTHIISYGALTTSHFLDTVGLATVSTAGYYHGRYVLSSIYAVCALAALICFAIRLAKNCMSWRYSCTRYTNFLLDTKGKLYRWRSSVIIERGGKVDVGGHLIDLKRVVLDGSAATPVTKISAEQWGRP	603	200	MN	1C.5.36
SDSU_ADRDL_PRRSV_288	ATGTTGGGGAAATGCTTGACCGCGGGCTGTTGCTCGCAATTGCTTTTTTTGTGGTGTATCGTGCCGTCCTGTTTTGTTGCGCTCGTCAACGCCAACAACAGCAGCAGCTCCCATTTACAGTTGATTTACAACCTGACCATATGTGAGCTGAATGGCACAGATTGGTTAAATGACAAATTTGACTGGGCAGTGGAGACTTTTGTTATCTTTCCTGTGTTGACTCATATCGTCTCTTATGGTGCCCTTACCACTAGCCATTTTCTTGACACGGTCGGCTTAGCCACTGTGTCCATCGCCGGATATCGTCACGGGCGGTATGTATTGAGTAGCATTTACGCTGTTTGTGCCTTGGCTGCGTTGATTTGCTTCGCCATTAGGTTGGCGAAAAATTGCATGTCT…	MLGKCLTAGCCSQLLFLWCIVPSCFVALVNANNSSSSHLQLIYNLTICELNGTDWLNDKFDWAVETFVIFPVLTHIVSYGALTTSHFLDTVGLATVSIAGYRHGRYVLSSIYAVCALAALICFAIRLAKNCMSWRYSCTRYTNFLLDTKGKLYRWRSSVIIEKGGKVDVGGHLIDLKRVVLDGSAATPVTKISAEQWGRP	603	200	MN	1C.5.33
SDSU_ADRDL_PRRSV_289	ATGTTGGGGAAATGCTTGACCGCGGGCTGCTACTCGCAATTGCTTTTTTTGTGGTGTATCGTGCCGTTCTGTTTTGTTGCGCTCGTCAACGCCAACAACAGCAGCAGCTCCCATTTGCAGTTGATCTATAACCTGACGATATGTGAGCTGAATGGCACAGATTGGCTAAATGATAAATTTGACTGGGCAGTGGAGACTTTCGTTATCTTTCCTGTGTTGACTCATATCGTCTCTTATGGCGCCCTCACCACTAGCCATTTTCTTGACACGGTCGGCTTGGCCACTGTGTCCACCGCCGGATATTATCACAGGCGGTATGTATTGAGTAGCATTTACGCTGTCTGTGCCCTGGCTGCGTTGATTTGCTTCGCCATTAGGTTGGCGAAAAATTGCATGTCC…	MLGKCLTAGCYSQLLFLWCIVPFCFVALVNANNSSSSHLQLIYNLTICELNGTDWLNDKFDWAVETFVIFPVLTHIVSYGALTTSHFLDTVGLATVSTAGYYHRRYVLSSIYAVCALAALICFAIRLAKNCMSWRYSCTRYTNFLLDTKGKLYRWRSSVIIEKGGKVDVGGHLIDLKRVVLDGSAATPVTKISAEQWGRP	603	200	SD	1C.5.32
SDSU_ADRDL_PRRSV_290	ATGTTGGGGAAATGCTTGACCGCGGGCTGTTGCTTGCAATTGCTTTTTTTGTGGTGTATCGTGCCGTTCTGTTTTGTTGCGCCCGTCAACGCCAACAACAGCAGCAGCTCCCATTTGCAGTTGATTTATAACCTGACGATATGTGAGCTGAATGGCACAGATTGGCTAAATAAAAAATTCGACTGGGCAGTGGAGACTTTCGTCATCTTTCCTGTGTTGACTCATATCATCTCTTACGGTGCCCTTACTACTAGCCATTTTCTTGACACGGTCGGCTTGGCCACTGTGTCCACCGCCGGATATTACCACGGGCGGTATGTATTGAGTAGCATTTACGCTGTCTGTGCCCTGGCGGCGTTAATTTGCTTCGCCATCAGGTTGGCAAAAAATTGCATGTCC…	MLGKCLTAGCCLQLLFLWCIVPFCFVAPVNANNSSSSHLQLIYNLTICELNGTDWLNKKFDWAVETFVIFPVLTHIISYGALTTSHFLDTVGLATVSTAGYYHGRYVLSSIYAVCALAALICFAIRLAKNCMSWRYSCTRYTNFLLDTKGKLYRWRSSVIIERGGKVDVGGHLIDLKRVVLDGSAATPVTKISAEQWGRP	603	200	MN	1C.5.36
SDSU_ADRDL_PRRSV_291	ATGTTGGGGAAATGCTTGACCGCGGGCTGCTGCTCGCAATTGCCCTTTTTGTGGTGTATCGTGCCGTTCTGTTTTGTTGCGCTCGTCAACGCCAACAACAGCAGCAGCTCCCATTTACAGTTGATTTATAACCTGACGATATGTGAGCTGAACGGCACAGAATGGCTGAACAATCATTTCAGCTGGGCAGTGGAAACTTTTGTCATCTTCCCTGCGTTGACCCACATCGTCTCTTATGGCGCCCTCACCACTAGCCATTTTCTTGACACTGTCGGCCTGATCACTGTGTCCACCGCCGGGTATTATCATGGGCGGTATGTATTGAGTAGCATCTACGCTATGTGTGCCCTGGCTGCGTTTGTCTGTTTCGTCATTAGGTTAACGAAAAATTGCATGTCC…	MLGKCLTAGCCSQLPFLWCIVPFCFVALVNANNSSSSHLQLIYNLTICELNGTEWLNNHFSWAVETFVIFPALTHIVSYGALTTSHFLDTVGLITVSTAGYYHGRYVLSSIYAMCALAAFVCFVIRLTKNCMSWRYSCTRYTNFLLDTKGKLYRWRSSVIIEKGGKVEVGSHLIDLKRVVLDGFAATPVTKVSAEQWGRP	603	200	MN	1H.18
SDSU_ADRDL_PRRSV_292	ATGTTGGGGAAATGCTTGACCGCGGGCTGCTGCTCGCAATTGCCTTTTTTGTGGTGTATCGTGCCGTTCTGTTTTGTTGCGCTCGTCAACGCCAACAGCAGCAGCAGCTCCCATTTACAGTCGATTTATAACCTGACGATATGTGAGCTGAATGGCACAGATTGGCTAGATAAAAAATTTGACTGGGCAGTGGAGACTTTCGTTATTTTTCCTGTGTTGACTCATATCGTCTCTTACGGCGCCCTCACCACTAGCCATTTTCTTGACACGGTCGGCTTGGCCACTGTGTCCACCGCCGGATATTATCACGGGCGGTATGTATTGAGTAGCATTTACGCTGTCTGTGCCCTGGCTGCGTTGATTTGCTTCGCCATCAGGTTGGCGAAAAATTGCATGTCC…	MLGKCLTAGCCSQLPFLWCIVPFCFVALVNANSSSSSHLQSIYNLTICELNGTDWLDKKFDWAVETFVIFPVLTHIVSYGALTTSHFLDTVGLATVSTAGYYHGRYVLSSIYAVCALAALICFAIRLAKNCMSWRYSCTRYTNFLLDTKGKLYRWRSSVIIEKGGKVDVGGHLIDLKRVVLDGSAATPVTKISAEQWGRP	603	200	MN	1C.5
SDSU_ADRDL_PRRSV_293	ATGTTGGGGAAATGCTTGACCGCGGGCTATTGCTCGCGATTGCTTTTTTTGTGGTGTATCGTGCCGTTCTGTTTTGTTGCGCTCGTCAACGCCAGCAACAGCAGCAGCTCCCACTTACAATTGATTTATAACTTGACAATATGCGAGCTGAATGGCACAGATTGGCTGAATAACAAGTTTGATTGGGCAGTGGAAACCTTTGTCATTTTCCCTGTGTTGACTCACATTGTTTCCTACGGCGCCCTCACCACCAGCCACTTACTTGACACGGTTGGTTTGATTACCGTGTCTACCGCCGGCTATTGGCACGGACGGCATGTATTGAGTAGCATTTATGCCGTTTGTGCCCTGGCTGCGCTCATTTGCTTTGTCATCAGGTTAACAAAAAACTGCATGTCC…	MLGKCLTAGYCSRLLFLWCIVPFCFVALVNASNSSSSHLQLIYNLTICELNGTDWLNNKFDWAVETFVIFPVLTHIVSYGALTTSHLLDTVGLITVSTAGYWHGRHVLSSIYAVCALAALICFVIRLTKNCMSWRYSCTRYTSFLLDTKGRLYRWRSPVIIEKGGKVEVGNHLIDLKRVVLDGSAATPVTRISAEQWGRP	603	200	MN	1H.30
SDSU_ADRDL_PRRSV_294	ATGTTGGGGAAATGCTTGACCGCGGGCTATTGCTCGCGATTGCCTTTTTTGTGGTGTATCGTGCCGTTCTGTTTTGTTGCGCTCGTCAACGCCAACAACTACAGCAGCTCCCACTTACAATTGATTTATAACTTGACAATATGCGAGCTGAATGGCACAGATTGGCTGAATAACAAGTTTGATTGGGCAGTGGAAACCTTTGTCATTTTCCCTGTGTTGACTCACATTGTTTCCTACGGCGCCCTCACCACCAGCCACTTACTTGACACGGTTGGTCTGATCACCGTGTCTACCGCCGGCTATTTGCACGGACGGCATGTATTGAGTAGCATTTATGCCGTTTGTGCCCTGGCCGCGCTCATTTGCTTTGTCATCAGGTTAACAAAAAACTGCATGTCC…	MLGKCLTAGYCSRLPFLWCIVPFCFVALVNANNYSSSHLQLIYNLTICELNGTDWLNNKFDWAVETFVIFPVLTHIVSYGALTTSHLLDTVGLITVSTAGYLHGRHVLSSIYAVCALAALICFVIRLTKNCMSWRYSCTRYTNFLLDTKGRLYRWRSPVIIEKGGKVEVRNHLIDLKRVVLDGSAATPVTRISAEQWGRP	603	200	MN	1H.30
SDSU_ADRDL_PRRSV_295	ATGTTGGGGAAATGCTTGACCGCGGGCTGTTGCTCGCAATTGCTTTCTTTGTGGTGTATCGTGCCGTTCTGTTTTGCTGTGCTCGCCAACGCCAGCAACGACAGCAGCTCCCATCTACAGCTGATTTACAACTTGACGCTATGTGAGCTGAATGGCACAGATTGGCTAGCTAACAAATTTGATTGGGCAGTGGAGAGTTTTGTCATCTTTCCCGTTTTGACTCACATTGTCTCCTATGGTGCCCTCACTACTAGCCATTTCCTTGACACAGTCGCTTTAGTCACTGTGTCTACCGCCGGGTTTGTTCACGGGCGGTATGTCCTAAGTAGCATCTACGCGGTCTGTGCCCTGGCTGCGTTGACTTGCTTCGTCATTAGGTTTGCAAAGAATTGCATGTCC…	MLGKCLTAGCCSQLLSLWCIVPFCFAVLANASNDSSSHLQLIYNLTLCELNGTDWLANKFDWAVESFVIFPVLTHIVSYGALTTSHFLDTVALVTVSTAGFVHGRYVLSSIYAVCALAALTCFVIRFAKNCMSWRYACTRYTNFLLDTKGILYRWRSPVIIEKRGKVEVEGHLIDLKRVVLDGSVATPITRVSAEQWGRP	603	200	SD	5A.1
SDSU_ADRDL_PRRSV_296	ATGTTGGGGAAATGCTTGACCGCGGGCTGCTGCTCGCAATTGCCTTTTTTGTGGTGTATCGTGCCGTTCTGTTTTGTTGCGCTCGTCAACGCCAACAACAGCAGCAGCTCCCATTTACAGTCGATTTATGACCTGACGATATGTGAGCTGAATGGCACAGATTGGCTAGATAAAAAATTTTACTGGGCATTGGAGACTTTCGTTATTTTTCCTGTGTTGACTCATATCGTCTCTTACGGTGCCCTTACCACTAGCCATTTTCTTGACACGGTCGGCTTGGCCACTGTGTCCACCGCCGGATATTATCACGGGCGGTATGTATTGAGTAGCATTTACGCTGTCTGTGCCCTGGCTGCGTTGATTTGCTTCGCCATCAGGTTGGCGAAAAATTGCATGTCC…	MLGKCLTAGCCSQLPFLWCIVPFCFVALVNANNSSSSHLQSIYDLTICELNGTDWLDKKFYWALETFVIFPVLTHIVSYGALTTSHFLDTVGLATVSTAGYYHGRYVLSSIYAVCALAALICFAIRLAKNCMSWRYSCTRYTNFLLDTKGKLYRWRSSVIIEKGGKVDVGGHLIDLKRVVLDGSAATPVTKISAEQWGRP	603	200	MN	1C.5
SDSU_ADRDL_PRRSV_297	ATGTTGGGGAAATGCTTGACCGCGGGCTATTGCTCGCGATTGCTTTTTTTGTGGTGTATCGTGCCGTTCTGTTTTGTTGCGCTCGTCAACGCCAACAACTACAGCAGCTCCCACTTACAATTGATTTATAACTTGACAATATGCGAGCTGAATGGCACAGATTGGCTGAATAACAAGTTTGATTGGGCAGTGGAAACCTTTGTCATTTTCCCTGTGTTGACTCACATTGTTTCCTACGGCGCCCTCACCACCAGCCACTTACTTGACACGGTTGGTCTGATTACCGTGTCTACCGCCGGCTATTGGCACGGACGGCATGTATTGAGTAGCATTTATGCCGTTTGTGCCCTGGCCGCGCTCATTTGCTTTGTCATCAGGTTAACAAAAAACTGCATGTCC…	MLGKCLTAGYCSRLLFLWCIVPFCFVALVNANNYSSSHLQLIYNLTICELNGTDWLNNKFDWAVETFVIFPVLTHIVSYGALTTSHLLDTVGLITVSTAGYWHGRHVLSSIYAVCALAALICFVIRLTKNCMSWRYSCTRYTSFLLDTKGRLYRWRSPVIIEKGGKVEVGNHLIDLKRVVLDGSAATPVTRISAEQWGRP	603	200	MN	1H.30
SDSU_ADRDL_PRRSV_298	ATGTTGGGGAAATGCTTGACCGCGGGCTATTGCTCGCGATTGTTTTTTTTGTGGTGTATCGTGCCGTTCTGTTTTGTTGCGCTCGTCAACGCCAACAACTACAGCAGCTCCCACTTACAATTGATTTATAACTTGACAATATGCGAGCTGAATGGCACAGATTGGCTGAATAACAAGTTTGATTGGGCAGTGGAAACCTTTGTCATTTTCCCTGTGTTGACTCACATTGTTTCCTACGGCGCCCTCACCACCAGCCACTTACTTGACACGGTTGGTCTGATTACCGTGTCTACCGCCGGCTATTGGCACGGACGGCATGTATTGAGTAGCATTTATGCCGTTTGTGCCCTGGCCGCGCTCTTTTGCTTTGTCATCAGGTTAACAAAAAACTGCATGTCC…	MLGKCLTAGYCSRLFFLWCIVPFCFVALVNANNYSSSHLQLIYNLTICELNGTDWLNNKFDWAVETFVIFPVLTHIVSYGALTTSHLLDTVGLITVSTAGYWHGRHVLSSIYAVCALAALFCFVIRLTKNCMSWRYSCTRYTSFLLDTKGRLYRWRSPVIIEKGGKVEVGNHLIDLKRVVLDGSAATPVTRISAEQWGRP	603	200	MN	1H.30
SDSU_ADRDL_PRRSV_299	ATGTTGGGGAAATGCTTGACCGCGGGCTGTTGCTCGCAATTGCCTTTTTTGTGGTATATCGTGCCGTTCTGTTTTGTTGCGCTCGTCAACGCCAACAACAGCAGCAGCTCCCATTTACAGTTGATTTATAACCTGACGATATGTGAGCTGAATGGCACAGATTGGCTAAATAAAAAATTTGACTGGGCAGTGGAGACTTTCGTTATCTTTCCTGTGTTGACTCATATCGTCTCTTACGGTGCCCTTACCACTAGCCATTTTCTTGACACGGTCGGCTTGGCCACTGTGTCCACCGCCGGATATTATCACGGGCGGTATGTATTGAGTAGCATTTACGCTGTCTGTGCCCTGGCTGCGTTGATTTGCTTTGCCATCAGGTTGGCGAAAAATTGCATGTCC…	MLGKCLTAGCCSQLPFLWYIVPFCFVALVNANNSSSSHLQLIYNLTICELNGTDWLNKKFDWAVETFVIFPVLTHIVSYGALTTSHFLDTVGLATVSTAGYYHGRYVLSSIYAVCALAALICFAIRLAKNCMSWRYSCTRYTNFLLDTKGKLYRWRSSVIIEKGGKVDVGGHLIDLKRVVLDGSAATPVTKISAEQWGRP	603	200	SD	1C.5
SDSU_ADRDL_PRRSV_300	ATGTTGGGGAAATGCTTGACCGCGGGCTACTGCTCGCAATTGCCTTTTTTGTGGTGTATCGTGCCGTTCTGTTTTGTTGCGCTCGTCAACGCCAACAGCAACAGCAGCTCTCATTTACAGTTGATTTATAACCTGACGATATGTGAGCTGAACGGCACGGATTGGCTGAACGAGCATTTCAGCTGGGCAGTGGAGACATTTGTCATCTTCCCTGCGTTGACCCACATTGTCTCTTATGGCGCCCTTACCACTAGCCATTTTCTTGACACGGTCGGCCTGATCACTGTGTCCACCGCCGGATATTACCACGGGCGGTATGTGTTGAGCAGCATTTACGCTGTCTGTGCCTTGGCTGCGTTTGTTTGCTTCGCCATTAGGTTGGCGAAAAATTGCATGTCC…	MLGKCLTAGYCSQLPFLWCIVPFCFVALVNANSNSSSHLQLIYNLTICELNGTDWLNEHFSWAVETFVIFPALTHIVSYGALTTSHFLDTVGLITVSTAGYYHGRYVLSSIYAVCALAAFVCFAIRLAKNCMSWRYSCTRYTNFLLDTKGKIYRWRSPVIIEKGGKVDVGGHLIDLKRVVLDGSAATPVTKVSAEQWGRP	603	200	SD	1C.3.25
SDSU_ADRDL_PRRSV_301	ATGTTGGGGAAATGCTTGACCGCGGGCTGTTGCTCGCAATTGCTTTTTTTGTGGTGTATCGTGCCGTTCTGTTTTGTTGCGCTCGTCAACGCCAACAACAGCAGCAGCTCCCATTTGCAGTTGATTTATAACCTGACGATATGTGAGCTGAATGGCACAGATTGGCTAAATGATAAATTTGATTGGGCAGTGGAGACTTTCGTTATCTTTCCTGTGTTGACTCATATCGTCTCTTATGGCGCCCTCACCACTAGCCATTTTCTTGACACGGTCGGCTTGGCCACTGTGTCCACCGCCGGATATTATCACAGGCGGTATGTATTGAGTAGCATTTACGCTGTCTGTGCCCTGGCTGCGTTGATTTGCTTCGCCATTAGGTTGGCGAAAAATTGCATGTCC…	MLGKCLTAGCCSQLLFLWCIVPFCFVALVNANNSSSSHLQLIYNLTICELNGTDWLNDKFDWAVETFVIFPVLTHIVSYGALTTSHFLDTVGLATVSTAGYYHRRYVLSSIYAVCALAALICFAIRLAKNCMSWRYSCTRYTNFLLDTKGKLYRWRSSVIIEKGGKVDVGGHLIDLKRVVLDGSAATPVTKISAEQWGRP	603	200	MN	1C.5.32
SDSU_ADRDL_PRRSV_302	ATGTTGGGGAAATGCTTGACCGCGGGCTGCTGCTCGCAATCGCTTTTTTTGTGGTGTATCGTGCCGTTCTGTTTTGTTGCGCTCGTCAACGCCAGCAACAGCAGCAGCTCTTATTTACAGTTGATTTATAACCTGACGATATGTGAGCTGAACGGCACGGATTGGCTGGACGGTAATTTCGACTGGGCAGTGGAGACATTCGTCATCTTCCCTGCGTTGACCCACATTGTCTCTTATGGCGCCCTTACAACTAGCCATTTTCTTGACACGGTCGGCCTGATCACTGTGTCCACCGCCGGATATTACCACAGGCGGTATGTGTTGAGCAGCATTTACGCTGTCTGTGCCTTGGCTGCGTTTGTTTGCTTCACCATTAGGTTGGCGAAAAATTGCATGTCC…	MLGKCLTAGCCSQSLFLWCIVPFCFVALVNASNSSSSYLQLIYNLTICELNGTDWLDGNFDWAVETFVIFPALTHIVSYGALTTSHFLDTVGLITVSTAGYYHRRYVLSSIYAVCALAAFVCFTIRLAKNCMSWRYSCTRYTNFLLDTKGKIYRWRSPVIIEKGGKVDVGGHLIDLKRVVLDGSAATPVTKVSAEQWGRP	603	200	MN	1C.3.25
SDSU_ADRDL_PRRSV_303	ATGTTGGGGAAATGCTTGACCGCGGGCTGTTGCTCGCAATTGCTTTCTTTGTGGTGTATCGTGCCGTTCTGTTTTGCTGTGCTCGCCAACGCCAGCAACGACAGCAGCTCCCATCTACAGCTGATTTACAACTTGACGCTATGTGAGCTGAATGGCACAGATTGGCTAGCTAACAAATTTGATTGGGCAGTGGAGAGTTTTGTCATCTTTCCCGTTTTGACTCACATTGTCTCCTATGGTGCCCTCACTACCAGCCATTTCCTTGACACAGTCGCTTTAGTCACTGTGTCTACCGCCGGGTTTGTTCACGGGCGGTACGTCCTAAGTAGCATCTACGCGGTCTGTGCCCTGGCTGCGTTGACTTGCTTCGTCATTAGGTTTGCAAAGAATTGCATGTCC…	MLGKCLTAGCCSQLLSLWCIVPFCFAVLANASNDSSSHLQLIYNLTLCELNGTDWLANKFDWAVESFVIFPVLTHIVSYGALTTSHFLDTVALVTVSTAGFVHGRYVLSSIYAVCALAALTCFVIRFAKNCMSWRYACTRYTNFLLDTKGRLYRWRSPVIIEKRGKVEVEGHLIDLKRVVLDGSVATPITRVSAEQWGRP	603	200	SD	5A.1
SDSU_ADRDL_PRRSV_304	ATGTTGGGGAAATGCTTGACCGCGGGCTATTGCTCACAATTGCTTTTTTTGTGGTGTATCGTGCCGTTCTGTTTTGTTGCGCTCGTCAACGCCAACAACAGCAGCAGCTCCCATTTACAGTTGATTTATAACCTGACGATATGTGAGCTGAATGGCACAGAGTGGCTAGATAAAAAATTTGACTGGGCAGTGGAGACCTTCGTTTTCTTTCCTGTGTTGACTCATATCGTCTCTTACGGTGCCCTTACCACTAGCCATTTTCTTGACACGGTCGGCTTGGCCACCGTGTCCACCGCCGGATATTATCACGGGCGGTATGTATTGAGTAGCATTTACGCTGTCTGTGCCCTGGCTGCGTTGATTTGCTTCGCCATTAGGTTGGCAAAAAATTGCATGTCC…	MLGKCLTAGYCSQLLFLWCIVPFCFVALVNANNSSSSHLQLIYNLTICELNGTEWLDKKFDWAVETFVFFPVLTHIVSYGALTTSHFLDTVGLATVSTAGYYHGRYVLSSIYAVCALAALICFAIRLAKNCMSWRYSCTRYTNFLLDTKGKLYRWRSSVIIEKGGKVDVGGHLIDLKRVVLDGSAATPVTKISAEQWGRP	603	200	SD	1C.5
SDSU_ADRDL_PRRSV_305	ATGTTGGGGAAATGCTTGACCGCGGGCTGCTGCTCGCAATTGCCCTTTTTGTGGTGTATCGTGCCGTTCTGTTTTGTTGCGCTCGTCAACGCCAACAACAGCAGCAGCTCCCATTTACAGTTGATTTATAACCTGACGATATGTGAGCTGAACGGCACAGAATGGCTGAACAATCATTTCAGCTGGGCAGTGGAAACTTTTGTCATCTTCCCTGCGTTGACCCACATTGTCTCTTATGGCGCCCTCACCACTAGCCATTTTCTTGACACTGTCGGCCTGATCACTGTGTCCACTGCCGGGTATTATCATGGGCGGTATGTATTGAGTAGCATCTACGCTATGTGTGCCCTGGCTGCGTTTGTCTGTTTCGTCATTAGGTTAACGAAAAATTGCATGTCC…	MLGKCLTAGCCSQLPFLWCIVPFCFVALVNANNSSSSHLQLIYNLTICELNGTEWLNNHFSWAVETFVIFPALTHIVSYGALTTSHFLDTVGLITVSTAGYYHGRYVLSSIYAMCALAAFVCFVIRLTKNCMSWRYSCTRYTNFLLDTKGKLYRWRSSVIIEKGGKVEVGSHLIDLKRVVLDGFAATPVTKVSAEQWGRP	603	200	MN	1H.18
SDSU_ADRDL_PRRSV_306	ATGTTGGGGAAATGCTTGACCGCGGGTTGTTGCTCGCAATTGCCTTTTTTGTGGTGTATCGTGCCGTTCTGTTTTGTTGCGCTCGTCAACGCCGGCAACAGCAGCAGCTCCCACTTACAGTTGATTTACAACCTGACGATATGTGAGCTGAATGGCACAGAGTGGCTAGATAAAAGATTTGACTGGGCGGCGGAGACTTTCGTTATCTTTCCCGTGTTGACTCATATCGTCTCTTACGGTGCCCTTACCACTAGCCATTTTCTTGACGCGGTCGGCTTGGCCACCGTGTCCACCGCCGGATATTGTCACGGGCGGTATGTGTTAAGTAGCATTTACGCTGTCTGTGCCCTGGCTGCGTTGATTTGTTTCGCTATCAGGTTGGCGAAAAATTGCATGTCC…	MLGKCLTAGCCSQLPFLWCIVPFCFVALVNAGNSSSSHLQLIYNLTICELNGTEWLDKRFDWAAETFVIFPVLTHIVSYGALTTSHFLDAVGLATVSTAGYCHGRYVLSSIYAVCALAALICFAIRLAKNCMSWRYSCTRYTNFLLDTKGKLYRWRSSVIVEKGGKVDVGGHLIDLKRVVLDGSAATPVTKISAEQWGRP	603	200	TN	1C.5.34
SDSU_ADRDL_PRRSV_307	ATGTTGGGGAAATGCTTGACCGCGGGTTGTTGCTCGCAATTGCTTTTTTTGTGGTGTATCGTGCCGTTCTGTTTTGTTGCGCTCGTCAACGCCAACGACAGCAGCAGCTCCCATTCACAGTTGATTTATAACCTGACGATATGTGAGCTGAATGGTACAGATTGGCTAAATAAAAAATTTGACTGGGCGGTGGAGACTTTCGTCATCTTTCCCGTGTTGACCCATATCGTCTCTTACGGTGCCCTTACCACTAGCCATTTTCTTGACACGGTCGGCTTGGCCACCGTGTCCACCGCCGGATATTATCACGGGCGGTATGTATTAAGTAGCATTTACGCTGTCTGTGCCCTGGCTGCGTTGATTTGCTTCGCCATCAGGTTGGCAAAAAATTGCATGTCC…	MLGKCLTAGCCSQLLFLWCIVPFCFVALVNANDSSSSHSQLIYNLTICELNGTDWLNKKFDWAVETFVIFPVLTHIVSYGALTTSHFLDTVGLATVSTAGYYHGRYVLSSIYAVCALAALICFAIRLAKNCMSWRYSCTRYTNFLLDTKGKLYRWRSSVIIEKGGKVDVGGHLIDLKRVVLDGSAATPVTKISAEQWGRP	603	200	MN	1C.5.34
SDSU_ADRDL_PRRSV_308	ATGTTGGGGAAATGCTTGACCGCGGGCTATTGCTCGCAATTGCTTTTTTTGTGGTGTATCGTGCCGTTCTGTTTTGTTGCGCCCGTCAACGCCAACAACAGCAGCAGCTCCCATTTGCAGTTGATTTATAACCTGACGGTATGTGAGCTGAATGGCACAGATTGGCTAAATAAAAACTTTGACTGGGCAGTGGAGACTTTCGTCATCTTTCCTGTGTTGACTCATATCATCTCTTACGGTGCCCTTACTACTAGCCATTTTCTTGACACGGTCGGCTTGGCCACTGTGTCCACCGCCGGATATTACCACGGGCGGTATGTATTGAGTAGCATTTACGCTGTCTGTGCCCTGGCTGCGTTAATTTGCTTCGCCATCAGGTTGGCGAAAAATTGCATGTCC…	MLGKCLTAGYCSQLLFLWCIVPFCFVAPVNANNSSSSHLQLIYNLTVCELNGTDWLNKNFDWAVETFVIFPVLTHIISYGALTTSHFLDTVGLATVSTAGYYHGRYVLSSIYAVCALAALICFAIRLAKNCMSWRYSCTRYTNFLLDTKGKLYRWRSSVIIERGGKVDVGGHLIDLKRVVLDGSAATPVTKISAEQWGRP	603	200	MN	1C.5.36
SDSU_ADRDL_PRRSV_309	ATGTTGGGGAAATGCTTGACCGCGGGCTGTTGCTCGCAATTGCTTTCTTTGTGGTGTATCGTGCCGTTCTGTTTTGCTGTGCTCGCCAACGCCAGCAACGACAGCAGCTCCCATCTACAGCTGATTTACAACTTGACGCTATGTGAGCTGAATGGCACAGATTGGCTAGCTAACAAATTTGACTGGGCAGTGGAGAGTTTTGTCATCTTTCCCGTTTTGACTCACATTGTCTCCTATGGTGCCCTCACTACCAGCCATTTCCTTGACACAGTCGCTTTAGTCACTGTGTCTACCGCCGGGTTTGTTCACGGGCGGTATGTCCTAAGTAGCATCTACGCGGTCTGTGCCCTGGCTGCGTTGACTTGCTTCGTCATTAGGTTTGCAAAGAATTGCATGTCC…	MLGKCLTAGCCSQLLSLWCIVPFCFAVLANASNDSSSHLQLIYNLTLCELNGTDWLANKFDWAVESFVIFPVLTHIVSYGALTTSHFLDTVALVTVSTAGFVHGRYVLSSIYAVCALAALTCFVIRFAKNCMSWRYACTRYTNFLLDTKGILYRWRSPVIIEKRGKVEVEGHLIDLKRVVLDGSVATPITRVSAEQWGRP	603	200	SD	5A.1
SDSU_ADRDL_PRRSV_310	ATGTTGGGGAAATGCTTGACCGCGGGCTGCTGCTCGCAATTGCTTTTTTTGTGGTGTATCGTGCCGTTCTGTTTTGTTGCGCTCGTCAACGCCAACAGCAGCAGCAGCTCCCATTTACAGTTGATTTACAACCTGACGATATGTGAGCTGAATGGCACAGATTGGCTAAATGAAAAATTTGACTGGGCTGTGGAGACTTTCGTCATCTTTCCTGTGTTGACTCACATCGTCTCTTACGGTGCCCTTACCACTAGCCATTTTCTTGACACGGTCGGCCTTGCCACTGTGTCCACCGCCGGATATTATCACGGGCGGTATGTATTGAGTAGCATTTACGCTGTCTGTGCCCTGGCCGCGTTGATTTGCTTCGCCATTAGGTTGGCGAAAAACTGCATGTCC…	MLGKCLTAGCCSQLLFLWCIVPFCFVALVNANSSSSSHLQLIYNLTICELNGTDWLNEKFDWAVETFVIFPVLTHIVSYGALTTSHFLDTVGLATVSTAGYYHGRYVLSSIYAVCALAALICFAIRLAKNCMSWRYSCTRYTNFLLDTKGKLYRWRSSVIIEKGGKVDVGGHLIDLKRVVLDGSAATPVTKISAEQWGRP	603	200	MN	1C.5
SDSU_ADRDL_PRRSV_311	ATGTTGGGGAAATGCTTGACCGCGGGCTGTTGCTCGCAATTGCTTTCTTTGTGGTGTATCGTGCCGTTCTGTTTTGCTGTGCTCGCCAACGCCAGCAACGACAGCAGCTCCCATCTACAGCTGATTTACAACTTGACGCTATGTGAGCTGAATGGCACAGATTGGCTAGCTAACAAATTTGATTGGGCAGTGGAGAGTTTTGTCATCTTTCCCGTTTTGACTCACATTGTCTCCTATGGTGCCCTCACTACCAGCCATTTCCTTGACACAGTCGCTTTAGTCACTGTGTCTGCCGCCGGGTTTGTTCACGGGCGGTATGTCCTAAGTAGCATCTACGCGGTCTGTGCCCTGGCTGCGTTGACTTGCTTCGTCATTAGGTTTGCAAAGAATTGCATGTCC…	MLGKCLTAGCCSQLLSLWCIVPFCFAVLANASNDSSSHLQLIYNLTLCELNGTDWLANKFDWAVESFVIFPVLTHIVSYGALTTSHFLDTVALVTVSAAGFVHGRYVLSSIYAVCALAALTCFVIRFAKNCMSWRYACTRYTNFLLDTKGRLYRWRSPVIIEKRGKVEVEGHLIDLKRVVLDGSVATPITRVSAEQWGRP	603	200	MN	5A.1
SDSU_ADRDL_PRRSV_312	ATGTTGGGGAAATGCTTGACCGCGGGCTGCTGCTCGCAATTGCCTTTTTTGTGGTGTATCGTGCCGTTCTGTTTTGTTGCGCTCGTCAACGCCAACAACAACAGCAGCTCCCATTTACAGTTGATTTATAACCTGACGATATGTGAGCTGAATGGCACAGATTGGCTGAATGACAAATTTGATTGGGCAGTGGAGACTTTTGTCATTTTTCCTGTGTTGACCCACATTGTTTCCCACGGTGCCCTTACCACCAGCCATTTCCTTGACACGGCCGGCCTAATTACTGTGTCTACCGCCGGATATTACCATAAGCGGTATGTGTTGAGTAGCATCTATGCTGTGTGTGCCCTGGCCGCGCTTGTCTGTTTCGTCATCAGGTTAACGAAAAATTGCATGTCC…	MLGKCLTAGCCSQLPFLWCIVPFCFVALVNANNNSSSHLQLIYNLTICELNGTDWLNDKFDWAVETFVIFPVLTHIVSHGALTTSHFLDTAGLITVSTAGYYHKRYVLSSIYAVCALAALVCFVIRLTKNCMSWRYSCTRYTNFLLDTKGKLYRWRSPVIIEKGGKVEVGSHLIDLKRVVLDGSAATPVTRISAEQWGRP	603	200	IL	1H.9.34
SDSU_ADRDL_PRRSV_313	ATGTTGGGGAAATGCTTGACCGCGGGCTGTTGCTTGCAATTGCTTTTTTTGTGGTGTATCGTGCCGTTCTGTTTTGTTGCGCTCGTCAACGCCAACAGCAACAGCAGCTCTCATTTACAGTTGATTTATAACCTGACGATATGTGAGCTGAACGGCACGGATTGGCTGAACGGGCATTTCAGCTGGGCAGTGGAGACATTCGTCATCTTCCCTGCGTTGACCCACATTGTCTCTTATGGCGCCCTTACCACTAGCCATTTTCTTGACACGGTCGGCCTGATCACTGTGTCCACCGCCGGATATTACCGCGGGCGGTATGTGTTGAGCAGCATTTACGCTGTCTGTGCCTTGGCTGCGTTTGTTTGCTTCGCCATTAGGTTGGCGAAAAATTGCATGTCC…	MLGKCLTAGCCLQLLFLWCIVPFCFVALVNANSNSSSHLQLIYNLTICELNGTDWLNGHFSWAVETFVIFPALTHIVSYGALTTSHFLDTVGLITVSTAGYYRGRYVLSSIYAVCALAAFVCFAIRLAKNCMSWRYSCTRYTNFLLDTKGKIYRWRSPVIIEKGGKVDVGGHFIDLKRVVLDGSAATPVTKVSPEQWGRP	603	200	SD	1C.3.25
SDSU_ADRDL_PRRSV_314	ATGTTGGGGAAATGCTTGACCGCGGGCTGTTGCTCGCAATTGCTTTTTTTGTGGTGTATCGTGCCGTCCTGTTTTGTTGCGCTCGTCAACGCCAACAACAGCAGCAGCTCCCATTTACAGTTGATTTATAACCTGACTATATGCGAGCTGAATGGCACAGGTTGGCTAAATAACAGATTTGACTGGGCAGTGGAGACTTTCGTCATCTTTCCTGTGTTGACTCATATCGTCTCTTACGGTGCCCTTACCACCAGCCATTTTCTTGACACGGCCGGCTTGGCTACTGTGTCCATCGCCGGATATTATCACGGGCGATATGTATTGAGTAGCATTTACGCTGTCTGTGCCCTGGCTGCGTTGATTTGCTTCGCCATTAGGTTGGCGAAAAATTGCATGTCC…	MLGKCLTAGCCSQLLFLWCIVPSCFVALVNANNSSSSHLQLIYNLTICELNGTGWLNNRFDWAVETFVIFPVLTHIVSYGALTTSHFLDTAGLATVSIAGYYHGRYVLSSIYAVCALAALICFAIRLAKNCMSWRYSCTRYTNFLLDTKGKLYRWRSSVIIEKGGRVDVGGHLIDLKRVVLDGSAATPVTKISAEQWGRP	603	200	SD	1C.5.33
SDSU_ADRDL_PRRSV_315	ATGTTGGGGAAATGCTTGACCGCGGGCTGTTGCTCGCAATTGCTTTTTTTGTGGTGTATCGTGCCGTTCTGTTTTGTTGTGCTCGTCAACGCCAACAACAGCAGCAGCTCCCATTTACAGTTGATTTATAACCTGACGATATGTGAGCTGAATGGCACAGATTGGCTAGATAAAAAATTTGACTGGGCAGTGGAGACCTTCGTTATCTTTCCTGTGTTGACTCATATCGTCTCCTACGGTGCCCTTACCACTAGCCATTTTCTTGACACGGTCGGCTTGGCCACTGTGTCCGCCGCCGGATATTATCACGGGCGGCATGTATTGAGTAGCATTTACGCTGTCTGTGCCCTGGCTGCGTTGATTTGCTTCACCATTAGGTTGGCAAAAAATTGCATGTCC…	MLGKCLTAGCCSQLLFLWCIVPFCFVVLVNANNSSSSHLQLIYNLTICELNGTDWLDKKFDWAVETFVIFPVLTHIVSYGALTTSHFLDTVGLATVSAAGYYHGRHVLSSIYAVCALAALICFTIRLAKNCMSLRYSCTRYTNFLLDTKGKLYRWRSSVIIEKGGKVDVGGHLIDLKRVVLDGSAATPVTKISAEQWGRP	603	200	MN	1C.5
SDSU_ADRDL_PRRSV_316	ATGTTGGGGAAATGCTTGACCGCGGGCTGCTGCTCGCAATTGCTTTTTTTGTGGTGTATCGTGCCGTTCTGTTTTGTTGCGCTCGTCAACGCCAGCAACGGCAGCAGCTCCCATTTGCAGTTGATTTATAACCTGACGATATGTGAGCTGAATGGCACAGATTGGCTAAATGATAAATTTGACTGGGCAGTGGAGACTTTCGTTATCTTTCCTGTGTTGACTCATATCGTCTCTTATGGCGCCCTCACCACTAGCCATTTTCTTGACACGGTCGGCTTGGCCACTGTGTCCACCGCCGGATATTATCACGGGCGGTATGTATTGAGTAGCATTTACGCTGTCTGTGCTCTGGCTGCGTTGATTTGCTTCGCCATTAGGTTGGCGAAAAATTGCATGTCC…	MLGKCLTAGCCSQLLFLWCIVPFCFVALVNASNGSSSHLQLIYNLTICELNGTDWLNDKFDWAVETFVIFPVLTHIVSYGALTTSHFLDTVGLATVSTAGYYHGRYVLSSIYAVCALAALICFAIRLAKNCMSWRYSCTRYTNFLLDTKGKLYRWRSSVIIEKGGKVDVGGHLIDLKRVVLDGSAATPVTKISAEQWGRP	603	200	MN	1C.5.32
SDSU_ADRDL_PRRSV_317	ATGTTGGGGAAATGCTTGACCGCGGGCTGCTACTCGCAATTGCTTTTTTTGTGGTGTATCGTGCCGTTCTGTTTTGTTGCGCTCGTCAACGCCAACAACAGCAGCAGCTCCCATTTGCAGTTGATTTATAACCTGACGATATGTGAGCTGAATGGCACAGATTGGCTAAATAATAAATTTGACTGGGCAGTGGAGACTTTCGTTATCTTTCCTGTGTTGACTCATATCGTCTCCTATGGCGCCCTCACCACTAGTCATTTTCTTGACACGGTCGGCTTGGCCACTGTGTCCACCGCCGGATATTATCGCGGGCGGTATGTATTGAGTAGCATTTACGCTGTCTGTGCCCTGGCTGCGTTGATTTGCTTCGCCATTAGGTTGGCGAAAAATTGCATGTCC…	MLGKCLTAGCYSQLLFLWCIVPFCFVALVNANNSSSSHLQLIYNLTICELNGTDWLNNKFDWAVETFVIFPVLTHIVSYGALTTSHFLDTVGLATVSTAGYYRGRYVLSSIYAVCALAALICFAIRLAKNCMSWRYSCTRYTNFLLDTKGKLYRWRSSVIIEKGGKVDVGGHLIDLKRVVLDGSAATPVTKISAEQWGRP	603	200	MN	1C.5.32
SDSU_ADRDL_PRRSV_318	ATGTTGGGGAAATGCTTGACCGCGGGCTATTGCTCGCAATTGCTTTTTTTGTGGTGTATCGTGCCGTTCTGTTTTGTTGCGCCCGTCAACGCCAACAACAGCAGCAGCTCCCATTTGCAGTTGATTTATAACCTGACGGTATGTGAGCTGAATGGCACAGATTGGCTAAATGGACACTTTAACTGGGCAGTGGAGACTTTCGTTATCTTTCCTGTGTTGACTCATATCATCTCTTACGGTGCCCTTACTACTAGCCATTTTCTTGACACGGTCGGCTTGGCCACTGTGTCCGCCGCCGGATATTTCCACGGGCGGTATGTATTGAGTAGCATTTACGCTGTCTGTGCCCTGGCTGCGTTAATTTGCTTCGCCATCAGGTTGGCGAAAAATTGCATGTCC…	MLGKCLTAGYCSQLLFLWCIVPFCFVAPVNANNSSSSHLQLIYNLTVCELNGTDWLNGHFNWAVETFVIFPVLTHIISYGALTTSHFLDTVGLATVSAAGYFHGRYVLSSIYAVCALAALICFAIRLAKNCMSWRYSCTRYTNFLLDTKGKLYRWRSSVIIERGGKVDVGGHLIDLKKVVLDGSAATPVTKISAEQWGRP	603	200	SD	1C.5.36
SDSU_ADRDL_PRRSV_319	ATGTTGGGGAAATGCTTGACCGCGGGCTATTGCTCGCAATTGCTTTTTTTGTGGTGTATCGTGCCGTTCTGTTTTGTTGCGCCCGTCAACGCCAACAACAGCAGCAGCTCCCATTTGCAGTTGATTTATAACCTGACGGTATGTGAGCTGAATGGCACAGATTGGCTAAATGGACACTTTAACTGGGCAGTGGAGACTTTCGTTATCTTTCCTGTGTTGACTCATATCATCTCTTACGGTGCCCTTACTACTAGCCATTTTCTTGACACGGTCGGCTTGGCCACTGTGTCCACCGCCGGATATTTCCACGGGCGGTATGTATTGAGTAGCATTTACGCTGTCTGTGCCCTGGCTGCGTTAATTTGCTTCGCCATCAGGTTGGCGAAAAATTGCATGTCC…	MLGKCLTAGYCSQLLFLWCIVPFCFVAPVNANNSSSSHLQLIYNLTVCELNGTDWLNGHFNWAVETFVIFPVLTHIISYGALTTSHFLDTVGLATVSTAGYFHGRYVLSSIYAVCALAALICFAIRLAKNCMSWRYSCTRYTNFLLDTKGKLYRWRSSVIIERGGKVDVGGHLIDLKRVVLDGSAATPVTKISAEQWGRP	603	200	SD	1C.5.36
SDSU_ADRDL_PRRSV_320	ATGTTGGGGAAATGCTTGACCGCGGGCTGCTGCTCGCAATTGCTTTTTTTGTGGTGTATCGTGCCGTTCTGTTCTGTTGCGCTCGTCAACGCCAACAACAGCAGCAGCTCCCATTTGCAGTTGATTTATAACCTGACGATATGTGAGCTGAATGGCACAGATTGGCTAAATGATAAATTTGACTGGGCAGTGGAGACTTTCGTTATCTTTCCTGTGTTGACTCATATCGTCTCTTATGGCGCCCTCACCACTAGCCATTTTCTTGATACGGTCGGCTTGGCCACTGTGTCCACCGCCGGATATTTTCACAGGCGGTATGTATTGAGTAGCATTTACGCTGTCTGTGCCCTGGCTGCGTTGATTTGCTTCGCCATTAGGTTGGCGAAAAATTGCATGTCC…	MLGKCLTAGCCSQLLFLWCIVPFCSVALVNANNSSSSHLQLIYNLTICELNGTDWLNDKFDWAVETFVIFPVLTHIVSYGALTTSHFLDTVGLATVSTAGYFHRRYVLSSIYAVCALAALICFAIRLAKNCMSWRYSCTRYTNFLLDTKGKLYRWRSSVIIEKGGKVDVGGHLIDLKRVVLDGSAATPVTKISAEQWGRP	603	200	MN	1C.5.32
SDSU_ADRDL_PRRSV_321	ATGTTGGGGAAATGCTTGACCGCGGGCTGTTGCTCGCAATTGCTTTTTTTGTGGTGTATCGTGCCGTTCTGTTTTGTTGCGCTCGCCAACGCCAACAGCAACAGCAGCTCCCATTTACAGTCGATTTATAACCTGACGATATGTGAGCTGAACGGCACAGATTGGCTGAACGATCATTTCAGCTGGGCAGTGGAAACTTTTGTCATCTTCCCTGCGTTGACCCACATCGTCTCTTATGGCGCCCTCACCACTAGCCATTTTCTTGACACTGTCGGCCTGATCACTGTGTCCACCGCCGGGTATTATCATAAGCGGTATGTATTGAGTAGCATCTATGCTGTGTGTGCCCTGGCCGCGCTTGTCTGTTTCGTCATCAGGTTAACGAAAAATTGCATGTCC…	MLGKCLTAGCCSQLLFLWCIVPFCFVALANANSNSSSHLQSIYNLTICELNGTDWLNDHFSWAVETFVIFPALTHIVSYGALTTSHFLDTVGLITVSTAGYYHKRYVLSSIYAVCALAALVCFVIRLTKNCMSWRYSCTRYTNFLLDTKGNLYRWRSPVIIEKGGKVEVGNHLIDLKKVVLDGFAATPVTKVSAEQWGRP	603	200	MN	1H.18
SDSU_ADRDL_PRRSV_322	ATGTTGGGGAAATGCTTGACCGCGGGCTGCTGCTCGCAATTGCTTTTTTTGTGGTGTATCGTGCCGTTCTGTTTTGTTGCGCTCGTCAACGCCAACAACAGCAGCAGCTCCCATTTGCAGTTGATTTATAACCTGACGATATGTGAGCTGAATGGCACAGATTGGCTAAATGATAAATTTGACTGGGCAGTGGAGACCTTCGTTATCTTTCCTGTGTTGACTCATATCGTCTCTTATGGCGCCCTCACCACTAGCCATTTTCTTGACACGGTCGGCTTGGCCACTGTGTCCACCGCCGGATATTATCACAGGCGGTATGTATTGAGTAGCATTTACGCTGTCTGTGCCCTGGCTGCGTTGATTTGCTTCGCCATTAGGTTGGCGAAAAATTGCATGTCC…	MLGKCLTAGCCSQLLFLWCIVPFCFVALVNANNSSSSHLQLIYNLTICELNGTDWLNDKFDWAVETFVIFPVLTHIVSYGALTTSHFLDTVGLATVSTAGYYHRRYVLSSIYAVCALAALICFAIRLAKNCMSWRYSCTRYTNFLLDTKGKLYRWRSSVIIEKGGKVDVGGHLIDLKRVVLDGSAATPVTKISAEQWGRP	603	200	MN	1C.5.32
SDSU_ADRDL_PRRSV_323	ATGTTGGGGAAATGCTTGACCGCGGGCTGTTGCTCGCAATTGCTTTCTTTGTGGTGTATCGTGCCGTTCTGTTTTGCTGTGCTCGCCAACGCCAGCAACGACAGCAGCTCCCATCTACAGCTGATTTACAACTTGACGCTATGTGAGCTGAATGGCACAGATTGGCTAGCTAACAAATTTGATTGGGCAGTGGAGAGTTTTGTCATCTTTCCCGTTTTGACTCACATTGTCTCCTATGGTGCCCTCACTACCAGCCATTTCCTTGACACAGTCGCTTTAGTCACTGTGTCTACCGCCGGGTTTGTTCACGGGCGGTATGTCCTAAGTAGCATCTACGCGGTCTGTGCCCTGGCTGCGTTGACTTGCTTCGTCATTAGGTTTGCAAAGAATTGCATGTCC…	MLGKCLTAGCCSQLLSLWCIVPFCFAVLANASNDSSSHLQLIYNLTLCELNGTDWLANKFDWAVESFVIFPVLTHIVSYGALTTSHFLDTVALVTVSTAGFVHGRYVLSSIYAVCALAALTCFVIRFAKNCMSWRYARTRYTNFLLDTKGRLYRWRSPVIIEKRGKVEVEGHLIDLKRVVLDGSVATPITRVSAEQWGRP	603	200	SD	5A.1
SDSU_ADRDL_PRRSV_324	ATGTTGGGGAAATGCTTGACCGCGGGCTGTTGCTCGCAATTGCTTTCTTTGTGGTGTATCGTGCCGTTCTGTTTTGCTGTGCTCGCCAACGCCAGCAACGACAGCAGCTCCCATCTACAGCTGATTTACAACTTGACGCTATGTGAGCTGAATGGCACAGATTGGCTAGCTAACAAATTTGATTGGGCAGTGGAGAGTTTTGTCATCTTTCCCGTTTTGACTCACATTGTCTCCTATGGTGCCCTCACTACCAGCCATTTCCTTGACACAGTCGCTTTAGTCACTGTGTCTACCGCCGGGTTTGTTCACGGGCGGTATGTCCTAAGTAGCATCTACGCGGTCTGTGCCCTGGCTGCGTTGACTTGCTTCGTCATTAGGTTTGCAAAGAATTGCATGTCC…	MLGKCLTAGCCSQLLSLWCIVPFCFAVLANASNDSSSHLQLIYNLTLCELNGTDWLANKFDWAVESFVIFPVLTHIVSYGALTTSHFLDTVALVTVSTAGFVHGRYVLSSIYAVCALAALTCFVIRFAKNCMSWRYACTRYTNFLLDTKGRLYRWRSPVIIEKRGKVEVEGHLIDLKRVVLDGSVATPITRVSAEQWGRP	603	200	SD	5A.1
SDSU_ADRDL_PRRSV_325	ATGTTGGGGAAATGCTTGACCGCGGGCTATTGCTCGCAATTGCTTTCTTTGTGGTGTATCGTGCCGTTCTGTTTTGCTGCGCTCGCCAACGCCAGCAACGGCAGCAGCTCCCATCTACAGCTGATTTACAACTTGACGCTATGTGAGCTGAATGGCACAGATTGGCTAGCTAACAAATTTGATTGGGCAGTGGAGAGTTTTGTCATCTTTCCCGTTTTGACTCACATTGTCTCCTATGGTGCCCTCACTACCAGCCATTTCCTTGACACAGTCGCTTTAGTCACTGTGTCTACCGCCGGGTTTGTTCACGGGCGGTATGTCCTAAGTAGCATCTACGCGGTCTGTGCCCTGGCTGCGTTGACTTGCTTCGTCATTAGGTTTGCAAAGAATTGCATGTCC…	MLGKCLTAGYCSQLLSLWCIVPFCFAALANASNGSSSHLQLIYNLTLCELNGTDWLANKFDWAVESFVIFPVLTHIVSYGALTTSHFLDTVALVTVSTAGFVHGRYVLSSIYAVCALAALTCFVIRFAKNCMSWRYACTRYTNFLLDTKGGLYRWRSPVIIEKRGKVEVEGHLIDLKRVVLDGSVATPITRVSAEQWGRP	603	200	SD	5A.1
SDSU_ADRDL_PRRSV_326	ATGTTGGGGAAATGCTTGACCGCGGGTTGTTGCTCGCAATTGCTTTTTTTGTGGTGTATCGTGCCGTTCTGTTTTGTTGCGCTCGTCAACGCCGACAACAGCAGCAGCTCCCATTTACAGTTGATTTATAACCTGACGATATGTGAGCTGAATGGCACAGATTGGCTAGATAAAAGATTTAACTGGGCGGTGGAGACTTTCGTTATCTTTCCCGTGTTGACTCATATCGTCTCTTACGGTGCCCTTACCACTAGCCATTTTCTTGACACGGTCGGCTTGGCCACCGTGTCCACCGCCGGATATTATCACGAGCGGTATGTGTTAAGTAGCATTTACGCTGTCTGTGCCCTGGCTGCGTTTATTTGTTTCGCTATCAGGTTGGCGAAAAATTGCATGTCC…	MLGKCLTAGCCSQLLFLWCIVPFCFVALVNADNSSSSHLQLIYNLTICELNGTDWLDKRFNWAVETFVIFPVLTHIVSYGALTTSHFLDTVGLATVSTAGYYHERYVLSSIYAVCALAAFICFAIRLAKNCMSWRYSCTRYTNFLLDTKGKLYRWRSSVIIEKRGKVDVGGHLIDLKRVVLDGSAATPVTKISAEQWGRP	603	200	SD	1C.5.34
SDSU_ADRDL_PRRSV_327	ATGTTGGGGAAATGCTTGACCGCGGGCTGTTGCTCACAATTGCTTTTTTTGTGGTGTATCGTGCCGTTCTGTTTTGTTGCGCTCGTCAACGCCAACAACAGCAGCAGCTCCCATTTACAGTTGATTTATAACCTGACGATATGTGAGCTGAACGGCACAGATTGGCTAAATGAAAAATTTGATTGGGCAGTGGAGACTTTCGTTATCTTTCCTGTACTGACTCACATCGTCTCTTACGGTGCCCTTACCACTAGCCATTTTCTTGACACGGTCGGTTTGGCCACTGTGTCCACCGCCGGATATTATCACGGGCGGTATGTATTGAGTAGCATTTACGCTGTCTGTGCCCTGGCTGCGTTAATTTGCTTCGCCATTAGGTTGGCGAAAAATTGCATGTCC…	MLGKCLTAGCCSQLLFLWCIVPFCFVALVNANNSSSSHLQLIYNLTICELNGTDWLNEKFDWAVETFVIFPVLTHIVSYGALTTSHFLDTVGLATVSTAGYYHGRYVLSSIYAVCALAALICFAIRLAKNCMSWRYSCTRYTNFLLDTKGKLYRWRSSVIIEKGGKVDVGGHLIDLKRVVLDGSAATPVTKISAEQWGRP	603	200	IA	1C.5
SDSU_ADRDL_PRRSV_328	ATGTTGGGGAAATGCTTGACCGCGGGCTGCTGCTCACAATTGCCTTTTTTGTGGTGTATCGTGCCGTTCTGTTTTGTTGCGCTCGTCAACGCCAACAGCAACAGCAGCTCTCATTTACAGTTGATTTATAACCTGACGATATGTGAGCTGAATGGCACAGATTGGCTGAATAAAAAATTTGATTGGGCAGTGGAGACTTTTGTCATTTTTCCTGTGTTGACCCACATTGTTTCCCACGGTGCCCTTACCACCAGCCATTTCCTTGACACGGTCGGCCTAATTACTGTGTCTACCGCCGGATATTACCATGGGCGGTATGTGTTGAGTAGCATCTATGCTGTGTGTGCCCTGGCCGCGCTTGTCTGTTTCGTCATCAGGTTAACGAAAAATTGCATGTCC…	MLGKCLTAGCCSQLPFLWCIVPFCFVALVNANSNSSSHLQLIYNLTICELNGTDWLNKKFDWAVETFVIFPVLTHIVSHGALTTSHFLDTVGLITVSTAGYYHGRYVLSSIYAVCALAALVCFVIRLTKNCMSWRYSCTRYTNFLLDTKGKLYRWRSPVIIEKGGKVEVGGHLIDLKRVVLDGSAATPVTRISAEQWGRP	603	200	IL	1H.9.34
SDSU_ADRDL_PRRSV_329	ATGTTGGGGAAATGCTTGACCGCGGGCTGCTGCTCGCAATTGCTTTTTTTGTGGTGTATCGTGCCGTTCTGTTTTGTTGCGCTCGTCAACGCCAACAACAGCAGCAGCTCCCATTTGCAGTTGATTTATAACCTGACGATATGTGAGCTGAATGGCACAGATTGGCTAAATGATAAATTTGACTGGGCAGTGGAGACTTTCGTTATCTTTCCTGTGTTGACTCATATCGTCTCTTATGGCGCCCTCACCACTAGCCATTTTCTTGACACGGTTGGCTTGGCCACTGTGTCCACCGCCGGATATTATCACAAGCGGTATGTGTTGAGTAGCATTTACGCTGTCTGTGCCCTGGCTGCGTTGATTTGCTTCGCCATCAGGTTGGCGAAAAATTGCATGTCC…	MLGKCLTAGCCSQLLFLWCIVPFCFVALVNANNSSSSHLQLIYNLTICELNGTDWLNDKFDWAVETFVIFPVLTHIVSYGALTTSHFLDTVGLATVSTAGYYHKRYVLSSIYAVCALAALICFAIRLAKNCMSWRYSCTRHTNFLLDTKGKLYRWRSSVIIEKGGKVDVGGHLIDLKRVVLDGSAATPVTKISAEQWGRP	603	200	SD	1C.5.32
SDSU_ADRDL_PRRSV_330	ATGTTGGGGAAATGCTTGACCGCGGGCTGTTACTCGCAATTGCTTTTTTTGTGGTGTACCGTGCCGTTCTGTTTTGTTGCGCTCGTCAACGCCAACTACAGCAGCAGCTCCCATTTACAGTTGATTTACAACCTGACGATATGTGAGCTGAATGGCACAGATTGGCTAAATAAAAAATTTGACTGGGCGGTGGAGACTTTTGTTATCTTTCCTGTGTTGACTCATATCGTCTCTTACGGTGCCCTTACCACTAGCCATTTTCTTGACACGGTTGGCTTGGCCACTGTGTCCACCGCCGGATATTATCACAGGCGGTATGTATTGAGTAGCATTTACGCTGTCTGTGCCCTGGCTGCGTTGACTTGCTTCGCCATTAGGTTGGCGAAAAATTGCATGTCC…	MLGKCLTAGCYSQLLFLWCTVPFCFVALVNANYSSSSHLQLIYNLTICELNGTDWLNKKFDWAVETFVIFPVLTHIVSYGALTTSHFLDTVGLATVSTAGYYHRRYVLSSIYAVCALAALTCFAIRLAKNCMSWRYSCTRYTNFLLDTKGKLYRWRSSVIIEKGGKVDVGGHLIDLKRVVLDGSAATPVTKISAEQWGRP	603	200	MN	1C.5
SDSU_ADRDL_PRRSV_331	ATGTTGGGGAAATGCTTGACCGCGGGCTGCTGCTCGCAATTGCCTTTTTTGTGGTGTATCGTGCCGTTCTGTTTTGTTGCGCTCGTCAACGCCAACAACAGCAGCAGCTCCCATTTACAGTCGATTTATACCCTGACAATATGTGAGCTGAATGGCACAGAATGGCTAGCTACAAAATTTGACTGGGCAGCGGAGACTTTCGTTATTTTTCCTGTGTTGACTCATATCGTCTCTTACGGTGCCCTTACCACCAGCCATTTTCTTGACACGGTCGGCTTGGCCACTGTGTCCACCGCCGGATATTATCACAAGCGGTATGTATTGAGTAGCATTTACGCTGTCTGTGCCCTGGCTGCGTTGATTTGCTTCGCCATCAGGTTGGCGAAAAATTGCATGTCC…	MLGKCLTAGCCSQLPFLWCIVPFCFVALVNANNSSSSHLQSIYTLTICELNGTEWLATKFDWAAETFVIFPVLTHIVSYGALTTSHFLDTVGLATVSTAGYYHKRYVLSSIYAVCALAALICFAIRLAKNCMSWRYSCTRYTNFLLDTKGKLYRWRSSVIVEKGGKVDVGGHLIDLKRVVLDGSAATPVTKISAEQWGRP	603	200	IA	1C.5
SDSU_ADRDL_PRRSV_332	ATGTTGGGGAAATGCTTGACCGCGGGCTGTTGCTCGCAATTGCTTTTTTTGTGGTGTATCGTGCCGTCCTGTTTTGTTGCGCTCGTCAACGCCAACAACAGCAGCAGCTCCCATTTACAGCTGATTTATAACCTGACTATATGCGAGCTGAATGGCACAGATTGGCTAAACAACAAATTTGACTGGGCAGTGGAGACTTTCGTTATTTTTCCTGTGTTGACTCATATCGTCTCTTATGGTGCCCTTACCACTAGCCACTTTCTTGACACAGTTGGCTTGGCCGCTGTGTCCATCGCCGGATATCTTCACGGGCGGTATGTATTGAGTAGCATTTACGCTGTTTGTGCCTTGGCTGCGTTGATTTGCTTCGCCATTAGGTTGGCGAAAAATTGCATGTCT…	MLGKCLTAGCCSQLLFLWCIVPSCFVALVNANNSSSSHLQLIYNLTICELNGTDWLNNKFDWAVETFVIFPVLTHIVSYGALTTSHFLDTVGLAAVSIAGYLHGRYVLSSIYAVCALAALICFAIRLAKNCMSWRYSCTRYTNFLLDTKGKLYRWRSSVIIEKGGKVDVGGHLIDLKRVVLDGSAATPVTKISAEQWGRP	603	200	MN	1C.5.33
SDSU_ADRDL_PRRSV_333	ATGTTGGGGAAATGCTTGACCGCGGGCTGTTGCTCGCGATTGCTTTCTTTGTGGTGTATCGTGCCGTTCTGGTTTGCTGTGCCCGGCAACGCCAACAGCAGCAGCAGCTCTCATTTCCAGTTGATTTATAACTTGACGCTATGTGAGCTGAATGGCACAGATTGGCTGGCAAAAAAATTTGATTGGGCGGTGGAGACTTTTGTCATCTTTCCCGTGTTGACTCACATTGTTTCCTATGGTGCACTCACCACCAGCCATTTCCTTGACACAGTTGGTCTGGTTACTGTGTCCACCGCCGGGTTTTATCACGGGCGGTATGTCTTGAGTAGCATCTACGCGGTCTGTGCTCTGGCTGCGTTGATTTGCTTCGTTATTAGGCTTGCGAAGAACTGCATGTCC…	MLGKCLTAGCCSRLLSLWCIVPFWFAVPGNANSSSSSHFQLIYNLTLCELNGTDWLAKKFDWAVETFVIFPVLTHIVSYGALTTSHFLDTVGLVTVSTAGFYHGRYVLSSIYAVCALAALICFVIRLAKNCMSWRYSCTRYTNFLLDTKGRLYRWRSPVIIEKRGKVEVEGHLIDLKRVVLDGSVATPLTRVSAEQWGRP	603	200	MN	8C.1
SDSU_ADRDL_PRRSV_334	ATGTTGGGGAAATGCTTGACCGCGGGTTGTTGCTCGCAATTGCTTTTTTTGTGGTGTATCGTGCCGTTCTGTTTTGTTGCGCTCGTCAACGCCGACGACAACAGCAGCTCCCATTTACAGTTGATTTATAACCTGACGATATGTGAGCTGAATGGCACAGATTGGCTAAATAAAAGATTTGACTGGGCGGTGGAGACTTTTGTCATCTTTCCCGTGTTGACTCATATCGTCTCTTACGGTGCCCTTACCACTAGCCATTTTCTTGACACGGTCGGCTTGGCTACCGTGTCCACCGCCGGATATTATCACAGGCGGTATGTATTAAGTAGTATTTACGCTGTCTGTGCCCTGGCTGCGTTGATTTGTTTCGCCATCAGGTTGGCAAAAAATTGCATGTCC…	MLGKCLTAGCCSQLLFLWCIVPFCFVALVNADDNSSSHLQLIYNLTICELNGTDWLNKRFDWAVETFVIFPVLTHIVSYGALTTSHFLDTVGLATVSTAGYYHRRYVLSSIYAVCALAALICFAIRLAKNCMSWRYSCTRYTNFLLDTKGRLYRWRSSVIIEKGGKVDVGGHLIDLKRVVLDGSAATPVTKISAEQWGRP	603	200	SD	1C.5.34
SDSU_ADRDL_PRRSV_335	ATGTTGGGGAAATGCTTGACCGCGGGCTGTTGCTCACAATTGCTTTTTTTGTGGTGTATCGTGCCGTTCTGTTTTGTTGTGCTCGTCAACGCCAACAACAGCAGCAGCTCCCATTTACAGTTGATTTACGACCTGACGATATGTGAGCTGAATGGCACAGATTGGCTAGCTGAAAGATTTGACTGGGCAGTGGAGACTTTCGTCATCTTTCCTGTATTGACTCATATCGTCTCTTACGGTGCCCTTACCACCAGCCATTTTCTTGACACGGTCGGCTTGGCCACTGTGTCCACCGCCGGATATTATCATGGGCGGTATGTATTGAGTAGCATTTACGCTGTCTGTGCCCTGGCTGCGTTGATTTGCTTCGCCATCAGGTTGGCGAAAAATTGCATGTCC…	MLGKCLTAGCCSQLLFLWCIVPFCFVVLVNANNSSSSHLQLIYDLTICELNGTDWLAERFDWAVETFVIFPVLTHIVSYGALTTSHFLDTVGLATVSTAGYYHGRYVLSSIYAVCALAALICFAIRLAKNCMSWRYSCTRYTNFLLDTKGKLYRWRSSVIIEKGGKVDVGGHLIDLKRVVLDGSAATPVTKISAEQWGRP	603	200	MN	1C.5
SDSU_ADRDL_PRRSV_336	ATGTTGGGGAAATGCTTGACCGCGGGCTGTTACTCGCAATTGCTTTTTTTGTGGTGTACCGTGCCGTTCTGTTTTGTTGCGCTCGTCAACGCCAACTACAGCAGCAGCTCCCATTTACAGTTGATTTACAACCTGACGATATGTGAGCTGAATGGCACAGATTGGCTAAATAAAAAATTTGACTGGGCGGTGGAGACTTTTGTTATCTTTCCTGTGTTGACTCATATCGTCTCTTACGGTGCCCTTACCACTAGCCATTTTCTTGACACGGTCGGCTTGGCCACTGTGTCCACCGCCGGATATTATCACAGGCGGTATGTATTGAGTAGCATTTACGCTGTCTGTGCCCTGGCTGCGTTGACTTGCTTCGCCATTAGGTTGGCGAAAAATTGCATGTCC…	MLGKCLTAGCYSQLLFLWCTVPFCFVALVNANYSSSSHLQLIYNLTICELNGTDWLNKKFDWAVETFVIFPVLTHIVSYGALTTSHFLDTVGLATVSTAGYYHRRYVLSSIYAVCALAALTCFAIRLAKNCMSWRYSCTRYTNFLLDTKGKLYRWRSSVIIEKGGKVDVGGHLIDLKRVVLDGSAATPVTKISAEQWGRP	603	200	MN	1C.5
SDSU_ADRDL_PRRSV_337	ATGTTGGGGAAATGCTTGACCGCGGGCTGTTGCTCGCGATTGCTTTCTTTGTGGTGTATCGTGCCGTTCTGTTTTGCTGTGCTCGCCAACGCCAGCAACGGCAGCAGCTCCCATCTACAGCTGATTTACAACTTGACGCTATGTGAGCTGAATGGCACAGATTGGCTAGCTAACAAATTTGATTGGGCAGTGGAGAGTTTTGTCATCTTTCCCGTTTTGACTCACATTGTCTCCTATGGTGCCCTCACTACCAGCCATTTCCTTGACACAGTCGCTTTAGTCACTGTGTCTACCGCCGGGTTTGTTCACGGGCGGTATGTCCTAAGTAGCATCTACGCGGTCTGTGCCCTGGCTGCGTTGACTTGCTTCGTCATTAGGTTTGCAAAGAATTGCATGTCC…	MLGKCLTAGCCSRLLSLWCIVPFCFAVLANASNGSSSHLQLIYNLTLCELNGTDWLANKFDWAVESFVIFPVLTHIVSYGALTTSHFLDTVALVTVSTAGFVHGRYVLSSIYAVCALAALTCFVIRFAKNCMSWRYACTRYTNFLLDTKGRLYRWRSPVIIEKRGKVEVEGHLIDLKRVVLDGSVATPITRVSAEQWGRP	603	200	MN	5A.1
SDSU_ADRDL_PRRSV_338	ATGTTGGGGAAATGCTTGACCGCGGGCTGCTGCTCGCAATTGCTTTTTTTGTGGTGTATCGTGCCGTTCTGTTTTGTTGCGCTCGTCAACGCCAACAACAGCAGCAGCTCTCATTTGCAGTTGATTTATAACCTGACGATATGTGAGCTGAATGGCACAGATTGGCTAAATGATAAATTTGACTGGGCAGTGGAGACTTTCGTTATCTTTCCTGTGTTGACTCATATCGTCTCTTATGGCGCCCTCACCACTAGCCATTTTCTCGACACGGTCGGCTTGGCCACTGTGTCCACCGCCGGATATTATCACAAGCGGTATGTATTGAGTAGCATTTACGCTGTCTGTGCCCTGGCTGCGTTGATTTGCTTCGCCATTAGGTTGGCGAAAAATTGCATGTCC…	MLGKCLTAGCCSQLLFLWCIVPFCFVALVNANNSSSSHLQLIYNLTICELNGTDWLNDKFDWAVETFVIFPVLTHIVSYGALTTSHFLDTVGLATVSTAGYYHKRYVLSSIYAVCALAALICFAIRLAKNCMSWRYSCTRYTNFLLDTKGKLYRWRSSVIIEKGGKVDVGGHLIDLKRVVLDGSAATPVTKISAEQWGRP	603	200	MN	1C.5.32
SDSU_ADRDL_PRRSV_339	ATGTTGGGGAAATGCTTGACCGCGGGCTGTTGCTCGCAATTGCCTTTTTTGTGGTATATCGTGCCGTTCTGTTTTGTTGCGCTCGTCAACGCCAACAACAGCAGCAGCTCCCATTTACAGTTGATTTATAACCTGACGATATGTGAGCTGAATGGCACAGATTGGCTAAATAAAAAATTTGACTGGGCAGTGGAGACTTTCGTTATCTTTCCTGTGTTGACTCATATCGTCTCTTACGGTGCCCTTACCACTAGCCATTTTCTTGACACGGTCGGCTTGGCCACTGTGTCCACCGCCGGATATTATCACGGGCGGTATGTATTGAGTAGCATTTACGCTGTCTGTGCCCTGGCTGCGTTGATTTGCTTTGCCATCAGGTTGGCGAAAAATTGCATGTCC…	MLGKCLTAGCCSQLPFLWYIVPFCFVALVNANNSSSSHLQLIYNLTICELNGTDWLNKKFDWAVETFVIFPVLTHIVSYGALTTSHFLDTVGLATVSTAGYYHGRYVLSSIYAVCALAALICFAIRLAKNCMSWRYSCTRYTNFLLDTKGKLYRWRSSVIIEKGGKVDVGGHLIDLKRVVLDGSAATPVTKISAEQWGRP	603	200	SD	1C.5
SDSU_ADRDL_PRRSV_340	ATGTTGGGGAAATGCTTGACCGCGGGCTATTGCTCGCAATTAGTTTTTTTGTGGTGTATCGTGCCGTTCTGTTTTGTTGCGCTCGTCAACGCCAACAACAGCAGCAGCTCCCATTTACAGTTGATTTATAACCTGACGATATGTGAGCTGAATGGCACAGATTGGCTAGACAAAAAATTTGACTGGGCAGTGGAGACTTTCGTCATCTTTCCTGTGTTGACTCATATCGCCTCTTACGGTGCCCTTACCACTAGCCATTTTCTTGACACGGTCGGCTTGGCCACTGTGTCCACCGCCGGATATTATCACGGGCGGTATGTATTGAGCAGCATTTACGCTGTCTGTGCCCTGGCTGCGTTGATTTGCTTCGCCATTAGGTTGGCGAAAAATTGCATGTCC…	MLGKCLTAGYCSQLVFLWCIVPFCFVALVNANNSSSSHLQLIYNLTICELNGTDWLDKKFDWAVETFVIFPVLTHIASYGALTTSHFLDTVGLATVSTAGYYHGRYVLSSIYAVCALAALICFAIRLAKNCMSWRYSCTRYTNFLLDTKGKLYRWRSSVIIEKGGKVDVGGHLIDLKRVVLDGSAATPVTKISAEQWGRP	603	200	SD	1C.5
SDSU_ADRDL_PRRSV_341	ATGTTGGGGAAATGCTTGACCGCGGGTTGTTGCTCACAATTGCTTTTTTTGTGGTGTATCGTGCCGTTCTGTTTTGTTGCGCTCGTCAACGCCAACAACAGCAGCAGCTCCCATTTACAGTTGATTTATAACCTGACGATATGTGAGCTGAACGGCACAGATTGGCTAAATGAAAAATTTGATTGGGCAGTGGAGACTTTCGTTATCTTTCCTGTGCTGACTCACATCGTCTCTTACGGTGCCCTTACCACTAGCCATTTTCTTGACACGGTCGGTTTGGCCACTGTGTCCACCGCCGGATATTATCACGGGCGGTATGTATTGAGTAGCATTTACGCTGTCTGTGCCCTGGCTGCGTTAATTTGCTTCGCCATTAGGTTGGCGAAAAATTGCATGTCC…	MLGKCLTAGCCSQLLFLWCIVPFCFVALVNANNSSSSHLQLIYNLTICELNGTDWLNEKFDWAVETFVIFPVLTHIVSYGALTTSHFLDTVGLATVSTAGYYHGRYVLSSIYAVCALAALICFAIRLAKNCMSWRYSCTRYTNFLLDTKGKLYRWRSSVIIEKGGKVDVGGHLIDLKRVVLDGSAATPVTKISAEQWGRP	603	200	IA	1C.5
SDSU_ADRDL_PRRSV_342	ATGTTGGGGAAATGCTTGACCGCGGGCTGTTGCTCGCAATTGCTTTCTTTGTGGTGTATCGTGCCGTTCTGTTTTGCTGTGCTCGCCAACGCCAGCAACGACAGCAGCTCCCATCTACAGCTGATTTACAACTTGACGCTATGTGAGCTGAATGGCACAGATTGGCTAGCTAACAAATTTGATTGGGCAGTGGAGAGTTTTGTCATCTTTCCCGTTTTGACTCACATCGTCTCCTATGGTGCCCTCACTACCAGCCATTTCCTTGACACAGTCGCTTTAGTCACTGTGTCTACCGCCGGGTTTGTTCACGGGCGGTATGTCCTAAGTAGCATCTACGCGGTCTGTGCCCTGGCTGCGTTGACTTGCTTCGTCATTAGGTTTGCAAAGAATTGCATGTCC…	MLGKCLTAGCCSQLLSLWCIVPFCFAVLANASNDSSSHLQLIYNLTLCELNGTDWLANKFDWAVESFVIFPVLTHIVSYGALTTSHFLDTVALVTVSTAGFVHGRYVLSSIYAVCALAALTCFVIRFAKNCMSWRYACTRYTNFLLDTKGRLYRWRSPVIIEKRGKVEVEGHLIDLKRVVLDGSVATPITRVSAEQWGRP	603	200	IA	5A.1
SDSU_ADRDL_PRRSV_343	ATGTTGGGGAAATGCTTGACCGCGGGCTATTGCTCACAATTGCTTTTTTTGTGGTGTATCGTGCCGTTCTGTTTTGTTGCGCTCGTCAACGCCAACAACAGCAGCAGCTCCCATTTACAGTTGATTTATAACCTGACGATATGTGAGCTGAATGGCACAGAGTGGCTAGATAAAAAATTTGACTGGGCAGTGGAGACCTTCGTTTTCTTTCCTGTGTTGACTCATATCGTCTCTTACGGTGCCCTTACCACTAGCCATTTTCTTGACACGGTCGGCTTGGCCACCGTGTCCACCGCCGGATATTATCACGGGCGGTATGTATTGAGTAGCATTTACGCTGTCTGTGCCCTGGCTGCGTTGATTTGCTTCGCCATTAGGTTGGCAAAAAATTGCATGTCC…	MLGKCLTAGYCSQLLFLWCIVPFCFVALVNANNSSSSHLQLIYNLTICELNGTEWLDKKFDWAVETFVFFPVLTHIVSYGALTTSHFLDTVGLATVSTAGYYHGRYVLSSIYAVCALAALICFAIRLAKNCMSWRYSCTRYTNFLLDTKGKLYRWRSSVIIEKGGKVDVGGHLIDLKRVVLDGSAATPVTKISAEQWGRP	603	200	SD	1C.5
SDSU_ADRDL_PRRSV_344	ATGTTGGGGAAATGCTTGACCGCGGGCTGTTGCTCGCAATTGCTTTCTTTGTGGTGTATCGTGCCGTTCTGTTTTGCTGTGCTCGCCAACGCCAGCAACGACAGCAGCTCCCATCTACAGCTGATTTACAACTTGACGCTATGTGAGCTGAATGGCACAGATTGGCTAGCTAACAAATTTGATTGGGCAGTGGAGAGTTTTGTCATCTTTCCCGTTTTGACTCACATTGTCTCCTATGGTGCCCTCACTACCAGCCATTTCCTTGACACAGTCGCTTTAGTCACTGTGTCTACCGCCGGGTTTGTTCACGGGCGGTATGTCCTAAGTAGCATCTACGCGGTCTGTGCCCTGGCTGCGTTGACTTGCTTCGTCATTAGGTTTGCAAAGAATTGCATGTCC…	MLGKCLTAGCCSQLLSLWCIVPFCFAVLANASNDSSSHLQLIYNLTLCELNGTDWLANKFDWAVESFVIFPVLTHIVSYGALTTSHFLDTVALVTVSTAGFVHGRYVLSSIYAVCALAALTCFVIRFAKNCMSWRYACTRYTNFLLDTKGRLYRWRSPVIIEKRGKVEVEGHLIDLKRVVLDGSVATPITRVSAEQWGRP	603	200	MN	5A.1
SDSU_ADRDL_PRRSV_345	ATGTTGGGGAAATGCTTGACCGCGGGCTGCTGCTCGCAATTGCTTTTTTTGTGGTGTATCGTGCCGTTCTGTTTTGTTGCGCTCGTCAACGCCAACAACAGCAGCAGCTCCCATTTACAGTTGATTTATAACCTGACGATATGTGAGCTGAATGGCACAGATTGGCTAAATGAAAGATTTGACTGGGCAGTGGAGACTTTCGTTATTTTTCCTGCGTTGACTCATATCGTCTCTTACGGTGCCCTTACCACTAGCCATTTTCTTGACACGGTCGGCTTGGCCACTGTGTCCACCGCCGGATATTATCACGGGCGGTATGTATTGAGTAGCATTTACGCTGTCTGTGCCCTGGCTGCGTTGATTTGCTTCGCCATCAGATTTGCGAAAAATTGCATGTCC…	MLGKCLTAGCCSQLLFLWCIVPFCFVALVNANNSSSSHLQLIYNLTICELNGTDWLNERFDWAVETFVIFPALTHIVSYGALTTSHFLDTVGLATVSTAGYYHGRYVLSSIYAVCALAALICFAIRFAKNCMSWRYSCTRYTNFLLDTKGKLYRWRSSVIIEKGGKVDVGGHLIDLKRVVLDGSAATPVTKISAEQWGRP	603	200	IA	1C.5
SDSU_ADRDL_PRRSV_346	ATGTTGGGGAAATGCTTGACCGCGGGCTGCTGCTCGCAATTGCTTTTTTTGTGGTGTATCGTGCCGTTCTGTTTTGTTGCGCTCGTCAACGCCAACAACAGCAGCAGCTCCCATTTGCAGTTGATTTATAACCTGACGATATGTGAGCTGAATGGCACAGATTGGCTAAATGATAATTTTGACTGGGCAGTGGAGACTTTCGTTATCTTTCCTGTGTTGACTCATATCGTCTCTTATGGCGCCCTCACCACTAGCCATTTTCTTGACACGGTCGGCTTGGCCACTGTGTCCACCGCCGGATATTATCACGGGCGGTATGTATTGAGTAGCATTTACGCTGTCTGTGCTCTGGCTGCGTTGATTTGCTTCGCCATTAGGTTGGCGAAAAATTGCATGTCC…	MLGKCLTAGCCSQLLFLWCIVPFCFVALVNANNSSSSHLQLIYNLTICELNGTDWLNDNFDWAVETFVIFPVLTHIVSYGALTTSHFLDTVGLATVSTAGYYHGRYVLSSIYAVCALAALICFAIRLAKNCMSWRYSCTRYTNFLLDTKGKLYRWRSSVIIEKGGKVDVGGHLIDLKRVVLDGSAATPVTKISAEQWGRP	603	200	MN	1C.5.32
SDSU_ADRDL_PRRSV_347	ATGTTGGGGAAATGCTTGACCGCGGGCTGCTGCTCGCAATTGCCTTTTTTGTGGTGTATCGTGCCGTTCTGTTTTGTTGCGCTCGTCAACGCCAACAACAGCAGCAGCTCCCATTTACAGTCGATTTATACCCTGACAATATGTGAGCTGAATGGCACAGAATGGCTAGCTACAAAATTTGACTGGGCAGCGGAGACTTTCGTTATTTTTCCTGTGTTGACTCATATCGTCTCTTACGGTGCCCTTACCACCAGCCATTTTCTTGACACGGTCGGCTTGGCCACTGTGTCCACCGCCGGATATTATCACAAGCGGTATGTATTGAGTAGCATTTACGCTGTCTGTGCCCTGGCTGCGTTGATTTGCTTCGCCATCAGGTTGGCGAAAAATTGCATGTCC…	MLGKCLTAGCCSQLPFLWCIVPFCFVALVNANNSSSSHLQSIYTLTICELNGTEWLATKFDWAAETFVIFPVLTHIVSYGALTTSHFLDTVGLATVSTAGYYHKRYVLSSIYAVCALAALICFAIRLAKNCMSWRYSCTRYTNFLLDTKGKLYRWRSSVIVEKGGKVDVGGHLIDLKRVVLDGSAATPVTKISAEQWGRP	603	200	IA	1C.5
SDSU_ADRDL_PRRSV_348	ATGTTGGGGAAATGCTTGACCGCGGGTTGTTGCTCGCAATTGCTTTTTTTGTGGTGTATCGTGCCGTTCTGTTTTGTTGCGCTCGTCAACGCCAGCAACAGCAGCAGCTCCCATTTACAGTTGATTTATAACCTGACGATATGCGAGCTGAATGGCACAGATTGGTTGAATCAAAAGTTTGATTGGGCAGTGGAGACTTTTGTCATTTTTCCTGTGTTGACCCACATTGTCTCCTACGGTGCCCTTACCACCAGCCATTTCCTTGACACGGTCGGCCTAATCACTGTGTCTACCGCCGGATATTACCATGGGCGGTATGTGTTGAGTAGCATCTACGCCGCCTTTGCCCTGGCTGCGTTGATTTGTTTTGTCATTAGGTTGACAAAAAATTGCATGTCC…	MLGKCLTAGCCSQLLFLWCIVPFCFVALVNASNSSSSHLQLIYNLTICELNGTDWLNQKFDWAVETFVIFPVLTHIVSYGALTTSHFLDTVGLITVSTAGYYHGRYVLSSIYAAFALAALICFVIRLTKNCMSWRYSCTRYTNFLLDTKGNLYRWRSPVVIERRGKVEVGDHLIDLKRVVLDGSEATPITKISAEQWGRP	603	200	MN	1D.2
SDSU_ADRDL_PRRSV_349	ATGTTGGGGAAATGCTTGACCGCGGGCTATTGCTCGCAATTGCTTTCTTTGTGGTGTATCGTGCCGTTCTGTTTTGCTGTGCTCGCCAACGCCAGCAACGACAGCAGCTCCCATCTACAGCTGATTTACAACTTGACGCTATGTGAGCTGAATGGCACAGATTGGCTAGCTAACAAATTTGATTGGGCAGTGGAGAGTTTTGTCATCTTTCCCGTTTTGACTCACATTGTCTCCTATGGTGCCCTCACTACCAGCCATTTCCTTGACACAGTCGCTTTAGTCACTGTGTCTACCGCCGGGTTTGTTCACGGGCGGTATGTCCTAAGTAGCATCTACGCGGTCTGTGCCCTGGCTGCGTTGACTTGCTTCGTCATTAGGTTTGCAAAGAATTGCATGTCC…	MLGKCLTAGYCSQLLSLWCIVPFCFAVLANASNDSSSHLQLIYNLTLCELNGTDWLANKFDWAVESFVIFPVLTHIVSYGALTTSHFLDTVALVTVSTAGFVHGRYVLSSIYAVCALAALTCFVIRFAKNCMSWRYACTRYTNFLLDTKGILYRWRSPVIIEKRGKVEVEGHLIDLKRVVLDGSVATPITRVSAEQWGRP	603	200	MN	5A.1
SDSU_ADRDL_PRRSV_350	ATGTTGGGGAAATGCTTGACCGCGGGCTGTTGCTCACAATTGCCTTTTTTGTGGTGTATCGTGCCGTTCTGTTTTGTTGCGCTCGTCAACGCCAACAACAGCAGCAGCTCCCATTTACAGTTGATTTATAACCTGACGATATGTGAGCTGAATGGCACAGATTGGCTAAATAAAAAATTTGACTGGGCAGTGGAGACTTTCGTCATCTTTCCTGTGTTGACTCACATCGTCTCTTACGGTGCCCTTACCACTAGCCATTTTCTTGACACGGTCGGTTTGGCCACTGTGTCCACCGCCGGATATTATCACGGGCGGTATGTATTGAGTAGCATTTACGCTGTCTGTGCCCTGGCTGCGTTGATTTGCTTCGCCATTAGGTTGGCGAAAAATTGCATGTCT…	MLGKCLTAGCCSQLPFLWCIVPFCFVALVNANNSSSSHLQLIYNLTICELNGTDWLNKKFDWAVETFVIFPVLTHIVSYGALTTSHFLDTVGLATVSTAGYYHGRYVLSSIYAVCALAALICFAIRLAKNCMSWRYSCTRYTNFLLDTKGKLYRWRSPVIIEKGGKVDVGGHLIDLKRVVLDGSAATPVTKISAEQWGRP	603	200	SD	1C.5
SDSU_ADRDL_PRRSV_351	ATGTTGGGGAAATGCTTGACCGCGGGCTGTTACTCGCAATTGCTTTTTTTGTGGTGTACCGTGCCGTTCTGTTTTGTTGCGCTCGTCAACGCCAACCACAGCAGCAGCTCCCATTTACAGTTGATTTACAACCTGACGATATGTGAGCTGAATGGCACAGATTGGCTAAATAAAAAATTTGACTGGGCGGTGGAGACTTTTGTTATCTTTCCTGTGTTGACTCATATCGTCTCTTACGGTGCCCTCACCACTAGCCATTTTCTTGACACGGTCGGCTTGGCCACTGTGTCCACCGCCGGATATTATCACAGGCGGTATGTATTGAGTAGCATTTACGCTGTCTGTGCCCTGGCTGCGTTGACTTGCTTCGCCATTAGGTTGGCGAAAAATTGCATGTCC…	MLGKCLTAGCYSQLLFLWCTVPFCFVALVNANHSSSSHLQLIYNLTICELNGTDWLNKKFDWAVETFVIFPVLTHIVSYGALTTSHFLDTVGLATVSTAGYYHRRYVLSSIYAVCALAALTCFAIRLAKNCMSWRYSCTRYTNFLLDTKGKLYRWRSSVIIEKGGKVDVGGHLIDLKRVVLDGSAATPVTKISAEQWGRP	603	200	MN	1C.5
SDSU_ADRDL_PRRSV_352	ATGTTGGGGAAATGCTTGACCGCGGGCTGCTGCTCGCAATTGCTTTTTTTGTGGTGTATCGTGCCGTTCTGTTTTGTTGCGCTCGTCAACGCCAGCAACAGCAGCAGCTCCCATTTGCAGTTGATTTATAACCTGACGATATGTGAGCTGAATGGCACAGATTGGCTAAATGATAAATTTGACTGGGCAGTGGAGACTTTCGTTATCTTTCCTGTGTTGACTCATATCGTCTCTTATGGCGCCCTCACCACTAGCCATTTTCTTGACACGGTCGGCTTGGCCACTGTGTCCACCGCCGGATATTGTCACGGGCGGTATGTATTGAGTAGCATTTATGCTGTCTGTGCCCTGGCTGCGTTGATTTGCTTCGCCATTAGGTTGGCGAAAAATTGCATGTCC…	MLGKCLTAGCCSQLLFLWCIVPFCFVALVNASNSSSSHLQLIYNLTICELNGTDWLNDKFDWAVETFVIFPVLTHIVSYGALTTSHFLDTVGLATVSTAGYCHGRYVLSSIYAVCALAALICFAIRLAKNCMSWRYSCTRYTNFLLDTKGKLYRWRSSVIIEKGGKVDVGGHLIDLKRVVLDGSAATPVTKISAEQWGRP	603	200	IA	1C.5.32
SDSU_ADRDL_PRRSV_353	ATGTTGGGGAAATGCTTGACCGCGGGCTGTTGCTCGCAATTGCTTTCTTTGTGGTGTATCGTGCCGTTCTGTTTTGCTGTGCTCGCCAACGCCAGCAACGACAGCAGCTCCCATCTACAGCTGATTTACAACTTGACGCTATGTGAGCTGAATGGCACAGATTGGCTAGCTAACAAATTTGATTGGGCAGTGGAGAGTTTTGTCATCTTTCCCGTTTTGACTCACATTGTCTCCTATGGTGCCCTCACTACCAGCCATTTCCTTGACACAGTCGCTTTAGTCACTGTGTCTACCGCCGGGTTTGTTCACGGGCGGTATGTCCTAAGTAGCATCTACGCGGTCTGTGCCCTGGCTGCGTTGACTTGCTTCGTCATTAGGTTTGCAAAGAATTGCATGTCC…	MLGKCLTAGCCSQLLSLWCIVPFCFAVLANASNDSSSHLQLIYNLTLCELNGTDWLANKFDWAVESFVIFPVLTHIVSYGALTTSHFLDTVALVTVSTAGFVHGRYVLSSIYAVCALAALTCFVIRFAKNCMSWRYACTRYTNFLLDTKGILYRWRSPVIIEKRGKVEVEGHLIDLKRVVLDGSVATPITRVSAEQWGRP	603	200	IA	5A.1
SDSU_ADRDL_PRRSV_354	ATGTTGGGGAAATGCTTGACCGCGGGCTGCTGCTCGCAATTGCTTTTTTTGTGGTGTATCGTGCCGTTCTGTTTTGTTGCACTCGTCAACGCCAACAACAGCAGCAGCTCCCATTTACAGTTGATTTATAACCTGACGATATGTGAGCTGAATGGCACAGATTGGCTGAATAATAACTTTGATTGGGCGGTGGAGACTTTTGTTATCTTTCCTGTGTTGACACACATTGTCTCCTATGGCGCCCTCACCACCAGCCATTTCCTTGACACAGCCGGCCTGATCACCGTGTCTGCCGCCGGATATTATCACGGGCGGTATGTCTTGAGTAGCATTTACGCCGTCTGCGCCCTGGCTGCGTTGACTTGCTTCATCATCAGGCTAACAAAAAATTGCATGTCC…	MLGKCLTAGCCSQLLFLWCIVPFCFVALVNANNSSSSHLQLIYNLTICELNGTDWLNNNFDWAVETFVIFPVLTHIVSYGALTTSHFLDTAGLITVSAAGYYHGRYVLSSIYAVCALAALTCFIIRLTKNCMSWRYSCTRYTNFLLDTKGKLYRWRSPVIIERGGKIEVEGHLIDLKRVVLDGSAATPVTKVSAEQWGRP	603	200	CO	1A.2
SDSU_ADRDL_PRRSV_355	ATGTTGGGGAAATGCTTGACCGCGGGCTGTTGCTCGCAATTGCTTTTTTTGTGGTGTATCGTGCCGTTCTGTTTTGTTGCGCTCGTCAACGCCAACAACAGCAGCAGCTCCCATTTACAGTTGATTTATAACCTGACGATATGTGAGCTGAATGGCACAGATTGGCTAGATAAAAAATTTGACTGGGCAGTGGAGACTTTTGTTATCTTTCCTGTGTTGACTCATATCGTCTCTTACGGTGCCCTTACCACTAGCCATTTTCTTGACACGGTCGGCTTGGCCACTGTGTCCACCGCCGGATATTATCACGGGCGGTATGTATTGAGTAGCATTTACGCTGTCTGTGCCCTGGCTGCGTTGATTTGCTTTGCCATCAGGTTGGCGAAAAATTGCATGTCC…	MLGKCLTAGCCSQLLFLWCIVPFCFVALVNANNSSSSHLQLIYNLTICELNGTDWLDKKFDWAVETFVIFPVLTHIVSYGALTTSHFLDTVGLATVSTAGYYHGRYVLSSIYAVCALAALICFAIRLAKNCMSWRYSCTRYTNFLLDTKGKLYRWRSSVIIEKRGKVDVGGHLIDLKRVVLDGSAATPVTKISAEQWGRP	603	200	MN	1C.5
SDSU_ADRDL_PRRSV_356	ATGTTGGGGAAATGCTTGACCGCGGGCTGTTGCTCGCAATTGCTTTTTTTGTGGTGTATCGTGCCGTTCTGTTTTGTTGCGCTCGTCAACGCCAACAACAGCAACAGCTCCCATTTACAGTTGATTTATAACCTGACGATATGTGAGCTGAATGGCACAGATTGGCTAAATGAAAAATTTGACTGGGCAGTGGAGACTTTCGTCATCTTTCCTGTGTTGACTCATATCGTCTCTTACGGTGCCCTTACCACTAGCCATTTTCTTGACACGGTCGGCTTGGCCACTGTGTCCACCGCCGGATATTATCACGGGCGGTACGTATTGAGTAGCATTTACGCTGTCTGTGCCCTGGCTGCGTTGATTTGCTTTGCCATCAGGTTGGCGAAAAATTGCATGTCC…	MLGKCLTAGCCSQLLFLWCIVPFCFVALVNANNSNSSHLQLIYNLTICELNGTDWLNEKFDWAVETFVIFPVLTHIVSYGALTTSHFLDTVGLATVSTAGYYHGRYVLSSIYAVCALAALICFAIRLAKNCMSWRYSCTRYTNFLLDTKGKLYRWRSSVIIEKGGKVDVGGHLIDLKRVVLDGSAATPVTKISAEQWGRP	603	200	MN	1C.5
SDSU_ADRDL_PRRSV_357	ATGTTGGGGAAATGCTTGACCGCGGGCTTCTGCTCGCAATTGCCTTTTTTGTGGTGTATCGTGCCGTTCTGTTTTGTTGCGCTCGTCAACGCCAACAACAGCAGCAGCTCCCATTTACAATCGATTTACAACCTGACGATATGTGAGCTGAACGGCACCGATTGGCTGAACCAAAAGTTTGACTGGGCAGTGGAGACCTTTGTTATTTTTCCTGCTCTAACTCACATTGTTTCTTATGGCGCCCTTACCACTAGCCATTTTCTTGACACCGTTGGCTTAATCACTGTATCCACCGCCGGGTATTATCACGGGCGGTATGTTTTAAGTAGCATCTACGCTGTCTGTGCCCTGGCCGCGTTCATTTGCTTCGCCATCAGGTTGGCTAAAAATTGCATGTCC…	MLGKCLTAGFCSQLPFLWCIVPFCFVALVNANNSSSSHLQSIYNLTICELNGTDWLNQKFDWAVETFVIFPALTHIVSYGALTTSHFLDTVGLITVSTAGYYHGRYVLSSIYAVCALAAFICFAIRLAKNCMSWRYSCTRYTNFLLDTKGKLYRWRSSVIIEKGGKVDVGGHLIDLKRVVLDGSAATPVTRISAEQWGRP	603	200	IA	1C.2
SDSU_ADRDL_PRRSV_358	ATGTTGGGGAAATGCTTGACCGCGGGTTGCTGCTCGCGATTGCTTTCTTTTTGGTGTATCGTGCCGTTCTGTTTTGCTGTGCTCGTCAACGCCAGCTACAGCAGCAGCTCTCATTTACAGTTGATTTATAACTTGACGCTATGTGAGCTGAATGGTACAGATTGGCTGGCTAATAAATTTGATTGGGCAGTGGAGAGTTTTGTCATCTTTCCTGTGTTGACCCACATCGTTTCCTATGGTGCACTAACCACCAGCCACTTCCTTGACACAGTTGGTCTGGTTACTGTGTCTACCGCCGGGTTTTATCATGGGCGGTATGTCCTGAGTAGCATCTACGCGGTCTGTGCCCTGGCTGCGTTAATTTGCTTCGTCATTAGGTTGGCGAAGAACTGTATGTCC…	MLGKCLTAGCCSRLLSFWCIVPFCFAVLVNASYSSSSHLQLIYNLTLCELNGTDWLANKFDWAVESFVIFPVLTHIVSYGALTTSHFLDTVGLVTVSTAGFYHGRYVLSSIYAVCALAALICFVIRLAKNCMSWRYSCTRYTNFLLDTKGRLYRWRSPVIIEKGGKVEVEGHLIDLKRVVLDGSAATPLTRVSAEQWGRP	603	200	SD	7.1
SDSU_ADRDL_PRRSV_359	ATGTTGGGGAAATGCTTGACCGCGGGCTGTTGCTTGCCATTGCCTTTTTTGTGGTGTATCGTGCCGTTCTGTTTTGTTGCGCTCGTCAACGCCAACAGCAACAGCAGCTCTCATTTACAGTTGATTTATAACCTGACGATATGTGAGCTGAACGGTACGGATTGGCTGAACGGGCATTTCAGCTGGGCAGTGGAGACATTCGTCATCTTCCCTGCGTTGACCCACATTGTCTCTTATGGCGCCCTTACCACTAGCCATTTTCTTGACACGGTCGGCCTGATCACTGTGTCCACCGCCGGATATTACCACGGGCGGTATGTGTTGAGCAGCATTTACGCTGTCTGTGCCTTGGCTGCGTTTGTTTGCTTCGCCATTAGGTTGGCGAAAAATTGCATGTCC…	MLGKCLTAGCCLPLPFLWCIVPFCFVALVNANSNSSSHLQLIYNLTICELNGTDWLNGHFSWAVETFVIFPALTHIVSYGALTTSHFLDTVGLITVSTAGYYHGRYVLSSIYAVCALAAFVCFAIRLAKNCMSWRYSCTRYTNFLLDTKGKIYRWRSPVIIEKGGKVDVGGHFIDLKRVVLDGSAATPVTKVSAEQWGRP	603	200	SD	1C.3.25
SDSU_ADRDL_PRRSV_360	ATGTTGGGGAAATGCTTGACCGCGGGCTGTTGCTCGCGATTGCTTTCTTTGTGGTGTATCGTGCCGTTCTGTTTTGCTGCGCTCGCCAACGCCAGCAACAACAGCAGCTCCCATCTACAGCTGATTTACAACTTGACGCTATGTGAGCTGAATGGCACAGATTGGCTAGCTAACAAATTTGATTGGGCAGTGGAGAGTTTTGTCATCTTTCCCGTTTTGACTCACATTGTCTCCTATGGTGCCCTCACTACCAGCCATTTCCTTGACACAGTCGCTTTAGTCACTGTGTCTACCGCCGGGTTTGTTCACGGGCGGTATGTCCTAAGTAGCATCTACGCGGTCTGTGCCCTGGCTGCGTTGACTTGCTTCGTCATTAGGTTTGCAAAGAATTGCATGTCC…	MLGKCLTAGCCSRLLSLWCIVPFCFAALANASNNSSSHLQLIYNLTLCELNGTDWLANKFDWAVESFVIFPVLTHIVSYGALTTSHFLDTVALVTVSTAGFVHGRYVLSSIYAVCALAALTCFVIRFAKNCMSWRYACTRYTNFLLDTKGRLYRWRSPVIIEKRGKVEVEGHLIDLKRVVLDGSVATPITRVSAEQWGRP	603	200	MN	5A.1
SDSU_ADRDL_PRRSV_361	ATGTTGGGGAAATGCTTGACCGCGGGCTGTTGCTTGCAATTGTTTTTTTTGTGGTGTATCGTGCCGTTCTGTTTTGTTGCGCCCGTCAACGCCAACAACAGCAGCAGCTCCCATTTGCAGTTGATTTATAACCTGACGATATGTGAGCTGAATGGCACAGATTGGCTAGATAAAAAATTCGACTGGGCAGTGGAGACTTTCGTCATCTTTCCTGTGTTGACTCATATCATCTCTTACGGTGCCCTTACTACTAGCCATTTTCTTGACACGGTCGGCTTGGCCACTGTGTCCACCGCCGGATATTACCACGGGCGGTATGTATTGAGTAGCATTTACGCTGTCTGTGCCCTGGCGGCGTTAATTTGCTTCGCCATCAGGTTGGCGAAAAATTGCATGTCC…	MLGKCLTAGCCLQLFFLWCIVPFCFVAPVNANNSSSSHLQLIYNLTICELNGTDWLDKKFDWAVETFVIFPVLTHIISYGALTTSHFLDTVGLATVSTAGYYHGRYVLSSIYAVCALAALICFAIRLAKNCMSWRYSCTRYTNFLLDTKGKLYRWRSSVIIERGGKVDVGGHLIDLKRVVLDGSAATPVTKISAEQWGRP	603	200	MN	1C.5.36
SDSU_ADRDL_PRRSV_362	ATGTTGGGGAAATGCTTGACCGCGGGCTTCTGCTCGCAATTGCCTTTTTTGTGGTGTATCGTGCCGTTCTGTTTTGTTGCGCTCGTCAACGCCAACAACAGCAGCAGCTCCCATTTACAATTGATTTACAACCTGACGATATGTGAGCTGAACGGCACCGATTGGCTGAACCAAAAGTTTGACTGGGCAGTGGAGACCTTTGTTATTTTTCCTGCTCTAACTCACATTGTTTCTTATGGCGCCCTTACCACTAGCCATTTTCTTGACACCGTTGGCTTAATCACTGTATCCACCGCCGGGTATTATCACGGGCGGTATGTTTTAAGTAGCATCTACGCTGTCTGTGCCCTGGCCGCGTTCATTTGCTTCGCCATCAGGTTGGCTAAAAATTGCATGTCC…	MLGKCLTAGFCSQLPFLWCIVPFCFVALVNANNSSSSHLQLIYNLTICELNGTDWLNQKFDWAVETFVIFPALTHIVSYGALTTSHFLDTVGLITVSTAGYYHGRYVLSSIYAVCALAAFICFAIRLAKNCMSWRYSCTRYTNFLLDTKGKLYRWRSSVIIEKGGKVDVGGHLIDLKRVVLDGSAATPVTRISAEQWGRP	603	200	IA	1C.2
SDSU_ADRDL_PRRSV_363	ATGTTGGGGAAATGCTTGACCGCGGGCTGTTGCTCGCAATTGCTTTTTTTGTGGTGTATCGTGCCGTTCTGTTTTGTTGCGCTCGTCAACGCCAACAACAGCAGCAGCTCCCATTTACAGTTGATTTATAACCTGACGATATGTGAGCTGAATGGCACAGATTGGCTAGATAAAAAATTTGACTGGGCAGTGGAGACTTTTGTTATCTTTCCTGTGTTGACTCATATCGTCTCTTACGGTGCCCTTACCACTAGCCATTTTCTTGACACGGTCGGCTTGGCCACTGTGTCCACCGCCGGATATTATCACGGGCGGTATGTATTGAGTAGCATTTACGCTGTCTGTGCCCTGGCTGCGTTGATTTGCTTTGCCATCAGGTTGGCGAAAAATTGCATGTCC…	MLGKCLTAGCCSQLLFLWCIVPFCFVALVNANNSSSSHLQLIYNLTICELNGTDWLDKKFDWAVETFVIFPVLTHIVSYGALTTSHFLDTVGLATVSTAGYYHGRYVLSSIYAVCALAALICFAIRLAKNCMSWRYSCTRYTNFLLDTKGKLYRWRSSVIIEKRGKVDVGGHLIDLKRVVLDSSAATPVTKISAEQWGRP	603	200	MN	1C.5
SDSU_ADRDL_PRRSV_364	ATGTTGGGGAAATGCTTGACCGCGGGTTGTTGCTCACAATTGCTTTTTTTGTGGTGTATCGTGCCGTTCTGTTTTGTTGCGCTCGTCAACGCCAACAACAGCAGCAGCTCCCACTTACAGTTGATTTATAACCTGACGATATGTGAGCTGAACGGCACAGATTGGCTAAATGAAAAATTTGATTGGGCAGTGGAGACTTTCGTTATCTTTCCTGTGCTGACTCACATCGTCTCTTACGGTGCCCTTACCACTAGCCATTTTCTTGACACGGTCGGTTTGGCCACTGTGTCCACCGCCGGATATTATCACGGGCGGTATGTATTGAGTAGCATTTACGCTGTCTGTGCCCTGGCTGCGTTAATTTGCTTCGCCATTAGGTTGGCGAAAAATTGCATGTCC…	MLGKCLTAGCCSQLLFLWCIVPFCFVALVNANNSSSSHLQLIYNLTICELNGTDWLNEKFDWAVETFVIFPVLTHIVSYGALTTSHFLDTVGLATVSTAGYYHGRYVLSSIYAVCALAALICFAIRLAKNCMSWRYSCTRYTNFLLDTKGKLYRWRSSVIIEKGGKVDVGGHLIDLKRVVLDGSAATPITKISAEQWGRP	603	200	IA	1C.5
SDSU_ADRDL_PRRSV_365	ATGTTGGGGAAATGCTTGACCGCGGGCTGTTGCTTGCAATTGCTTTTTTTGTGGTGTATCGTGCCGTTCTGTTTTGTTGCGCCCGTCAACGCCAACAACAGCAGCAGCTCCCATTTGCAGTTGATTTATAACCTGACGGTATGTGAGCTGAATGGCACAGATTGGCTAAATAAAAAATTTGACTGGGCAGTGGAGACTTTCGTTATCTTTCCTGTGTTGACTCATATCATCTCTTACGGTGCCCTTACTACTAGCCATTTTCTTGACACGGTCGGCTTGGCCACTGTGTCCACCGCCGGATATTACCACGGGCGGTATGTATTGAGTAGCATTTACGCTGTCTGTGCTCTGGCGGCGTTAATTTGCTTCGCCATCAGGTTGGCGAAAAATTGCATGTCC…	MLGKCLTAGCCLQLLFLWCIVPFCFVAPVNANNSSSSHLQLIYNLTVCELNGTDWLNKKFDWAVETFVIFPVLTHIISYGALTTSHFLDTVGLATVSTAGYYHGRYVLSSIYAVCALAALICFAIRLAKNCMSWRYSCTRYTNFLLDTKGKLYRWRSSVIIERGGKVDVGGHLIDLKRVVLDGSAATPVTKISAEQWGRP	603	200	MN	1C.5.36
SDSU_ADRDL_PRRSV_366	ATGTTGGGGAAATGCTTGACCGCGGGCTGTTGCTCACAATTGCCTTTTTTGTGGTGTATCGTGCCGTTCTGTTTTGTTGCGCTCGTCAACGCCAACAACAGCAGCAGCTCCCATTTACAGTTGATTTATAACCTGACGATATGTGAGCTGAATGGCACAGATTGGCTAAATAAAGAATTTGACTGGGCAGTGGAGACTTTCGTCATCTTTCCTGTGTTGACTCACATCGTCTCTTACGGTGCCCTTACCACTAGCCATTTTCTTGACACGGTCGGCTTGGCCACTGTGTCCACCGCCGGATATTATCACGGGCGGTATGTATTGAGTAGCATTTACGCTGTCTGTGCCCTGGCTGCGTTGATTTGCTTCGCCATTAGGTTGGCGAAAAATTGCATGTCT…	MLGKCLTAGCCSQLPFLWCIVPFCFVALVNANNSSSSHLQLIYNLTICELNGTDWLNKEFDWAVETFVIFPVLTHIVSYGALTTSHFLDTVGLATVSTAGYYHGRYVLSSIYAVCALAALICFAIRLAKNCMSWRYSCTRYTNFLLDTKGKLYRWRSPVIIEKGGKVDVGGHLIDLKRVVLDGSAATPVTKISAEQWGRP	603	200	MN	1C.5
SDSU_ADRDL_PRRSV_367	ATGTTGGGGAAATGCTTGACCGCGGGCTGTTGCTCACAATTGCCTTTTTTGTGGTGTATCGTGCCGTTCTGTTTTGTTGCGCTCGTCAACGCCAACAACAGCAGCAGCTCCCATTTACAGTCGATTTATAACTTAACGATATGTGAGCTGAATGGCACAGACTGGCTGGACAATCATTTTAGTTGGGCAGTGGAGACTTTTGTTATCTTTCCTGTGTTGACTCACATTGTTTCCTACGGCGCCCTCACTACCAGCCACTTTCTTGACACGGTCGGCCTGATCACTGTGTCCACCGCCGGATACTACCATAAGCGGTATGTCTTGAGTAGCATCTATGCTGTCTGCGCCCTGGCTGCGCTGATTTGCTTCGTCATCAGGTTGACGAAAAATTGTATGTCC…	MLGKCLTAGCCSQLPFLWCIVPFCFVALVNANNSSSSHLQSIYNLTICELNGTDWLDNHFSWAVETFVIFPVLTHIVSYGALTTSHFLDTVGLITVSTAGYYHKRYVLSSIYAVCALAALICFVIRLTKNCMSWRYSCTRYTNFLLDTKGRLYRWRSPVIIEKGGKIEVGGDLIDLKRVVLDGSAATPVTKVSAEQWGRP	603	200	MN	1F.1
SDSU_ADRDL_PRRSV_368	ATGTTGGGGAAATGCTTGACCGCGGGCTGCTGCTCGCAATTGCTTTTTTTGTGGTGTATCGTGCCGTTCTGTTTTGTTGCGCTCGTCAACGCCAACAACGGCAGCAGCTCCCATTTGCAGTTGATTTATAACCTGACGATATGTGAGCTGAATGGCACAGATTGGCTAAATGACAAATTTGACTGGGCAGTGGAGACTTTCGTTATCTTTCCTGTGTTGACTCATATCGTCTCTTATGGCGCCCTCACCACTAGCCATTTTCTTGACACGGTCGGCCTGGCCACTGTGTCCACCGCCGGGTATTATCACGGGCGGTATGTATTGAGTAGCATTTACGCTGTCTGTGCCCTGGCTGCGTTGATTTGCTTCGCCATTAGGTTGGCGAAAAATTGCATGTCC…	MLGKCLTAGCCSQLLFLWCIVPFCFVALVNANNGSSSHLQLIYNLTICELNGTDWLNDKFDWAVETFVIFPVLTHIVSYGALTTSHFLDTVGLATVSTAGYYHGRYVLSSIYAVCALAALICFAIRLAKNCMSWRYSCTRYTNFLLDTKGKLYRWRSSVIIEKGGKVDVGGHLIDLKRVVLDGSAATPVTKISAEQWGRP	603	200	MN	1C.5.32
SDSU_ADRDL_PRRSV_369	ATGTTGGGGAAATGCTTGACCGCGGGCTGTTGCTCGCAATTGCCTTTTTTGTGGTATATCGTGCCGTTCTGTTTTGTTGCGCTCGTCAACGCCAACAACAGCAGCAGCTCCCATTTACAGTTGATTTATAACCTGACGATATGTGAGCTGAATGGCACAGATTGGCTAAATAAAAAATTTGACTGGGCAGTGGAGACTTTCGTTATCTTTCCTGTGTTGACTCATATCGTCTCTTACGGTGCCCTTACCACTAGCCATTTTCTTGACACGGTCGGCTTGGCCACTGTGTCCACCGCCGGATATTATCACGGGCGGTATGTATTGAGTAGCATTTACGCTGTCTGTGCCCTGGCTGCGTTGATTTGCTTTGCCATCAGGTTGGCGAAAAATTGCATGTCC…	MLGKCLTAGCCSQLPFLWYIVPFCFVALVNANNSSSSHLQLIYNLTICELNGTDWLNKKFDWAVETFVIFPVLTHIVSYGALTTSHFLDTVGLATVSTAGYYHGRYVLSSIYAVCALAALICFAIRLAKNCMSWRYSCTRYTNFLLDTKGKLYRWRSSVIIEKGGKVDVGGHLIDLKRVVLDGSAATPVTKISAEQWGRP	603	200	SD	1C.5
SDSU_ADRDL_PRRSV_370	ATGTTGGGGAAATGCTTGACCGCGGGCTGCTGCTCGCAATTGCCTTTTTTGTGGTGTATCGTGCCGTTCTGTTTTGTTGCGCTCGTCAACGCCAACAACAGCAGCAGCTCCCATTTGCAGTTGATTTATAACCTGACGATATGTGAGCTGAATGGCACAGATTGGCTAAACGAAAGATTTGAATGGGCAGTGGAGACTTTCGTTATTTTTCCTGCGTTGACTCACATCGTCTCTTACGGTGCCCTTACCACTAGCCATTTTCTTGACACGGTCGGCTTGGCCACTGTGTCCACCGCCGGATATTATCACGGGCGGTATGTATTGAGTAGCATTTACGCTGTCTGTGCCCTGGCTGCGTTGATTTGCTTCGCCATCAGGTTGGCGAAAAATTGCATGTCC…	MLGKCLTAGCCSQLPFLWCIVPFCFVALVNANNSSSSHLQLIYNLTICELNGTDWLNERFEWAVETFVIFPALTHIVSYGALTTSHFLDTVGLATVSTAGYYHGRYVLSSIYAVCALAALICFAIRLAKNCMSWRYSCTRYTNFLLDTKGKLYRWRSSVIIEKGGKVDVGGHLIDLKRVVLDGSAATPVTKISAEQWGRP	603	200	IA	1C.5
SDSU_ADRDL_PRRSV_371	ATGTTGGGGAAATGCTTGACCGCGGGCTTCTGCTCGCAATTGCCTTTTTTGTGGTGTATCGTGCCGTTCTGTTTTGTTGCGCTCGTCGACGCCAACAACAGCAGCAGCTCCCATTTACAATCGATTTACAACCTGACGATATGTGAGCTGAACGGCACCGATTGGCTGAACCAAAAGTTTGACTGGGCAGTGGAGACCTTTGTTATTTTTCCTGCTCTAACTCACATTGTTTCTTATGGCGCCCTTACCACTAGCCATTTTCTTGACACCGTTGGCTTAATCACTGTATCCACCGCCGGGTATTATCACGGGCGGTATGTTTTAAGTAGCATCTACGCTGTCTGTGCCCTGGCCGCGTTCATTTGCTTCGCCATCAGGTTGGCTAAAAATTGCATGTCC…	MLGKCLTAGFCSQLPFLWCIVPFCFVALVDANNSSSSHLQSIYNLTICELNGTDWLNQKFDWAVETFVIFPALTHIVSYGALTTSHFLDTVGLITVSTAGYYHGRYVLSSIYAVCALAAFICFAIRLAKNCMSWRYSCTRYTNFLLDTKGKLYRWRSSVIIEKGGKVDVGGHLIDLKRVVLDGSAATPVTRISAEQWGRP	603	200	IA	1C.2
SDSU_ADRDL_PRRSV_372	ATGTTGGGGAAATGCTTGACCGCGGGCTGCTACTCGCAATTGCTTTTTTTGTGGTGTATCGTGCCGTTCTGTTTTGTTGCGCTCGTCAACGCCAACAACAGCAGCAGCTCCCATTTGCAGTTGATTTATAACCTGACGATATGTGAGCTGAATGGCACAGATTGGCTAAATAATAAATTTGACTGGGCAGTGGAGACTTTCGTTATCTTTCCTGTGTTGACTCATATCGTCTCCTATGGCGCCCTCACCACTAGTCATTTTCTTGACACGGTCGGCTTGGCCACTGTGTCCACCGCCGGATATTATCGCGGGCGGTATGTATTGAGTAGCATTTACGCTGTCTGTGCCCTGGCTGCGTTGATTTGCTTCGCCATTAGGTTGGCGAAAAATTGCATGTCC…	MLGKCLTAGCYSQLLFLWCIVPFCFVALVNANNSSSSHLQLIYNLTICELNGTDWLNNKFDWAVETFVIFPVLTHIVSYGALTTSHFLDTVGLATVSTAGYYRGRYVLSSIYAVCALAALICFAIRLAKNCMSWRYSCTRYTNFLLDTKGKLYRWRSSVIIEKGGKVDVGGHLIDLKRVVLDGSAATPVTKISAEQWGRP	603	200	MN	1C.5.32
SDSU_ADRDL_PRRSV_373	ATGTTGGGGAAATGCTTGACCGCGGGCTGTTGCTCGCGATTGCTTTCTTTGTGGTGTATCGTGCCGTTCTGTTTTGCTGTGCTCGCCAACGCCAGCAACGGCAGCAGCTCCCATCTACAGCTGATTTACAACTTGACGCTATGTGAGCTGAATGGCACAGATTGGCTAGCTAACAAATTTGATTGGGCAGTGGAGAGTTTTGTCATCTTTCCCGTTTTGACTCACATTGTCTCCTATGGTGCCCTCACTACCAGCCATTTCCTTGACACAGTCGCTTTAGTCACTGTGTCTACCGCCGGGTTTGTTCACGGGCGGTATGTCCTAAGTAGCATCTACGCGGTCTGTGCCCTGGCTGCGTTGACTTGCTTCGTCATTAGGTTTGCAAAGAATTGCATGTCC…	MLGKCLTAGCCSRLLSLWCIVPFCFAVLANASNGSSSHLQLIYNLTLCELNGTDWLANKFDWAVESFVIFPVLTHIVSYGALTTSHFLDTVALVTVSTAGFVHGRYVLSSIYAVCALAALTCFVIRFAKNCMSWRYACTRYTNFLLDTKGRLYRWRSPVIIEKRGKVEVEGHLIDLKRVVLDGSVATPITRVSAEQWGRP	603	200	MN	5A.1
SDSU_ADRDL_PRRSV_374	ATGTTGGGGAAATGCTTGACCGCGGGCTGCTGCTCGCAATTGCCTTTTTTGTGGTGTATCGTGCCGTTCTGTTTTGTTGCGCTCGTCAACGCCAACAACAGCAGCAGCTCCCATTTGCAGTTGATTTATAACCTGACAATATGTGAGCTGAATGGCACAGATTGGCTAAATGAAAAATTTGAATGGGCAGTGGAGACTTTCGTTATTTTTCCTGCGTTGACTCACATCGTCTCTTACGGTGCCCTTACCACCAGCCATTTTCTTGACACGGTCGGCTTGGCCACTGTGTCCACCGCCGGATATTATCACGGGCGGTATGTATTGAGTAGCATTTACGCTGTCTGTGCCCTGGCTGCGTTGATTTGCTTCGCCATCAGGTTGGCGAAAAATTGCATGTCC…	MLGKCLTAGCCSQLPFLWCIVPFCFVALVNANNSSSSHLQLIYNLTICELNGTDWLNEKFEWAVETFVIFPALTHIVSYGALTTSHFLDTVGLATVSTAGYYHGRYVLSSIYAVCALAALICFAIRLAKNCMSWRYSCTRYTNFLLDTKGKLYRWRSSVIIEKGGKVDVGGHLIDLKRVVLDGSAATPVTKISAEQWGRP	603	200	IA	1C.5
SDSU_ADRDL_PRRSV_375	ATGTTGGGGAAATGCTTGACCGCGGGCTGTTGCTCGCAATTGCCTTTTTTGTGGTGTATCGTGCCGTTCTGTTTTGTTGCGCTCGTCAACGCCAACAGCAACAGCAGCTCTCATTTACAGTTGATTTATAACCTGACGATATGTGAGCTGAACGGTACGGATTGGCTGAACGGGCATTTCAGCTGGGCAGTGGAGACATTCGTCATCTTCCCTGCGTTGACCCACATTGTCTCTTATGGCGCCCTTACCACTAGCCATTTTCTTGACACGGTCGGCCTGATCACTGTGTCCACCGCCGGATATTACCACGGGCGGTATGTGTTGAGCAGCATTTACGCTGTCTGTGCCTTGGCTGCGTTTGTTTGCTTCGCCATTAGGTTGGCGAAAAATTGCATGTCC…	MLGKCLTAGCCSQLPFLWCIVPFCFVALVNANSNSSSHLQLIYNLTICELNGTDWLNGHFSWAVETFVIFPALTHIVSYGALTTSHFLDTVGLITVSTAGYYHGRYVLSSIYAVCALAAFVCFAIRLAKNCMSWRYSCTRYTNFLLDTKGKIYRWRSPVIIEKGGKVDVGGHFIDLKRVVLDGSAATPVTKVSAEQWGRP	603	200	SD	1C.3.25
SDSU_ADRDL_PRRSV_376	ATGTTGGGGAAATGCTTGACCGCGGGCTGTTGCTCGCAATTGCCTTTTTTGTGGTGTATCGTGCCGTTCTGTTTTGTTGCGCTCGTCAACGCCAACAACAGAAGCAGCTCCCATTTACAGTTGATTTATAACCTGACGATATGTGAGCTGAATGGCACAGATTGGCTAAATGAAAAATTTGATTGGGCAGTGGAGACTTTCGTTATCTTTCCTGTGTTGACTCATATCGTCTCTTACGGTGCCCTTACCACTAGCCATTTCCTTGACACGGTCGGCTTGGCCACTGTGTCCACCGCCGGATATTATCACGGGCGGTACGTATTGAGTAGCATTTACGCTGTCTGTGCCCTGGCTGCGTTGATTTGCTTTGTCATCAGGTTGGCGAAAAATTGCATGTCC…	MLGKCLTAGCCSQLPFLWCIVPFCFVALVNANNRSSSHLQLIYNLTICELNGTDWLNEKFDWAVETFVIFPVLTHIVSYGALTTSHFLDTVGLATVSTAGYYHGRYVLSSIYAVCALAALICFVIRLAKNCMSWRYSCTRYTNFLLDTKGKLYRWRSSVIIEKGGKVDVGGHLIDLKRVVLDGSAATPVTKISAEQWGRP	603	200	MN	1C.5
SDSU_ADRDL_PRRSV_377	ATGTTGGGGAAATGCTTGACCGCGGGCTGTTGCTCGCAATTGCTTTCTTTGTGGTGTATCGTGCCGTTCTGTTTTGCTGTGCTCGCCAACGCCAGCGACGACAGCAGCTCCCATCTACAGCTGATTTACAACTTGACGCTATGTGAGCTGAATGGCACAGATTGGCTAGCTAACAAATTTGATTGGGCAGTGGAGAGTTTTGTCATCTTTCCCGTTTTGACTCACATTGTCTCCTATGGTGCCCTCACTACCAGCCATTTCCTTGACACAGTCGCTTTAGTCACTGTGTCTACCGCCGGGTTTGTTCACGGGCGGTATGTCCTAAGTAGCATCTACGCGGTCTGTGCCCTGGCTGCGTTGACTTGCTTCGTCATTAGGTTTGCAAAGAATTGCATGTCC…	MLGKCLTAGCCSQLLSLWCIVPFCFAVLANASDDSSSHLQLIYNLTLCELNGTDWLANKFDWAVESFVIFPVLTHIVSYGALTTSHFLDTVALVTVSTAGFVHGRYVLSSIYAVCALAALTCFVIRFAKNCMSWRYACTRYTNFLLDTKGGLYRWRSPVIIEKRGKVEVEGHLIDLKRVVLDGSVATPITRVSAEQWGRP	603	200	MN	5A.1
SDSU_ADRDL_PRRSV_378	ATGTTGGGGAAATGCTTGACCGCGGGCTTCTGCTCGCAATTGCCTTTTTTGTGGTGTATCGTGCCATTCTGTTTTGTTGCGCTCGTCAACGCCAACAACAGCAGCAGCTCCCATTTACAATTGATTTATAACCTGACGATATGTGAGCTGAATGGCACAGATTGGCTAAGTGATAAATTTGACTGGGCAGTGGAGACCTTCGTTATTTTTCCTGCTCTAACTCACATTGTTTCTTATGGCGCTCTTACTACCAGCCATTTTCTTGACACTGTTGGCCTAATCACTGTATCCACCGCCGGGTATTATCACCGGCGGTATGTTTTAAGTAGCATTTACGCTGTTTGTGCCCTGGCCGCGTTCTTCTGCTTCGTCATCAGGTTGGTAAAAAATTGCATGTCC…	MLGKCLTAGFCSQLPFLWCIVPFCFVALVNANNSSSSHLQLIYNLTICELNGTDWLSDKFDWAVETFVIFPALTHIVSYGALTTSHFLDTVGLITVSTAGYYHRRYVLSSIYAVCALAAFFCFVIRLVKNCMSWRYSCTRYTNFLLDTKGKLYRWRSSVIIEKGGKVDVGGHLIDLKRVVLDGSAATPVTRIPAEQWGRP	603	200	SD	1C.2
SDSU_ADRDL_PRRSV_379	ATGTTGGGGAAATGCTTGACCGCGGGCTGCTACTCGCAATTGCTTTTTTTGTGGTGTATCGTGCCGTTCTGTTCTGTTGCGCTCGTCAACGCCAACGGCAACAGCAGCTCCCATTTACAGTTGATTTACAACCTGACGATATGTGAGCTGAATGGCACAGATTGGCTAAATGAAAAATTCGACTGGGCAGTGGAGACTTTTGTCATCTTTCCTGTGTTGACTCATATCGTCTCTTACGGTGCCCTTACCACTAGCCATTTTCTTGACACGGTCGGCTTGGTCACTGTGTCCACCGCCGGATATTATCACGGGCGGTATGTATTGAGTAGCATTTACGCTGTCTGTGCCCTGGCTGCGTTGACTTGCTTCGCCATTAGGTTGGCGAAAAATTGCATGTCC…	MLGKCLTAGCYSQLLFLWCIVPFCSVALVNANGNSSSHLQLIYNLTICELNGTDWLNEKFDWAVETFVIFPVLTHIVSYGALTTSHFLDTVGLVTVSTAGYYHGRYVLSSIYAVCALAALTCFAIRLAKNCMSWRYSCTRYTNFLLDTKGKLYRWRSSVIIEKGGKVDVGGHLIDLKRVVLDGSAATPVTKISAEQWGRP	603	200	MN	1C.5
SDSU_ADRDL_PRRSV_380	ATGTTGGGGAAATGCTTGACCGCGGGCTGTTGCTCGCAATTGCTTTCTTTGTGGTGTATCGTGCCGTTCTGTTTTGCTGTGCTCGCCAACGCCAGCAACGACAGCAGCTCCCATCTACAGCTGATTTACAACTTGACGCTATGTGAGCTGAATGGCACAGATTGGCTAGCTAACAAATTTGATTGGGCAGTGGAGAGTTTTGTCATCTTTCCCGTTTTGACTCACATTGTCTCCTATGGTGCCCTCACTACCAGCCATTTCCTTGACACAGTCGCTTTAGTCACTGTGTCTACCGCCGGGTTTGTTCACGGGCGGTATGTCCTAAGTAGCATCTACGCGGTCTGTGCCCTGGCTGCGTTGACTTGCTTCGTCATTAGGTTTGCAAAGAATTGCATGTCC…	MLGKCLTAGCCSQLLSLWCIVPFCFAVLANASNDSSSHLQLIYNLTLCELNGTDWLANKFDWAVESFVIFPVLTHIVSYGALTTSHFLDTVALVTVSTAGFVHGRYVLSSIYAVCALAALTCFVIRFAKNCMSWRYACTRYTNFLLDTKGGLYRWRSPVIIEKRGKVEVEGHLIDLKRVVLDGSVATPITRVSAEQWGRP	603	200	IL	5A.1
SDSU_ADRDL_PRRSV_381	ATGTTGGGGAAATGCTTGACCGCGGGCTGTTGCTCGCAATTGCTTTTTTTGTGGTGTATCGTGCCGTTCTGTTTTGTTGCGCTCGTCAACGCCAACAACAGCAACAGCTCCCATTTACAGTTGATTTATAACCTGACGATATGTGAGCTGAATGGCACAGATTGGCTAAATAAAAAATTTGACTGGGCAGTGGAGACTTTCGTTATCTTTCCTGTGTTGACTCATATCGTCTCTTACGGTGCCCTTACCACTAGCCATTTTCTTGACACGGTCGGCTTGGCCACTGTGTCCACCGCCGGATATTATCACGGGCGGTACGTATTGAGTAGCATTTACGCTGTCTGTGCCCTGGCTGCGTTGATTTGCTTTGCCATCAGGTTGGCGAAAAATTGCATGTCC…	MLGKCLTAGCCSQLLFLWCIVPFCFVALVNANNSNSSHLQLIYNLTICELNGTDWLNKKFDWAVETFVIFPVLTHIVSYGALTTSHFLDTVGLATVSTAGYYHGRYVLSSIYAVCALAALICFAIRLAKNCMSWRYSCTRYTNFLLDTKGKLYRWRSSVIIEKGGKVDVGGHLIDLKRVVLDGSAATPVTKISAEQWGRP	603	200	SD	1C.5
SDSU_ADRDL_PRRSV_382	ATGTTGGGGAAATGCTTGACCGCGGGCTGTTGCTTGCAATTGCTTTTTTTGTGGTGTATCGTGCCGTTCTGTTTTGTTGCGCCCGTCAACGCCAACAACAGCAGCAGCTCCCATTTGCAGTTGATTTATAACCTGACGGTATGTGAGCTGAATGGCACAGATTGGCTAAATGAAAAATTTGACTGGGCAGTGGAGACTTTCGTTATCTTTCCTGTGTTGACTCATATCATCTCTTACGGTGCCCTTACTACTAGCCATTTTCTTGACACGGTCGGCTTGGCCACTGTGTCCACCGCCGGATATTACCACGGGCGGTATATATTGAGTAGCATTTACGCTGTCTGTGCTCTGGCGGCGTTAATTTGCTTCGCCATCAGGTTGGCGAAAAATTGCATGTCC…	MLGKCLTAGCCLQLLFLWCIVPFCFVAPVNANNSSSSHLQLIYNLTVCELNGTDWLNEKFDWAVETFVIFPVLTHIISYGALTTSHFLDTVGLATVSTAGYYHGRYILSSIYAVCALAALICFAIRLAKNCMSWRYSCTRYTNFLLDTKGKLYRWRSSVIIERGGKVDVGGHLIDLKRVVLDGSAATPVTKISAEQWGRP	603	200	MN	1C.5.36
SDSU_ADRDL_PRRSV_383	ATGTTGGGGAAATGCTTGACCGCGGACTGTTGCTCGCAATTGCTTTTTTTGTGGTGTATCGTGCCGTTCTGTTTTGTTGCGCTCGTCAACGCCAACAACAGCAGCAGCTCCCACTTGCAGTTGATTTATAACCTGACGATATGTGAGCTGAATGGCACAGATTGGCTAAATGAAAGATTTGATTGGGCAGTGGAGACTTTCGTCATCTTTCCTGTGTTAACTCATATCGTCTCTTACGGTGCCCTTACCACTAGCCATTTTCTCGACACGGTCGGCTTGGCCACTGTGTCCACCGCCGGATATTATCACGGGCGGTATGTACTGAGTAGCATTTACGCTGTCTGTGCCCTGGCTGCGTTGATTTGCTTCGCCATCAGGTTGGCGAAGAATTGCATGTCC…	MLGKCLTADCCSQLLFLWCIVPFCFVALVNANNSSSSHLQLIYNLTICELNGTDWLNERFDWAVETFVIFPVLTHIVSYGALTTSHFLDTVGLATVSTAGYYHGRYVLSSIYAVCALAALICFAIRLAKNCMSWRYSCTRYTNFLLDTKGKLYRWRSSVIIEKGGKVDVGGHLIDLKRVVLDGSAATPVTKISAEQWGRP	603	200	SD	1C.5
SDSU_ADRDL_PRRSV_384	ATGTTGGGGAAATGCTTGACCGCGGGCTGCTGCTCGCAATTGCCCTTTTTGTGGTGTATCGTGCCGTTCTGTTTTGTTGCGCTCGTCAACGCCGACAACAGCAGCAGCTCCCATTTACAGTTGATTTATAACCTGACGATATGTGAGCTGAACGGCACAGAATGGCTGAACAATCATTTCAGCTGGGCAGTGGAAACTTTTGTCATCTTCCCTGCGTTGACCCACATCGTCTCTTATGGCGCCCTCACCACTAGCCATTTTCTTGACACTGTCGGCCTGATCACTGTGTCCACCGCCGGGTATTATCATGGGCGGTATGTATTGAGTAGCATCTACGCTATGTGCGCCCTGGCTGCGTTTGTCTGTTTCGTCATTAGGTTAACGAAAAATTGCATGTCC…	MLGKCLTAGCCSQLPFLWCIVPFCFVALVNADNSSSSHLQLIYNLTICELNGTEWLNNHFSWAVETFVIFPALTHIVSYGALTTSHFLDTVGLITVSTAGYYHGRYVLSSIYAMCALAAFVCFVIRLTKNCMSWRYSCTRYTNFLLDTKGKLYRWRSSIIIEKGGKVEVGSHLIDLKRVVLDGFAATPVTKVSAEQWGRP	603	200	MN	1H.18
SDSU_ADRDL_PRRSV_385	ATGTTGGGGAAATGCTTGACCGCGGGCTGTTACTCGCAGTTGCTTTTTTTGTGGTGTATCGTGCCGTTCTGTTCTGTTGCGCTCGTCAACGCCAACGACAGCAGCAGCTCCCATTCACAGTTGATTTACAACCTGACGATATGTGAGCTGAATGGCACAGATTGGCTAGATAAAAAATTCGACTGGGCAGTGGAGACTTTTGTCATCTTTCCTGTGTTGACTCATATCGTCTCTTACGGTGCCCTTACCACTAGCCATTTTCTTGACACGGTCGGCTTGGTCACTGTGTCCACCGCCGGATATTATCACGGGCGGTATGTATTGAGTAGCATTTACGCTGTCTGTGCCCTGGCTGCGTTGACTTGCTTCGCCATTAGGTTGGCGAAAAATTGCATGTCC…	MLGKCLTAGCYSQLLFLWCIVPFCSVALVNANDSSSSHSQLIYNLTICELNGTDWLDKKFDWAVETFVIFPVLTHIVSYGALTTSHFLDTVGLVTVSTAGYYHGRYVLSSIYAVCALAALTCFAIRLAKNCMSWRYSCTRYTNFLLDTKGKLYRWRSSVIIEKGGKVDVGGHLIDLKRVVLDGSAATPVTKISAEQWGRP	603	200	MN	1C.5
SDSU_ADRDL_PRRSV_386	ATGTTGGGGAAATGCTTGACCGCGGGCTGTTGCTTGCAATTGCTTTTTTTGTGGTGTATCGTGCCGTTCTGTTTTGTTGCGCCCGTCAACGCCAACAACAGCAGCAGCTCCCATTTGCAGTTGATTTATAACCTGACGGTATGTGAGCTGAATGGCACAGATTGGCTAAATAAAAATTTTGACTGGGCAGTGGAGACTTTCGTTATCTTTCCTGTGTTGACTCATATCATCTCTTACGGTGCCCTTACTACTAGCCATTTTCTTGACACGGTCGGCTTGGCCACTGTGTCCACCGCCGGATATTACCACGGGCGGTATGTATTGAGTAGCATTTACGCTGTCTGTGCTCTGGCGGCGTTAATTTGCTTCGCCATCAGGTTGGCGAAAAATTGCATGTCC…	MLGKCLTAGCCLQLLFLWCIVPFCFVAPVNANNSSSSHLQLIYNLTVCELNGTDWLNKNFDWAVETFVIFPVLTHIISYGALTTSHFLDTVGLATVSTAGYYHGRYVLSSIYAVCALAALICFAIRLAKNCMSWRYSCTRYTNFLLDTKGKLYRWRSSVIIERGGKVDVGGHLIDLKRVVLDGSAATPVTKISAEQWGRP	603	200	MN	1C.5.36
SDSU_ADRDL_PRRSV_387	ATGTTGGGGAAATGCTTGACCGCGGGCTTCTGCTCGCAATTGCCTTTTTTGTGGTGTATCGTGCCGTTCTGTTTTGTTGCGCTCGTCAACGCCAACAACAGCAGCAGCTCCCATTTACAATTGATTTACAACCTGACGATATGTGAGCTGAACGGCACCGATTGGCTGAACCAAAAGTTTGACTGGGCAGTGGAGACCTTTGTTATTTTTCCTGCTCTAACTCACATTGTTTCTTATGGCGCCCTTACCACTAGCCATTTTCTTGACACTGTTGGCTTAATCACTGTATCCACCGCCGGGTATTATCACGGGCGGTATGTTTTAAGTAGCATCTACGCTGTCTGTGCCCTGGCCGCGTTCATTTGCTTCGCCATCAGGTTGGCTAAAAATTGCATGTCC…	MLGKCLTAGFCSQLPFLWCIVPFCFVALVNANNSSSSHLQLIYNLTICELNGTDWLNQKFDWAVETFVIFPALTHIVSYGALTTSHFLDTVGLITVSTAGYYHGRYVLSSIYAVCALAAFICFAIRLAKNCMSWRYSCTRYTNFLLDTKGKLYRWRSSVIIEKGGKVDVGGHLIDLKRVVLDGSAATPVTRISAEQWGRP	603	200	IA	1C.2
SDSU_ADRDL_PRRSV_388	ATGTTGGGGAAATGCTTGACCGCGGGCTGTTGCTCGCAATTGCCTTTTTTGTGGTGTATCGTGTCGTTCTGTTTTGTTGCGCTCGTCAACGCCAACAGCAACAGCAGCTCTCATTTACAGTTGATTTATAACCTGACGATATGTGAGCTGAACGGCACGGATTGGCTGAACGAGCATTTCAGCTGGGCAGTGGAGACATTCGTCATCTTCCCTGCGTTGACCCACATTGTCTCTTATGGCGCCCTTACCACTAGCCATTTTCTTGACACGGTCGGCCTGATCACTGTGTCCACCGCCGGATATTACCACGGGCGGTATGTGTTGAGCAGCATTTACGCTGTCTGTGCCTTGGCTGCGTTTGTTTGCTTCGCCATTAGGTTGGTGAAAAATTGCATGTCC…	MLGKCLTAGCCSQLPFLWCIVSFCFVALVNANSNSSSHLQLIYNLTICELNGTDWLNEHFSWAVETFVIFPALTHIVSYGALTTSHFLDTVGLITVSTAGYYHGRYVLSSIYAVCALAAFVCFAIRLVKNCMSWRYSCTRYTNFLLDTKGKIYRWRSPVIIEKGGKVDVGGHFIDLKRVVLDGSAATPVTKVSAEQWGRP	603	200	SD	1C.3.25
SDSU_ADRDL_PRRSV_389	ATGTTGGGGAAATGCTTGACCGCGGGTTGTTGCTCACAATTGCTTTTTTTGTGGTGTATCGTGCCGTTCTGTTTTGTTGCGCTCGTCAACGCCAACAACAGCAGCAGCTCCCACTTACAGTTGATTTATAACCTGACGATATGTGAGCTGAACGGCACAGATTGGCTAAATGAAAAATTTGATTGGGCAGTGGAGACTTTCGTTATCTTTCCTGTGCTGACTCACATCGTCTCTTACGGTGCCCTTACCACTAGCCATTTTCTTGACACGGTCGGTTTGGCCACTGTGTCCACCGCCGGATATTATCACGGGCGGTATGTATTGAGTAGCATTTACGCTGTCTGTGCCCTGGCTGCGTTAATTTGCTTCGCCATTAGGTTGGCGAAAAATTGCATGTCC…	MLGKCLTAGCCSQLLFLWCIVPFCFVALVNANNSSSSHLQLIYNLTICELNGTDWLNEKFDWAVETFVIFPVLTHIVSYGALTTSHFLDTVGLATVSTAGYYHGRYVLSSIYAVCALAALICFAIRLAKNCMSWRYSCTRYTNFLLDTKGKLYRWRSSVIIEKGGKVDVGGHLIDLKRVVLDGSAATPVTKISAEQWGRP	603	200	IA	1C.5
SDSU_ADRDL_PRRSV_390	ATGTTGGGGAAATGCTTGACCGCGGGCTGCTGCTCGCAATTGCTTTTTTTGTGGTGTATCGTGCCGTTCTGTTTTGTTGCGCTCGTCAACGCCAACAACAGCAGCAGCTCTCATTTGCAGTTGATTTATAACCTGACGATATGTGAGCTGAATGGCACAGATTGGCTAAATGATAAATTTGACTGGGCAGTGGAGACTTTCATTATCTTTCCTGTGTTGACTCATATCGTCTCTTATGGCGCCCTCACCACTAGCCATTTTCTCGACACGGTCGGCTTGGCCACTGTGTCCACCGCCGGATATTATCACAAGCGGTATGTATTGAGTAGCATTTACGCTGTCTGTGCCCTGGCTGCGTTGATTTGCTTCGCCATTAGGTTGGCGAAAAATTGCATGTCC…	MLGKCLTAGCCSQLLFLWCIVPFCFVALVNANNSSSSHLQLIYNLTICELNGTDWLNDKFDWAVETFIIFPVLTHIVSYGALTTSHFLDTVGLATVSTAGYYHKRYVLSSIYAVCALAALICFAIRLAKNCMSWRYSCTRYTNFLLDTKGKLYRWRSSVIIEKGGKVDVGGHLIDLKRVVLDGSAATPVTKISAEQWGRP	603	200	MN	1C.5.32
SDSU_ADRDL_PRRSV_391	ATGTTGGGGAAATGCTTGACCGCGGGCTATTGCTCGCAATTGCTTTTTTTGTGGTGTATCGTGCCGTTCTGTTTTGTTGCGCCCGTCAACGCCAACAACAGCAGCAGCTCCCATTTGCAGTTGATTTATAACCTGACGGTATGTGAGCTGAATGGCACAGATTGGCTAAATGGACACTTTAACTGGGCAGTGGAGACTTTCGTTATCTTTCCTGTGTTGACTCATATCATCTCTTACGGTGCCCTTACTACTAGCCATTTTCTTGACACGGTCGGCTTGGCCACTGTGTCCACCGCCGGATATTTCCATGGGCGGTATGTATTGAGTAGCATTTACGCTGTCTGTGCCCTGGCTGCGTTAATTTGCTTCGCCATCAGGTTGGCGAAAAATTGCATGTCC…	MLGKCLTAGYCSQLLFLWCIVPFCFVAPVNANNSSSSHLQLIYNLTVCELNGTDWLNGHFNWAVETFVIFPVLTHIISYGALTTSHFLDTVGLATVSTAGYFHGRYVLSSIYAVCALAALICFAIRLAKNCMSWRYSCTRYTNFLLDTKGKLYRWRSSVIIERGGKVDVGGHLIDLKRVVLDGSAATPVTKISAEQWGRP	603	200	SD	1C.5.36
SDSU_ADRDL_PRRSV_392	ATGTTGGGGAAATGCTTGACCGCGGGCTGCTGCTCGCAATTGCTTTTTTTGTGGTGTATCGTGCCGTTCTGTTTTGTTGCGCTCGTCAACGCCAACAACGACAGCAGCTCCCATTTGCAGTTGATTTATAACCTGACGATATGTGAGCTGAATGGCACAGATTGGCTAAATGGTAAATTTGACTGGGCAGTGGAGACTTTCGTTATCTTTCCTGTGTTGACTCATATCGTCTCTTATGGCGCCCTCACCACTAGCCATTTTCTTGACACGGTCGGCTTGGCCACTGTGTCCACCGCCGGATATTATCACGGGCGGTATGTATTGAGTAGCATTTACGCTGTCTGTGCTCTGGCTGCGTTGATTTGCTTCGCCATTAGGTTGGCGAAAAATTGCATGTCC…	MLGKCLTAGCCSQLLFLWCIVPFCFVALVNANNDSSSHLQLIYNLTICELNGTDWLNGKFDWAVETFVIFPVLTHIVSYGALTTSHFLDTVGLATVSTAGYYHGRYVLSSIYAVCALAALICFAIRLAKNCMSWRYSCTRYTNFLLDTKGKLYRWRSSVIIEKGGKVDVGGHLIDLKRVVLDGSAATPVTKISAEQWGRP	603	200	MN	1C.5.32
SDSU_ADRDL_PRRSV_393	ATGTTGGGGAAATGCTTGACCGCGGGCTATTGCTCGCAATTAGTTTTTTTGTGGTGTATCGTGCCGTTCTGTTTTGTTGCGCTCGTCAACGCCAACAACAGCAGCAGCTCCCATTTACAGTTGATTTATAACCTGACGATATGTGAGCTGAATGGCACAGATTGGCTAAACAAAAAATTTGACTGGGCAGTGGAGACTTTCGTCATCTTTCCTGTGTTGACTCATATCGCCTCTTACGGTGCCCTTACCACTAGCCATTTTCTTGACACGGTCGGCTTGGCCACTGTGTCCACCGCCGGATATTATCACGGGCGGTATGTATTGAGTAGCATTTACGCTGTCTGTGCCCTGGCTGCGTTGATTTGCTTCGCCATTAGGTTGGCGAAAAATTGCATGTCC…	MLGKCLTAGYCSQLVFLWCIVPFCFVALVNANNSSSSHLQLIYNLTICELNGTDWLNKKFDWAVETFVIFPVLTHIASYGALTTSHFLDTVGLATVSTAGYYHGRYVLSSIYAVCALAALICFAIRLAKNCMSWRYSCTRYTNFLLDTKGKLYRWRSSVIIEKGGKVDVGGHLIDLKRVVLDGSAATPVTKISAEQWGRP	603	200	SD	1C.5
SDSU_ADRDL_PRRSV_394	ATGTTGGGGAAATGCTTGACCGCGGGTTGTTGCTCACAATTGCTTTTTTTGTGGTGTATCGTGCCGTTCTGTTTTGTTGCGCTCGTCAACGCCGACAACAACAGCAGCTCCCATTTACAGTTGATTTATAACCTGACGATATGTGAGCTGAATGGCACAGATTGGCTAAATGAAAGATTTGACTGGGCGGTGGAGACTTTTGTCATCTTTCCCGTGTTGACTCATATCGTCTCTTACGGTGCCCTTACCACTAGCCATTTTCTTGACACGGTCGGCTTGGCCACCGTGTCCACCGCCGGATATTATCACAGGCGGTATGTGTTAAGTAGTATTTATGCTGTCTGTGCCCTGGCTGCGTTGATTTGTTTCGCCATCAGGTTGGCAAAAAATTGCATGTCC…	MLGKCLTAGCCSQLLFLWCIVPFCFVALVNADNNSSSHLQLIYNLTICELNGTDWLNERFDWAVETFVIFPVLTHIVSYGALTTSHFLDTVGLATVSTAGYYHRRYVLSSIYAVCALAALICFAIRLAKNCMSWRYSCTRYTNFLLDTKGKLYRWRSSVIIEKGGKVDVGGHLIDLKRVVLDGSAATPVTKISAEQWGRP	603	200	SD	1C.5.34
SDSU_ADRDL_PRRSV_395	ATGTTGGGGAAATGCTTGACCGCGGGCTGCTGCTCGCAATTGCTTTTTTTGTGGTGTATCGTGCCGTCCTGTTTTGTTGCGCTCGTCAACGCCAACAACAGCAGCAGCTCCCATTTACAATTGATCTATAACCTGACGATATGTGAGCTGAATGGCACAGATTGGCTAAATAATAAATTTGATTGGGCAGTGGAGACCTTCGTTATTTTTCCTGCTCTAACTCACATTGTTTCCTATGGCGCCCTTACTACTAGCCATTTTCTTGACACTGTTGGCCTAATCACTGTATCCACCGCCGGTTATTATCACGGGCGGTATGTTTTAAGTAGCATTTACGCCGTTTGTGCCCTGGCCGCGTTCATTTGTTTCGTCATCAGGTTGGTAAAAAATTGTATGTCC…	MLGKCLTAGCCSQLLFLWCIVPSCFVALVNANNSSSSHLQLIYNLTICELNGTDWLNNKFDWAVETFVIFPALTHIVSYGALTTSHFLDTVGLITVSTAGYYHGRYVLSSIYAVCALAAFICFVIRLVKNCMSWRYSCTRYTNFLLDTKGKLYRWRSSVIIEKGGKVDVGGHLIDLKRVVLDGSAATPVTRISAEQWGRP	603	200	IA	1C.2
SDSU_ADRDL_PRRSV_396	ATGTTGGGGAAATGCTTGACCGCGGGCTGCTGCTCGCAATTGCCTTTTTTGTGGTGTATCGTGCCGTTCTGTTTTGTTGCGCTCGTCAACGCCAACAACAGCAGCAGCTCCCATTTACAGCTGATTTATAACTTGACGATATGTGAGCTGAATGGCACGGATTGGCTAAATGAAAAATTTAATTGGGCGGTAGAAACCTTTGTTATTTTTCCTGTATTGACTCACATTGTCTCTTATGGCGCCCTCACCACCAGCCATTTCCTTGACACGGTCGGCCTAATCACTGTGTCTGCCGCCGGATATTGGCACCGACGGTATGTTTTGAGCAGCATTTACGCCGTCTGCGCCCTGGCTGCGGCAACTTGCTTTGTCATCAGGCTGGTAAAAAATTGCATGTCC…	MLGKCLTAGCCSQLPFLWCIVPFCFVALVNANNSSSSHLQLIYNLTICELNGTDWLNEKFNWAVETFVIFPVLTHIVSYGALTTSHFLDTVGLITVSAAGYWHRRYVLSSIYAVCALAAATCFVIRLVKNCMSWRYSCTRYTNFLLDTKGKLYRWRSPVIIEKGGKVEVEGHLIDLKRVVLDGSAATPVTKVSAEQWGRP	603	200	SD	1A-unclassified
SDSU_ADRDL_PRRSV_397	ATGTTGGGGAAATGCTTGACCGCGGGTTGTTGCTCACAATTGCTTTTTTTGTGGTGTATCGTGCCGTTCTGTTTTGTTGCGCTCGTCAACGCCGACAACAGCAACAGCTCCCATTTACAGTTGATTTATAACCTGACGATATGTGAGCTGAATGGCACAGATTGGCTAAATGAAAAATTTGACTGGGCGGTGGAGACTTTTGTCATCTTTCCCGTGTTGACTCATATCGTCTCTTACGGTGCCCTTACCACTAGCCATTTTCTTGACACGGTCGGCTTGGCCACCGTGTCCACCGCCGGATATTATCACAGGCGGTATGTGTTAAGTAGTATTTATGCTGTCTGTGCCCTGGCTGCGTTGATTTGTTTCGCCATCAGGTTGGCAAAAAATTGCATGTCC…	MLGKCLTAGCCSQLLFLWCIVPFCFVALVNADNSNSSHLQLIYNLTICELNGTDWLNEKFDWAVETFVIFPVLTHIVSYGALTTSHFLDTVGLATVSTAGYYHRRYVLSSIYAVCALAALICFAIRLAKNCMSWRYSCTRYTNFLLDTKGKLYRWRSSVIIEKGGKVDVGGHLIDLKRVVLDGSAATPVTKISAEQWGRP	603	200	SD	1C.5.34
SDSU_ADRDL_PRRSV_398	ATGTTGGGGAAATGCTTGACCGCGGGCTGCTGCTCGCAATTGCTTTTTTTGTGGTGTATCGTGCCGTTCTGTTTTGTTGCGCTCGTCAACGCCAACAGCAGCAGCAGCTCCCATTTGCAGCTGATTTATAACCTGACGATATGTGAGCTGAATGGCACAGATTGGCTAAATGATAAATTTGACTGGGCAGTGGAGACTTTCGTTATCTTTCCTGTGTTGACTCATATCGTCTCTTATGGCGCCCTCACCACTAGCCATTTTCTTGACACGGTCGGCTTGGCCACTGTGTCCACCGCCGGATATTATCACAGGCGGTATGTATTGAGTAGCATTTACGCTGTCTGTGCCCTGGCTGCGTTGATTTGCTTCGCCATTAGGTTGGCGAAAAATTGCATGTCC…	MLGKCLTAGCCSQLLFLWCIVPFCFVALVNANSSSSSHLQLIYNLTICELNGTDWLNDKFDWAVETFVIFPVLTHIVSYGALTTSHFLDTVGLATVSTAGYYHRRYVLSSIYAVCALAALICFAIRLAKNCMSWRYSCTRYTNFLLDTKGKLYRWRSSVIIEKGGKVDVGGHLIDLKRVVLDGSAATPVTKISAEQWGRP	603	200	WI	1C.5.32
SDSU_ADRDL_PRRSV_399	ATGTTGGGGAAATGCTTGACCGCGGGCTGTTGCTCACAATTGCTTTTTTTGTGGTGTATCGTGCCGTTCTGTTTTGTTGTGCTCGTCAACGCCAACAACAGCAGCAGCTCCCATTTACAGTTGATTTATAACCTGACGATATGTGAGCTGAATGGCACAGATTGGCTAAATGAACATTTTGACTGGGCAGTGGAGACCTTCGTCATCTTTCCTGTGTTGACTCATATCGTCTCTTACGGTGCCCTTACCACTAGCCATTTTCTTGACACGGTCAGCTTGGCCACTGTGTCCACCGCCGGATATTATCACGGGCGGTATATATTGAGTAGCATTTACGCTGTCTGTGCCCTGGCTGCGTTGATTTGCTTCGCCATTAGGTTGGCAAAAAATTGCATGTCC…	MLGKCLTAGCCSQLLFLWCIVPFCFVVLVNANNSSSSHLQLIYNLTICELNGTDWLNEHFDWAVETFVIFPVLTHIVSYGALTTSHFLDTVSLATVSTAGYYHGRYILSSIYAVCALAALICFAIRLAKNCMSWRYSCTRYTNFLLDTKGKLYRWRSSVIIEKGGKVEVGGYLIDLKRVVLDGSAATPVTKISAEQWGRP	603	200	SD	1C.5
SDSU_ADRDL_PRRSV_400	ATGTTGGGGAAATGCTTGACCGCGGGCTACTGCTCGCAATTGCTTTTTTTCTGGTGTATCGTGCCGTTCTGTTTTGCTGCGCTCGTCAACGCCACCAGCAACAGCAGCTCCCATTTACAGTTGATTTATAACTTGACGATATGCGAGCTGAATGGCACAGATTGGTTGAATCAAAAGTTTGATTGGGCAGTGGAGACTTTTGTCATTTTTCCTGTGTTGACCCACATTGTCTCCTACGGTGCCCTTACCACCAGCCATTTCCTTGACACGGCCGGCCTAATCACTGTGTCTACCGCCGGATATTACCATGGGCGGTATGTGTTGAGTAGCATCTACGCCGTCTTTGCCCTGGCTGCGTTGATTTGTTTTGTCATTAGGTTGACAAAAAACTGTATGTCC…	MLGKCLTAGYCSQLLFFWCIVPFCFAALVNATSNSSSHLQLIYNLTICELNGTDWLNQKFDWAVETFVIFPVLTHIVSYGALTTSHFLDTAGLITVSTAGYYHGRYVLSSIYAVFALAALICFVIRLTKNCMSWRYSCTRYTNFLLDTKGNLYRWRSPVVIERRGKVEVGDHLIDLKRVVLDGSAATPITKISAEQWGRP	603	200	SD	1D.2
SDSU_ADRDL_PRRSV_401	ATGTTGGGGAAATGCTTGACCGCGGGCTATTGCTCGCAATTGCTTTTTTTGTGGTGTATCGTGCCGTTCTGTTTTGTTGCGCCCGTCAACGCCAACAACAGCAGCAGCTCCCATTTGCAGTTGATTTATAACCTGACGGTATGTGAGCTGAATGGCACAGATTGGCTAAATGGACACTTTAACTGGGCAGTGGAGACTTTCGTTATCTTTCCTGTGTTGACTCATATCATCTCTTACGGTGCCCTTACTACTAGCCATTTTCTTGACACGGTCGGCTTGGCCACTGTGTCCACCGCCGGATATTTCCATGGGCGGTATGTATTGAGTAGCATTTACGCTGTCTGTGCCCTGGCTGCGTTAATTTGCTTCGCCATCAGGTTGGCGAAAAATTGCATGTCC…	MLGKCLTAGYCSQLLFLWCIVPFCFVAPVNANNSSSSHLQLIYNLTVCELNGTDWLNGHFNWAVETFVIFPVLTHIISYGALTTSHFLDTVGLATVSTAGYFHGRYVLSSIYAVCALAALICFAIRLAKNCMSWRYSCTRYTNFLLDTKGKLYRWRSSVIIERGGKVDVEGHLIDLKRVVLDGSAATPVTKISAEQWGRP	603	200	SD	1C.5.36
SDSU_ADRDL_PRRSV_402	ATGTTGGGGAAATGCTTGACCGCGGGCTGCTGCTCGCAATTGCTTTTTTTGTGGTGTATCGTGCCGTTCTGTTTTGTTGCGCTCGTCAACGCCAACAACAGCAGCAGCTCTCATTTGCAGTTGATTTATAACCTGACGATATGTGAGCTGAATGGCACAGATTGGCTAAATGATAAATTTGACTGGGCAGTGGAGACTTTCGTTATCTTTCCTGTGTTGACTCATATCGTCTCTTATGGCGCCCTCACCACTAGCCATTTTCTCGACACGGTCGGCTTGGCCACTGTGTCCACCGCCGGATATTATCACAAGCGGTATGTATTGAGTAGCATTTACGCTGTCTGTGCCCTGGCTGCGTTGATTTGCTTCGCCATTAGGTTGGCGAAAAATTGCATGTCC…	MLGKCLTAGCCSQLLFLWCIVPFCFVALVNANNSSSSHLQLIYNLTICELNGTDWLNDKFDWAVETFVIFPVLTHIVSYGALTTSHFLDTVGLATVSTAGYYHKRYVLSSIYAVCALAALICFAIRLAKNCMSWRYSCTRYTNFLLDTKGKLYRWRSSVIIEKGGKVDVGGHLIDLKRVVLDGSAATPVTKISAEQWGRP	603	200	MN	1C.5.32
SDSU_ADRDL_PRRSV_403	ATGTTGGGGAAATGCTTGACCGCGGGTTGTTGCTCACAATTGCTTTTTTTGTGGTGTATCGTGCCGTTCTGTTTTGTTGCGCTCGTCAACGCCGACAACAACAGCAGCTCCCATTTACAGTTGATTTATAACCTGACGATATGTGAGCTGAATGGCACAAATTGGCTAAATGAAAGATTTGACTGGGCGGTGGAGACTTTTGTCATCTTTCCCGTGTTGACTCATATCGTCTCTTACGGTGCCCTTACCACTAGCCATTTTCTTGACACGGTCGGCTTGGCCACCGTGTCCACCGCCGGATATTATCACGGGCGGTATGTGTTAAGTAGTATTTATGCTGTCTGTGCCCTGGCTGCGTTGATTTGTTTCGCCATCAGGTTGGCAAAAAATTGCATGTCC…	MLGKCLTAGCCSQLLFLWCIVPFCFVALVNADNNSSSHLQLIYNLTICELNGTNWLNERFDWAVETFVIFPVLTHIVSYGALTTSHFLDTVGLATVSTAGYYHGRYVLSSIYAVCALAALICFAIRLAKNCMSWRYSCTRYTNFLLDTKGKLYRWRSSVIIEKGGKVDVGGHLIDLKRVVLDGSAATPVTKISAEQWGRP	603	200	SD	1C.5.34
SDSU_ADRDL_PRRSV_404	ATGTTGGGGAAATGCTTGACCGCGGGCTGCTGCTCACAATTGCTTTTTTTGTGGTGTATCGTGCCGTTCTGTTTTGTTGCGCTCGTCAACGCCAACAACAGCAGCAGCTCTCATTTGCAGTTGATTTATAACCTGACGATATGTGAGCTGAATGGCACAGATTGGCTAAATGATAAATTTGACTGGGCAGTGGAGACTTTCGTTATCTTTCCTGTGTTGACTCATATCATCTCTTATGGCGCCCTCACCACTAGCCATTTTCTCGACACGGTCGGCTTGGCCACTGTGTCCACCGCCGGATATTATCACAAGCGGTATGTATTGAGTAGCATTTACGCTGTCTGTGCCCTGGCTGCGTTGATTTGCTTCGCCATTAGATTGGCGAAAAATTGCATGTCC…	MLGKCLTAGCCSQLLFLWCIVPFCFVALVNANNSSSSHLQLIYNLTICELNGTDWLNDKFDWAVETFVIFPVLTHIISYGALTTSHFLDTVGLATVSTAGYYHKRYVLSSIYAVCALAALICFAIRLAKNCMSWRYSCTRYTNFLLDTKGKLYRWRSSVIIEKGGKVDVGGHLIDLKRVVLDGSAATPVTKISAEQWGRP	603	200	MN	1C.5.32
SDSU_ADRDL_PRRSV_405	ATGTTGGGGAAATGCTTGACCGCGGGCTGCTACTCGCAATTGCTTTTTTTGTGGTGTATCGTGCCGTTCTGTTTTGTTGCGCTCGTCAACGCCAACAACAGCAGCAGCTCCCATTTGCAGTTGATTTATAACCTGACGATATGTGAGCTGAATGGCACAGATTGGCTAAATAATAAATTTGACTGGGCAGTGGAGACTTTCGTTATCTTTCCTGTGTTGACTCATATCGTCTCCTATGGCGCCCTCACCACTAGTCATTTTCTTGACACGGTCGGCTTGGCCACTGTGTCCACCGCCGGATATTATCGCGGGCGGTATGTATTGAGTAGCATTTACGCTGTCTGTGCCCTGGCTGCGTTGATTTGCTTCGCCATTAGGTTGGCGAAAAATTGCATGTCC…	MLGKCLTAGCYSQLLFLWCIVPFCFVALVNANNSSSSHLQLIYNLTICELNGTDWLNNKFDWAVETFVIFPVLTHIVSYGALTTSHFLDTVGLATVSTAGYYRGRYVLSSIYAVCALAALICFAIRLAKNCMSWRYSCTRYTNFLLDTKGKLYRWRSSVIIEKGGKVDVGGHLIDLKRVVLDGSAATPVTKISAEQWGRP	603	200	MN	1C.5.32
SDSU_ADRDL_PRRSV_406	ATGTTGGGGAAATGCTTGACCGCGGGCTGTTGCTCGCAATTGCTTTCTTTGTGGTGTATCGTGCCGTTCTGTTTTGCTGTGCTCGCCAACGCCAGCAACGACAGCAGCTCCCATCTACAGCTGATTTACAACTTGACGCTATGTGAGCTGAATGGCACAGATTGGCTAGCTAACAAATTTGATTGGGCAGTGGAGAGTTTTGTCATCTTTCCCGTTTTGACTCACATTGTCTCCTATGGTGCCCTCACTACTAGCCATTTCCTTGACACAGTCGCTTTAGTCACTGTGTCTACCGCCGGGTTTGTTCACGGGCGGTATGTCCTAAGTAGCATCTACGCGGTCTGTGCCCTGGCTGCGTTGACTTGCTTCGTCATTAGGTTTGCAAAGAATTGCATGTCC…	MLGKCLTAGCCSQLLSLWCIVPFCFAVLANASNDSSSHLQLIYNLTLCELNGTDWLANKFDWAVESFVIFPVLTHIVSYGALTTSHFLDTVALVTVSTAGFVHGRYVLSSIYAVCALAALTCFVIRFAKNCMSWRYACTRYTNFLLDTKGGLYRWRSPVIIEKRGKVEVEGHLIDLKRVVLDGSVATPITRVSAEQWGRP	603	200	SD	5A.1
SDSU_ADRDL_PRRSV_407	ATGTTGGGGAAATGCTTGACCGCGGGCTGTTGCTCGCAATTGCTTTTTTTGTGGTGTATCGTGCCGTCCTGTTTTGTTGCGCTCGTCAACGCCAACAACAGCAGCAGCTCCCATTTACAGTTGATTTACAACCTGACCATATGTGAGCTGAATGGCACAGATTGGCTAAATAACAACTTTGACTGGGCAGTGGAGACTTTTGTTATCTTTCCTGTGTTGACTCATATCGTCTCTTATGGTGCCCTTACCACTAGCCATTTTCTTGACACGGTCGGCTTAGCCACTGTGTCCATCGCCGGATATCGTCACGGGCGGTATGTATTGAGTAGCATTTACGCTGTTTGTGCCTTGGCTGCGTTGATTTGCTTCGCCATTAGGTTGGCAAAAAATTGCATGTCT…	MLGKCLTAGCCSQLLFLWCIVPSCFVALVNANNSSSSHLQLIYNLTICELNGTDWLNNNFDWAVETFVIFPVLTHIVSYGALTTSHFLDTVGLATVSIAGYRHGRYVLSSIYAVCALAALICFAIRLAKNCMSWRYSCTRYTNFLLDTKGKLYRWRSSVIIEKRGKVDVGGHLIDLKRVVLDGSAATPVTKISAEQWGRP	603	200	MN	1C.5.33
SDSU_ADRDL_PRRSV_408	ATGTTGGGGAAATGCTTGACCGCGGGCTATTGCTCGCAATTAGTTATTTTGTGGTGTATCGTGCCGTTCTGTTTTGTTGCGCTCGTCAACGCCAACAACAGCAGCAGCTCCCATTTACAGTTGATTTATAACCTGACGATATGTGAGCTGAATGGCACAGAATGGCTAGACAAAAAATTTGACTGGGCAGTGGAGACTTTCGTCATCTTTCCTGTGTTGACTCATATCGCCTCTTACGGTGCCCTTACCACTAGCCATTTTCTTGACACGGTCGGCTTGGCCACTGTGTCCACCGCCGGATATTATCACGGGCGGTATGTATTGAGTAGCATTTACGCTGTCTGTGCCCTGGCTGCGTTGATTTGCTTCGCCATTAGGTTGGCGAAAAATTGCATGTCC…	MLGKCLTAGYCSQLVILWCIVPFCFVALVNANNSSSSHLQLIYNLTICELNGTEWLDKKFDWAVETFVIFPVLTHIASYGALTTSHFLDTVGLATVSTAGYYHGRYVLSSIYAVCALAALICFAIRLAKNCMSWRYSCTRYTNFLLDTKGKLYRWRSSVIIEKGGKVDVGGHLIDLKRVVLDGSAATPVTKISAEQWGRP	603	200	SD	1C.5
SDSU_ADRDL_PRRSV_409	ATGTTGGGGAAATGCTTGACCGCGGGCTGTTGCTTGCAATTGCTTTTTTTGTGGTGTATCGTGCCGTTCTGTTTTGTTGCGCCCGTCAACGCCGACAACAGCAGCAGCTCCCATTTGCAGTTGATTTATAACCTGACGATATGTGAGCTGAATGGCACAGATTGGCTAGATAAAAAATTCGACTGGGCAGTGGAGACTTTCGTCATCTTTCCTGTGTTGACTCATATCATCTCTTACGGTGCCCTTACTACTAGCCATTTTCTTGACACGGTCGGCTTGGCCACTGTGTCCACCGCCGGATATTACCACGGGCGGTATGTATTGAGTAGCATTTACGCTGTCTGTGCCCTGGCGGCGTTAATTTGCTTCGCCATCAGGTTGGCGAAAAATTGCATGTCC…	MLGKCLTAGCCLQLLFLWCIVPFCFVAPVNADNSSSSHLQLIYNLTICELNGTDWLDKKFDWAVETFVIFPVLTHIISYGALTTSHFLDTVGLATVSTAGYYHGRYVLSSIYAVCALAALICFAIRLAKNCMSWRYSCTRYTNFLLDTKGKLYRWRSSVIIERGGKVDVGGHLIDLKRVVLDGSAATPVTKISAEQWGRP	603	200	SD	1C.5.36
SDSU_ADRDL_PRRSV_410	ATGTTGGGGAAATGCTTGACCGCGGGCTGTTGCTCGCAATTGCTTTTTTTGTGGTGTATCGTGCCGTTCTGTTCTGTTGCGCTCGTCAACGCCAACGGCAACAGCAGCTCCCATTTACAGTTGATTTACAACCTGACGATATGTGAGCTGAATGGCACGGATTGGCTAAAGGAAAAATTCGACTGGGCAGTGGAGACTTTTGTCATCTTTCCTGTGTTGACTCATATCGTCTCTTACGGTGCCCTTACCACTAGCCATTTTCTTGACACGGTCGGCTTGGTCACTGTGTCCACCGCCGGATATTATCACGGGCGGTATGTATTGAGTAGCATTTACGCTGTCTGTGCCCTGGCTGCGTTGACTTGCTTCGCCATTAGGTTGGCGAAAAATTGCATGTCC…	MLGKCLTAGCCSQLLFLWCIVPFCSVALVNANGNSSSHLQLIYNLTICELNGTDWLKEKFDWAVETFVIFPVLTHIVSYGALTTSHFLDTVGLVTVSTAGYYHGRYVLSSIYAVCALAALTCFAIRLAKNCMSWRYSCTRYTNFLLDTKGKLYRWRSSVIIEKGGKVDVGGHLIDLKRVVLDGSAATPVTKISAEQWGRP	603	200	MN	1C.5
SDSU_ADRDL_PRRSV_411	ATGTTGGGGAAATGCTTGACCGCGGGTTGTTGCTCGCAATTGCTTTTTTTGTGGTGTATCGTGCCGTCCTGTTTTGTTGCGCTCGTCAACGCCAACAACAGCAGCAGCTCCCATTTACAGTTGATTTATAACCTGACGATATGTGAGCTGAATGGCACAGATTGGCTAAATGAAAAATTTGACTGGGCGGTGGAGACTTTCGTTATCTTTCCCGTGTTGACTCATATCGTCTCCTACGGTGCCCTTACCACTAGCCATTTTCTTGACACGGTCGGCTTGGCCACCGTGTCCACCGCCGGATATTATCACGGGCGGTATGTGTTAAGTAGCATTTACGCTGTCTGTGCCCTGGCTGCGTTGATTTGTTTCGCTATTAGGTTGGCGAAAAATTGCATGTCC…	MLGKCLTAGCCSQLLFLWCIVPSCFVALVNANNSSSSHLQLIYNLTICELNGTDWLNEKFDWAVETFVIFPVLTHIVSYGALTTSHFLDTVGLATVSTAGYYHGRYVLSSIYAVCALAALICFAIRLAKNCMSWRYSCTRYTNFLLDTKGKLYRWRSSVIIEKGGKVDVGGHLIDLKRVVLDGSAATPVTKISAEQWGRP	603	200	MN	1C.5.34
SDSU_ADRDL_PRRSV_412	ATGTTGGGGAAATGCTTGACCGCGGGCTATTGCTCGCAATTGCTTTTTTTGTGGTGTATCGTGCCGTTCTGTTTTGTTGCGCCCGTCAACGCCAACGACAGCAGCAGCTCCCATTTGCAGTTGATTTATAACCTGACGGTATGTGAGCTGAATGGCACAGATTGGCTAAATGGACACTTTAACTGGGCAGTGGAGACTTTCGTTATCTTTCCTGTGTTGACTCATATCATCTCTTACGGTGCCCTTACTACTAGCCATTTTCTTGACACGGTCGGCTTGGCCACTGTGTCCACCGCCGGATATTTCCACGGGCGGTATGTATTGAGTAGCATTTACGCTGTCTGTGCCCTGGCTGCGTTAATTTGCTTCGCCATCAGGTTGGCGAAAAATTGCATGTCC…	MLGKCLTAGYCSQLLFLWCIVPFCFVAPVNANDSSSSHLQLIYNLTVCELNGTDWLNGHFNWAVETFVIFPVLTHIISYGALTTSHFLDTVGLATVSTAGYFHGRYVLSSIYAVCALAALICFAIRLAKNCMSWRYSCTRYTNFLLDTKGKLYRWRSSVIIERGGKVDVGGHLIDLKRVVLDGSAATPVTKISAEQWGRP	603	200	SD	1C.5.36
SDSU_ADRDL_PRRSV_413	ATGTTGGGGAAATGCTTGACCGCGGGCTGTTGCTCACAATTGCTTTTTTTGTGGTGTATCGTGCCGTTCTGTTTTGTTGCGCCCGTCAACGCCGACAACAACAGCAGCTCCCATTTACAGTCGATTTATAACCTGACGATATGTGAGCTGAATGGCACAGATTGGCTAAATAAAAAATTTGACTGGGCAGTGGAGACCTTCGTCATCTTTCCTGTGTTGACTCATATCGTCTCTTACGGTGCCCTTACCACTAGCCATTTTCTTGACACGGTCGGCTTGGCCACTGTGTCCACCGCCGGATATTATCACAGGCGGTATGTATTGAGTAGCATTTACGCTGTCTGTGCCCTGGCTGCGTTGATTTGCTTCGCCATTAGGTTGGCAAAAAATTGCATGTCC…	MLGKCLTAGCCSQLLFLWCIVPFCFVAPVNADNNSSSHLQSIYNLTICELNGTDWLNKKFDWAVETFVIFPVLTHIVSYGALTTSHFLDTVGLATVSTAGYYHRRYVLSSIYAVCALAALICFAIRLAKNCMSWRYSCTRYTNFLLDTKGKLYRWRSSIIIEKGGKVDVGGHLIDLKRVVLDGSAATPVTKISAEQWGRP	603	200	SD	1C.5
SDSU_ADRDL_PRRSV_414	ATGTTGGGGAAATGCTTGACCGCGGGCTGTTGCTCGCAATTGCTTTTTTTGTGGTGTATCGTGCCGTCCTGTTTTGTTGCGCTCGTCAACGCCAACAACAGCAGCAGCTCCCATTTACAGTTGATTTACAACCTGACCATATGTGAGCTGAATGGCACAGATTGGCTAAATAACAACTTTGACTGGGCAGTGGAGACTTTTGTTATCTTTCCTGTGTTGACTCATATCGTCTCTTATGGTGCCCTTACCACTAGCCATTTTCTTGACACGGTCGGCTTAGCCACTGTGTCCATCGCCGGATATCGTCACGGGCGGTATGTATTGAGTAGCATTTACGCTGTTTGTGCCTTGGCTGCGTTGATTTGCTTCGCCATTAGGTTGGCAAAAAATTGCATGTCT…	MLGKCLTAGCCSQLLFLWCIVPSCFVALVNANNSSSSHLQLIYNLTICELNGTDWLNNNFDWAVETFVIFPVLTHIVSYGALTTSHFLDTVGLATVSIAGYRHGRYVLSSIYAVCALAALICFAIRLAKNCMSWRYSCTRYTNFLLDTKGKLYRWRSSVIIEKRGKVDVGGHLIDLKRVVLDGSAATPVTKISAEQWGRP	603	200	MN	1C.5.33
SDSU_ADRDL_PRRSV_415	ATGTTGGGGAAATGCTTGACCGCGGGCTGCTGCTCGCAATTGCCCTTTTTGTGGTGTATCGTGCCGTTCTGTTTTGTTGCGCTCGTCAACGCCAACAACAGCAGCAGCTCCCATTTACAGTTGATTTATAACCTGACGATATGTGAGCTGAACGGCACAGAATGGCTGAACAATCATTTCAGCTGGGCAGTGGAAACTTTTGTCATCTTCCCTGCGTTGACCCACATCGTCTCTTATGGCGCCCTCACCACTAGCCATTTTCTTGACACTGTCGGCCTGATCACTGTGTCCACCGCCGGGTATTATCATGGGCGGTATGTATTGAGTAGCATCTACGCTATTTGTGCCCTGGCTGCGTTTGTCTGTTTCGTCATTAGGTTAACGAAAAATTGCATGTCC…	MLGKCLTAGCCSQLPFLWCIVPFCFVALVNANNSSSSHLQLIYNLTICELNGTEWLNNHFSWAVETFVIFPALTHIVSYGALTTSHFLDTVGLITVSTAGYYHGRYVLSSIYAICALAAFVCFVIRLTKNCMSWRYSCTRYTNFLLDTKGKLYRWRSSVIIEKGGKVEVGSHLIDLKRVVLDGFAATPVTKVSAEQWGRP	603	200	MN	1H.18
SDSU_ADRDL_PRRSV_416	ATGTTGGGGAAATGCTTGACCGCGGGCTGCTACTCACAATTGCTTTTTTTGTGGTGTATCGTGCCGTTCTGTTTTGTTGCGCTCGTCAACGCCAACAACAGCAGCAGCTCTCATTTGCAGTTGATTTATAACCTGACGATATGTGAGCTGAATGGCACAGATTGGCTAAATGATAAATTTGACTGGGCAGTGGAGACTTTCGTTATCTTTCCTGTGTTGACTCATATCATCTCTTATGGCGCCCTCACCACTAGCCATTTTCTCGACACGGTCGGCTTGGCCACTGTGTCCACCGCCGGATATTATCACAAGCGGTATGTATTGAGTAGCATTTACGCTGTCTGTGCCCTGGCTGCGTTGATTTGCTTCGCCATTAGATTGGCGAAAAATTGCATGTCC…	MLGKCLTAGCYSQLLFLWCIVPFCFVALVNANNSSSSHLQLIYNLTICELNGTDWLNDKFDWAVETFVIFPVLTHIISYGALTTSHFLDTVGLATVSTAGYYHKRYVLSSIYAVCALAALICFAIRLAKNCMSWRYSCTRYTNFLLDTKGKLYRWRSSVIIEKGGKVDVGGHLIDLKRVVLDGSAATPVTKISAEQWGRP	603	200	MN	1C.5.32
SDSU_ADRDL_PRRSV_417	ATGTTGGGGAAATGCTTGACCGCGGGCTGTTGCTTGCAATTGCTTTTTTTGTGGTGTATCGTGCCGTTCTGTTTTGTTGCGCCCGTCAACGCCAACAACAGCAGCAGCTCCCATTTGCAGTTGATTTATAACCTGACGATATGTGAGCTGAATGGCACAGATTGGCTAAATAAAAAATTCGACTGGGCAGTGGAGACTTTCGTCATCTTTCCTGTATTGACTCATATCATCTCTTACGGTGCCCTTACTACTAGCCATTTTCTTGACACGGTCGGCTTGGCCACTGTGTCCACCGCCGGATATTACCACGGGCGGTATGTATTGAGTAGCATTTACGCTGTCTGTGCCCTGGCGGCGTTAATTTGCTTCGCCATCAGGTTGGCGAAAAATTGCATGTCC…	MLGKCLTAGCCLQLLFLWCIVPFCFVAPVNANNSSSSHLQLIYNLTICELNGTDWLNKKFDWAVETFVIFPVLTHIISYGALTTSHFLDTVGLATVSTAGYYHGRYVLSSIYAVCALAALICFAIRLAKNCMSWRYSCTRYTNFLLDTKGKLYRWRSSVIIERGGKVDVGGHLIDLKRVVLDGSAATPVTKISAEQWGRP	603	200	MN	1C.5.36
SDSU_ADRDL_PRRSV_418	ATGTTGGGGAAATGCTTGACCGCGGGCTGTTGCTCGCAATTGCCTTTTTTGTGGTGTATCGTGCCGTTCTGTTTTGTTGCGCTCGCCAACGCCAACAGCAACAGCAGCTCCCATTTACAGTTGATTTATAACCTGACGATATGTGAGCTGAACGGCACAGATTGGCTGAACAATCATTTCAGCTGGGCAGTGGAAACTTTCGTCATCTTCCCTGCGTTGACCCACATCGTCTCTTATGGCGCCCTCACCACTAGCCATTTTCTTGACACTGTTGGCCTGATCACTGTGTCCACCGCCGGGTATTATCATAAGCGGTATGTATTGAGTAGCATCTATGCTGTGTGTGCCCTGGCCGCGCTTGTCTGTTTCGTCATCAGGTTAACAAAAAATTGCATGTCC…	MLGKCLTAGCCSQLPFLWCIVPFCFVALANANSNSSSHLQLIYNLTICELNGTDWLNNHFSWAVETFVIFPALTHIVSYGALTTSHFLDTVGLITVSTAGYYHKRYVLSSIYAVCALAALVCFVIRLTKNCMSWRYSCTRYTNFLLDTKGNLYRWRSPVIIEKGGKVEVGNHLIDLKKVVLDGFAATPVTKVSAEQWGRP	603	200	MN	1H.18
SDSU_ADRDL_PRRSV_419	ATGTTGGGGAAATGCTTGACCGCGGGCTGCTGCTCGCAATTGCATTTTTTGTGGTGTATCGTGCCGTTCTGTTTTGTTGCGATCGTCAACGCCAACAACAGCAGCAGCTCCCATTTTCAGTTGATTTATAACCTGACGATATGTGAGCTGAATGGCACAGATTGGCTGAATAAAAGCTTTGATTGGGCGGTGGAGACCTTTGTCATCTTTCCTGTTTTGACTCACATTGTCTCCTATGGCGCCCTCACCACCAGTCATTTCCTTGACACAGTCGGCCTGATCACCGTGTCTGCCGCCGGATATTACCACGGGCGGTATGTCTTGAGTAGCATCTACGCTGTCTGCGCCCTGGCTGCGTTAACTTGCTTCGTCATCAGGCTAACAAAAAATTGTATGTCC…	MLGKCLTAGCCSQLHFLWCIVPFCFVAIVNANNSSSSHFQLIYNLTICELNGTDWLNKSFDWAVETFVIFPVLTHIVSYGALTTSHFLDTVGLITVSAAGYYHGRYVLSSIYAVCALAALTCFVIRLTKNCMSWRFSCTRYTNFLLDTKGKLYRWRSSVIIEKGGKVEVGGHLIDLKRVVLDGSAATPVTKVSAEQWGRP	603	200	MN	1A.29
SDSU_ADRDL_PRRSV_420	ATGTTGGGGAAATGCTTGACCGCGGGCTGTTGCTCGCAATTGCTTTTTTTGTGGTGTATCGTGCCGTTCTGTTCTGTTGCGCTCGTCAACGCCAACGGCAACAGCAGCTCCCATTTACAGTTGATTTACAACCTGACGATATGTGAGCTGAATGGCACGGAATGGCTAAAGGAAGAATTCGACTGGGCAGTGGAGACTTTTGTCATCTTTCCTGTGTTGACTCATATCGTCTCTTACGGTGCCCTTACCACTAGCCATTTTCTTGACACGGTCGGCTTGGTCACTGTGTCCACCGCCGGATATTATCACGAGCGGTATGTATTGAGTAGCATTTACGCTGTCTGTGCCCTGGCTGCGTTGACTTGCTTCGCCATTAGGTTGGCGAAAAATTGCATGTCC…	MLGKCLTAGCCSQLLFLWCIVPFCSVALVNANGNSSSHLQLIYNLTICELNGTEWLKEEFDWAVETFVIFPVLTHIVSYGALTTSHFLDTVGLVTVSTAGYYHERYVLSSIYAVCALAALTCFAIRLAKNCMSWRYSCTRYTNFLLDTKGKLYRWRSSVIIEKGGKVDVGGHLIDLKRVVLDGSAATPVTKISAEQWGRP	603	200	MN	1C.5
SDSU_ADRDL_PRRSV_421	ATGTTGGGGAAATGCTTGACCGCGGGCTGTTGCTCGCAATTGCTTTTTTTGTGGTGTATCGTGCCGTTCTGCTTTGTTGCGCTCGTCAACGCCGACAACAGCAGCAGCTCCCATTTACAGTTGATTTATAACCTGACGATATGTGAGCTGAATGGCACAGATTGGCTAAATAAAAATTTTGACTGGGCAGTGGAGACCTTCGTTATTTTTCCTGTGCTGACTCATATTGTCTCTTACGGTGCCCTTACCACTAGCCATTTTCTTGACGCGGTCGGCTTGGCCACCGTGTCCGCCGCCGGGTATTGTCACGAGCGGTATGTATTGAGTAGCATTTACGCGGTCTGTGCCCTGGCTGCGTTGATTTGCTTCGCCATTAGGTTGGCAAAAAATTGCATGTCC…	MLGKCLTAGCCSQLLFLWCIVPFCFVALVNADNSSSSHLQLIYNLTICELNGTDWLNKNFDWAVETFVIFPVLTHIVSYGALTTSHFLDAVGLATVSAAGYCHERYVLSSIYAVCALAALICFAIRLAKNCMSWRYSCTRYTNFLLDTKGKLYRWRSSVIIEKGGKVDVGGHFIDLKRVVLDGSAATPVTKISAEQWGRP	603	200	SD	1C.5
SDSU_ADRDL_PRRSV_422	ATGTTGGGGAAATGCTTGACCGCGGGCTGCTGCTCGCAATTGCTTTTTTTGTGGTGTATCGTGCCGTCCTGTTTTGTTGCGCTCGTCAACGCCAACAACAGCAGCAGCTCCCATTTACAATTGATCTATAACCTGACGATATGTGAGCTGAATGGCACAGATTGGCTAAATAATAAATTTGATTGGGCAGTGGAGACCTTCGTTATTTTTCCTGCTCTAACTCACATTGTTTCCTATGGCGCCCTTACTACTAGCCATTTTCTTGACACTGTTGGCCTAATCACTGTATCCACCGCCGGTTATTATCACGGGCGGTATGTTTTAAGTAGCATTTACGCCGTTTGTGCCCTGGCCGCGTTCATTTGTTTCGTCATCAGGTTGGTAAAAAATTGTATGTCC…	MLGKCLTAGCCSQLLFLWCIVPSCFVALVNANNSSSSHLQLIYNLTICELNGTDWLNNKFDWAVETFVIFPALTHIVSYGALTTSHFLDTVGLITVSTAGYYHGRYVLSSIYAVCALAAFICFVIRLVKNCMSWRYSCTRYTNFLLDTKGKLYRWRSSVIIEKGGKVDVGGHLIDLKRVVLDGSAATPVTRISAEQWGRP	603	200	IA	1C.2
SDSU_ADRDL_PRRSV_423	ATGTTGGGGAAATGCTTGACCGCGGGCTGTTGCTCGCAATTGCTTTTTTTGTGGTGTATCGTGCCGTTCTGTTCTGTTGCGCTCGTCAACGCCAACAACAGCAGCAGCTCCCATTTACAGTTGATTTATAACCTGACGATATGTGAGCTGAATGGCACAGATTGGCTAAAAACAAATTTTGAATGGGCAGTGGAGACGTTCGTCATCTTTCCTGTGTTGACTCACATCGTCTCTTACGGTGCCCTTACCACTAGCCATTTCCTTGACACGGTCGGTTTGGCCACTGTGTCCACCGCCGGATATTACCACAGGCGGTATGTATTGAGTAGCATTTACGCTGCCTGTGCCCTGGCTGCGTTGATTTGCTTCGCCATTAGGTTGGCGAAAAATTGCATGTCC…	MLGKCLTAGCCSQLLFLWCIVPFCSVALVNANNSSSSHLQLIYNLTICELNGTDWLKTNFEWAVETFVIFPVLTHIVSYGALTTSHFLDTVGLATVSTAGYYHRRYVLSSIYAACALAALICFAIRLAKNCMSWRYSCTRYTNFLLDTKGKLYRWRSSVIIEKGGKVDVGGHLIDLKRVVLDGSAATPVTKISAEQWGRP	603	200	MN	1C.5
SDSU_ADRDL_PRRSV_424	ATGTTGGGGAAATGCTTGACCGCGGGCTGCTACTCGCAATTGCTTTTTTTGTGGTGTATCGTGCCGTTCTGTTTTGTTGCGCTCGTCAACGCCAACAACAGCAGCAGCTCCCATTTGCAGTTGATTTATAACCTGACGATATGTGAGCTGAATGGCACAGATTGGCTAGATAATAAATTTGACTGGGCAGTGGAGACTTTCGTTATCTTTCCTGTGTTGACTCATATCGTCTCCTATGGCGCCCTCACCACTAGTCATTTTCTTGACACGGTCGGCTTGGCCACTGTGTCCACCGCCGGATATTATCGCGGGCGGTATGTATTGAGTAGCATTTACGCTGTCTGTGCCCTGGCTGCGTTGATTTGCTTCGCCATTAGGTTGGCGAAAAATTGCATGTCC…	MLGKCLTAGCYSQLLFLWCIVPFCFVALVNANNSSSSHLQLIYNLTICELNGTDWLDNKFDWAVETFVIFPVLTHIVSYGALTTSHFLDTVGLATVSTAGYYRGRYVLSSIYAVCALAALICFAIRLAKNCMSWRYSCTRYTNFLLDTKGKLYRWRSSVIIEKGGKVDVGGHLIDLKRVVLDGSAATPVTKISAEQWGRP	603	200	MN	1C.5.32
SDSU_ADRDL_PRRSV_425	ATGTTGGGGAAATGCTTGACCGCGGGCTGCTGCTCGCAATTGCTTTTTTTGTGGTGTATCGTGCCGTTCTGTTTTGTTGCGCTCGTCAACGCCAACAACAACAGCAGCTCCCATTTGCAGTTGATTTATAACCTGACGATATGTGAGCTGAATGGCACAGATTGGCTAAATGGTAAATTTGACTGGGCAGTGGAGACTTTCGTTATCTTTCCTGTGTTGACTCATATCGTCTCTTATGGCGCCCTCACCACTAGCCATTTTCTTGACACGGTCGGCTTGGCCACTGTGTCCACCGCCGGATATTATCACGGGCGGTATGTATTGAGTAGCGTTTACGCTGTCTGTGCTCTGGCTGCGTTGATTTGCTTCGCCATTAGGTTGGCGAAAAATTGCATGTCC…	MLGKCLTAGCCSQLLFLWCIVPFCFVALVNANNNSSSHLQLIYNLTICELNGTDWLNGKFDWAVETFVIFPVLTHIVSYGALTTSHFLDTVGLATVSTAGYYHGRYVLSSVYAVCALAALICFAIRLAKNCMSWRYSCTRYTNFLLDTKGKLYRWRSSVIIEKGGKVDVGGHLIDLKRVVLDGSAATPVTKISAEQWGRP	603	200	MN	1C.5.32
SDSU_ADRDL_PRRSV_426	ATGTTGGGGAAATGCTTGACCGCGGGCTGCTGCTCGCAATTGCTTTTTTTGTGGTGTATCGTGCCGTTCTGTTTTGTTGCGCTCGTCAACGCCAACAACAGCAGCAGCTCTCATTTGCAGTTGATTTATAACCTGACGATATGTGAGCTGAATGGCACAGATTGGCTAAATGATAAATTTGACTGGGCAGTGGAGACTTTCATTATCTTTCCTGTGTTGACTCATATCGTCTCTTATGGCGCCCTCACCACTAGCCATTTTCTCGACGCGGTCGGCTTGGCCACTGTGTCCACCGCCGGATATTATCACGGGCGGTATGTATTGAGTAGCATTTACGCTGTCTGTGCCCTGGCTGCGTTGATTTGCTTCGCCATTAGGTTGGCGAAAAATTGCATGTCC…	MLGKCLTAGCCSQLLFLWCIVPFCFVALVNANNSSSSHLQLIYNLTICELNGTDWLNDKFDWAVETFIIFPVLTHIVSYGALTTSHFLDAVGLATVSTAGYYHGRYVLSSIYAVCALAALICFAIRLAKNCMSWRYSCTRYTNFLLDTKGKLYRWRSSVIIEKGGKVDVGGHLIDLKRVVLDGSAATPVTKISAEQWGRP	603	200	MN	1C.5.32
SDSU_ADRDL_PRRSV_427	ATGTTGGGGAAATGCTTGACCGCGGGCTGTTGCTCGCAATTGCTTTTTTTGTGGTGTATCGTGCCGTCCTGTTTTGTTGCGCTCGTCAACGCCAACAACAGCAGCAGCTCCCATTTACAGTTGATTTACAACCTAACCATATGTGAGCTGAATGGCACAGATTGGCTAAATGACAAATTTGACTGGGCAGTGGAGACTTTTGTTATCTTTCCTGTGTTGACTCATATCGTCTCTTATGGTGCCCTTACCACTAGCCATTTTCTTGACACGGTCGGCTTAGCCACTGTGTCCATCGCCGGATATCGTCACAGGCGGTATGTATTGAGTAGCATTTACGCTGTTTGTGCCTTGGCTGCGTTGATTTGCTTCGCCATTAGGTTGGCGAAAAATTGCATGTCT…	MLGKCLTAGCCSQLLFLWCIVPSCFVALVNANNSSSSHLQLIYNLTICELNGTDWLNDKFDWAVETFVIFPVLTHIVSYGALTTSHFLDTVGLATVSIAGYRHRRYVLSSIYAVCALAALICFAIRLAKNCMSWRYSCTRYTNFLLDTKGKLYRWRSSVIIEKGGKVDVGGHLIDLKRVVLDGSAATPVTKISAEQWGRP	603	200	MN	1C.5.33
SDSU_ADRDL_PRRSV_428	ATGTTGGGGAAATGCTTGACCGCGGGCTGCTGCTCACAATTGCTTTTTTTGTGGTGTATCGTGCCGTTCTGTTTTGTTGCGCTCGTCGGCGCCAACAAAAGCAGCAGCTCCCATTTACAGTTGATTTATAACCTGACGATATGTGAGCTGAATGGCACAGATTGGCTAAATGAAAAATTTGACTGGGCAGTGGAGACTTTCGTCATCTTTCCTGTGTTGACTCATATCGTCTCTTATGGCGCCCTCACCACTAGCCATTTTCTTGACACGGTCGGCTTGGCCACTGTGTCCACCGCCGGGTATTATCACGGGCGGTATGTGTTGAGTAGCATTTACGCTGTCTGTGCCCTGGCTGCGTTGATTTGCTTCGCCATTAGGTTGGCAAAAAATTGCATGTCC…	MLGKCLTAGCCSQLLFLWCIVPFCFVALVGANKSSSSHLQLIYNLTICELNGTDWLNEKFDWAVETFVIFPVLTHIVSYGALTTSHFLDTVGLATVSTAGYYHGRYVLSSIYAVCALAALICFAIRLAKNCMSWRYSCTRYTNFLLDTKGKLYRWRSSVIIEKGGKVDVGGHLIDLKRVVLDGSAATPVTKISAEQWGRP	603	200	MN	1C.5.37
SDSU_ADRDL_PRRSV_429	ATGTTGGGGAAATGCTTGACCGCGGGCTGTTGCTCGCAATTGCTTTTTTTGTGGTGTATCGTGCCGTTCTGCTTTGTTGCGCTCGTCAACGCCGACAACAGCAGCAGCTCCCATTTACAGTTGATTTATAACCTGACGATATGTGAGCTGAATGGCACAGATTGGCTAAATAAAAATTTTGACTGGGCAGTGGAGACCTTCGTTATTTTTCCTGTGCTGACTCATATTGTCTCTTACGGTGCCCTTACCACTAGCCATTTTCTTGACGCGGTCGGCTTGGCCACCGTGTCCGCCGCCGGGTATTGTCACGAGCGGTATGTATTGAGTAGCATTTACGCGGTCTGTGCCCTGGCTGCGTTGATTTGCTTCGCCATTAGGTTGGCAAAAAATTGCATGTCC…	MLGKCLTAGCCSQLLFLWCIVPFCFVALVNADNSSSSHLQLIYNLTICELNGTDWLNKNFDWAVETFVIFPVLTHIVSYGALTTSHFLDAVGLATVSAAGYCHERYVLSSIYAVCALAALICFAIRLAKNCMSWRYSCTRYTNFLLDTKGKLYRWRSSVIIEKGGKVDVGGHLIDLKRVVLDGSAATPVTKISAEQWGRP	603	200	SD	1C.5
SDSU_ADRDL_PRRSV_430	ATGTTGGGGAAATGCTTGACCGCGGGCTGCTGCTCACAATTGCTTTTTTTGTGGTGTATCGTGCCGTTCTGTTTTGTTGCGCTCGTCAACGCCAACAACAGCAGCAGCTCTCATTTGCAGTTGATTTATAACCTGACGATATGTGAGCTGAATGGCACAGATTGGCTAAATGATAAATTTGACTGGGCAGTGGAGACTTTCGTTATCTTTCCTGTGTTGACTCATATCATCTCTTATGGCGCCCTCACCACTAGCCATTTTCTCGACACGGTCGGCTTGGCCACTGTGTCCACCGCCGGATATTATCACAAGCGGTATGTATTGAGTAGCATTTACGCTGTCTGTGCCCTGGCTGCGTTGATTTGCTTCGCCATTAGATTGACGAAAAATTGCATGTCC…	MLGKCLTAGCCSQLLFLWCIVPFCFVALVNANNSSSSHLQLIYNLTICELNGTDWLNDKFDWAVETFVIFPVLTHIISYGALTTSHFLDTVGLATVSTAGYYHKRYVLSSIYAVCALAALICFAIRLTKNCMSWRYSCTRYTNFLLDTKGKLYRWRSSVIIEKGGKVDVGGHLIDLKRVVLDGSAATPVTKISAEQWGRP	603	200	MN	1C.5.32
SDSU_ADRDL_PRRSV_431	ATGTTGGGGAAATGCTTGACCGCGGGCTGCTGCTCGCAATTGCCCTTTTTGTGGTGTATCGTGCCGTTCTGTTTTGTTGCGCTCGTCAACGCCGACAACAGCAGCAGCTCCCATTTACAGTTGATTTATAACCTGACGATATGTGAGCTGAACGGCACAGAATGGCTGAACAATCATTTCAGCTGGGCAGTGGAAACTTTTGTCATCTTCCCTGCGTTGACCCACATCGTCTCTTATGGCGCCCTCACCACTAGCCATTTCCTTGACACTGTCGGCCTGATCACTGTGTCCACCGCCGGGTATTATCATGGGCGGTATGTATTGAGTAGCATCTACGCTATGTGCGCCCTGGCTGCGTTTGTCTGTTTCGTCATTAGGTTAACGAAAAATTGCATGTCC…	MLGKCLTAGCCSQLPFLWCIVPFCFVALVNADNSSSSHLQLIYNLTICELNGTEWLNNHFSWAVETFVIFPALTHIVSYGALTTSHFLDTVGLITVSTAGYYHGRYVLSSIYAMCALAAFVCFVIRLTKNCMSWRYSCTRYTNFLLDTKGKLYRWRSPIIIEKGGKVEVGSHLIDLKRVVLDGFAATPVTKVSAEQWGRP	603	200	MN	1H.18
SDSU_ADRDL_PRRSV_432	ATGTTGGGGAAATGCTTGACCGCGGGCTGTTGCTCGCAATTGCTTTTTTTGTGGTGTATCGTGCCGTTCTGTTTTGTTGCGCTCGCCAACGCCAACAACAGCAGCAGCTCCCATTTACAGTTGATTTATAACCTGACGATATGTGAGCTGAACGGCACAGATTGGCTGAACGATCATTTCAGCTGGGCAGTGGAAACTTTTGTCATCTTCCCTGCGTTGACCCACATCGTCTCTTATGGTGCTCTCACCACTAGCCATTTTCTTGACACTGTCGGCCTGATCACCGTGTCCACCGCCGGATATTATCATGGGCGGTATGTGTTGAGTAGCATCTATGCTGTGTGTGCCCTGGCTGCGCTTGTCTGTTTCGTCATCAGGTTAACGAAAAATTGCATGTCC…	MLGKCLTAGCCSQLLFLWCIVPFCFVALANANNSSSSHLQLIYNLTICELNGTDWLNDHFSWAVETFVIFPALTHIVSYGALTTSHFLDTVGLITVSTAGYYHGRYVLSSIYAVCALAALVCFVIRLTKNCMSWRYSCTRYTNFLLDTKGKLYRWRSPVIIEKGGKVEVGSHLIDLKRVVLDGSAATPVTKVSAEQWGRP	603	200	MN	1H.18
SDSU_ADRDL_PRRSV_433	ATGTTGGGGAAATGCTTGACCGCGGGCTGCTACTCGCAATTGCCCTTTTTGTGGTGTATCGTGCCGTTCTGTTTTGTTGCGCTCGTCAACGCCGACAACAGCAGCAGCTCCCATTTACAGTTGATTTATAACCTGACGATATGTGAGCTGAACGGCACAGAATGGCTGAACAATCATTTCAGCTGGGCAGTGGAAACTTTTGTCATCTTCCCTGCGTTGACCCACATCGTCTCTTATGGCGCCCTCACCACTAGCCATTTCCTTGACACTGTCGGCCTGATCACTGTGTCCACCGCCGGGTATTATCATGGGCGGTATGTATTGAGTAGCATCTACGCTATGTGCGCCCTGGCTGCGTTTGTCTGTTTCGTCATTAGGTTAACGAAAAATTGCATGTCC…	MLGKCLTAGCYSQLPFLWCIVPFCFVALVNADNSSSSHLQLIYNLTICELNGTEWLNNHFSWAVETFVIFPALTHIVSYGALTTSHFLDTVGLITVSTAGYYHGRYVLSSIYAMCALAAFVCFVIRLTKNCMSWRYSCTRYTNFLLDTKGKLYRWRSPIIIEKGGKVEVGSHLIDLKRVVLDGFAATPVTKVSAEQWGRP	603	200	MN	1H.18
SDSU_ADRDL_PRRSV_434	ATGTTGGGGAAATGCTTGACCGCGGGCTGTTGCTCGCAATTGCTTTCTTTGTGGTGTATCGTGCCGTTCTGTTTTGCTGTGCTCGCCAACGCCAGCAACGACAACAGCTCCCATCTACAGCTGATTTACAACTTGACGCTATGTGAGCTGAATGGCACAGATTGGCTAGCTAACAAATTTGATTGGGCAGTGGAGAGTTTTGTCATCTTTCCCGTTTTGACTCACATTGTCTCCTATGGTGCCCTCACTACCAGCCATTTCCTTGACACAGTCGCTTTAGTCACTGTGTCTACCGCCGGGTTTGTTCACGGGCGGTATGTCCTAAGTAGCATCTACGCGGTCTGTGCCCTGGCTGCGTTGACTTGCTTCGTCATTAGGTTTGCAAAGAATTGCATGTCC…	MLGKCLTAGCCSQLLSLWCIVPFCFAVLANASNDNSSHLQLIYNLTLCELNGTDWLANKFDWAVESFVIFPVLTHIVSYGALTTSHFLDTVALVTVSTAGFVHGRYVLSSIYAVCALAALTCFVIRFAKNCMSWRYACTRYTNFLLDTKGILYRWRSPVIIEKRGKVEVEGHLIDLKRVVLDGSVATPITRVSAEQWGRP	603	200	MN	5A.1
SDSU_ADRDL_PRRSV_435	ATGTTGGGGAAATGCTTGACCGCGGGCTGCTGCTCGCAATTGCTTTTTTTGTGGTGTATCGTGCCGTTCTGTTTTGTTGCGCTCGTCAACGCCAACAACGACAGCAGCTCCCATTTGCAGTTGATTTATAACCTGACGATATGTGAGCTGAATGGCACAGATTGGCTAAATGGTAAATTTGACTGGGCAGTGGAGACTTTCGTCATCTTTCCTGTGTTGACTCATATCGTTTCTTATGGCGCCCTCACCACTAGCCATTTTCTTGACACGGTCGGCTTGGCCACTGTGTCCACCGCCGGATATTATCACGGGCGGTATGTATTGAGTAGCATTTACGCTGTCTGTGCTCTGGCTGCGTTGATTTGCTTCGCCATTAGGTTGGCGAAAAATTGCATGTCC…	MLGKCLTAGCCSQLLFLWCIVPFCFVALVNANNDSSSHLQLIYNLTICELNGTDWLNGKFDWAVETFVIFPVLTHIVSYGALTTSHFLDTVGLATVSTAGYYHGRYVLSSIYAVCALAALICFAIRLAKNCMSWRYSCTRYTNFLLDTKGKLYRWRSSVIIEKGGKVDVGGHLIDLKRVVLDGSAATPVTKISAEQWGRP	603	200	MN	1C.5.32
SDSU_ADRDL_PRRSV_436	ATGTTGGGGAAATGCTTGACCGCGGGCTGCTGCTCGCAATTGCTTTTTTTGTGGTGTATCGTGCCGTTCTGTTTTGTTGCGCTCGTCAACGCCAACAACGACAGCAGCTCCCATTTGCAGTTGATTTATAACCTGACGATATGTGAGCTGAATGGCACAGATTGGCTAAATGGTAGATTTGACTGGGCAGTGGAGACTTTCGTTATCTTTCCTGTGTTGACTCATATCGTCTCTTATGGCGCCCTCACCACTAGCCATCTTCTTGACACGGTCGGCTTGGCCACTGTGTCCACCGCCGGATATTATCACGGGCGGTATGTATTGAGTAGCATTTACGCTGTCTGTGCTCTGGCTGCGTTGATTTGCTTCGCCATTAGGTTGGCGAAAAATTGCATGTCC…	MLGKCLTAGCCSQLLFLWCIVPFCFVALVNANNDSSSHLQLIYNLTICELNGTDWLNGRFDWAVETFVIFPVLTHIVSYGALTTSHLLDTVGLATVSTAGYYHGRYVLSSIYAVCALAALICFAIRLAKNCMSWRYSCTRYTNFLLDTKGKLYRWRSSVIIEKGGKVDVGGHLIDLKRVVLDGSAATPVTKISAEQWGRP	603	200	MN	1C.5.32
SDSU_ADRDL_PRRSV_437	ATGTTGGGGAAATGCTTGACCGCGGGCTGTTGCTCGCAATTGCTTTTTTTGTGGTGTATCGTGCCGTCCTGTTTTGTTGCGCTCGCCAACGCCGACAACAACAACAGCTCTCATTTACAGTTGATTTATAACCTGACGATATGTGAGCTGAACGGCACAAATTGGCTGAACAATCATTTCAGCTGGGCAGTGGAAACTTTTGTCATCTTCCCTGCGTTGACCCACATCGTCTCTTATGGCGCCCTCACCACTAGCCATTTTCTTGACACTGTCGGCCTGATCACTGTGTCCACCGCCGGGTATTATCATAAGCGGTATGTATTGAGTAGCATCTACGCTGTGTGTGCCCTGGCTGCGCTTGTCTGTTTCGTCATCAGGTTAACGAAAAATTGCATGTCC…	MLGKCLTAGCCSQLLFLWCIVPSCFVALANADNNNSSHLQLIYNLTICELNGTNWLNNHFSWAVETFVIFPALTHIVSYGALTTSHFLDTVGLITVSTAGYYHKRYVLSSIYAVCALAALVCFVIRLTKNCMSWRYSCTRYTNFLLDTKGKLYRWRSPVIIEKGGKVEVGSHLIDLKRVVLDGFAATPVTKVSAEQWGRP	603	200	MN	1H.18
SDSU_ADRDL_PRRSV_438	ATGTTGGGGAAATGCTTGACCGCGGGCTGCTGCTCGCAATTGCTTTTTTTGTGGTGTATCGTGCCGTTCTGTTTTGTTGCGCTCGTCAACGCCAACAACGACAGCAGCTCCCATTTGCAGTTGATTTATAACCTGACGATATGTGAGCTGAATGGCACAGATTGGCTAAATGGTAAATTTGACTGGGCAGTGGAGACTTTCGTTATCTTTCCTGTGTTGACTCATATCGTCTCTTATGGCGCCCTCACCACCAGCCATTTTCTTGACACGGTCGGCTTGGCCACTGTGTCCACCGCCGGATATTATCACGGGCGGTATGTATTGAGTAGCATTTACGCTGTCTGTGCTCTGGCTGCGTTGATTTGCTTCGCCATTAGGTTGGCGAAAAATTGCATGTCC…	MLGKCLTAGCCSQLLFLWCIVPFCFVALVNANNDSSSHLQLIYNLTICELNGTDWLNGKFDWAVETFVIFPVLTHIVSYGALTTSHFLDTVGLATVSTAGYYHGRYVLSSIYAVCALAALICFAIRLAKNCMSWRYSFTRYTNFLLDTKGKLYRWRSSVIIEKGGKVDVGGHLIDLKRVVLDGSAATPVTKISAEQWGRP	603	200	MN	1C.5.32
SDSU_ADRDL_PRRSV_439	ATGTTGGGGAAATGCTTGACCGCGGGCTGTTGCTCGCAATTGCTTTTTTTGTGGTGTATCGTGCCGTTCTGTTTTGTTGCGCTCGTCAACGCCAACAACGACAGCAGCTCCCATTTGCAGTTGATTTATAACCTGACGATATGTGAGCTGAATGGCACAGATTGGCTAAATGGTAAATTTGACTGGGCAGTGGAGACTTTCGTTATCTTTCCTGTGTTGACTCATATCGTCTCTTATGGCGCCCTCACCACTAGCCATTTTCTTGACACGGTCGGCTTGGCCACTGTGTCCACCGCCGGATATTATCACGGGCGGTATGTATTGAGTAGCATTTACGCTGTCTGTGCTCTGGCTGCGTTGATTTGCTTCGCCATTAGGTTGGCGAAAAATTGCATGTCC…	MLGKCLTAGCCSQLLFLWCIVPFCFVALVNANNDSSSHLQLIYNLTICELNGTDWLNGKFDWAVETFVIFPVLTHIVSYGALTTSHFLDTVGLATVSTAGYYHGRYVLSSIYAVCALAALICFAIRLAKNCMSWRYSCTRYTNFLLDTKGKLYRWRSSVIIEKGGKVDVGGHLIDLKRVVLDGSAATPVTKISAEQWGRP	603	200	MN	1C.5.32
SDSU_ADRDL_PRRSV_440	ATGTTGGGGAAATGCTTGACCGCGGGCTGTTGCTCGCAATTGCTTTTTTTGTGGTGTATCGTGCCGTTCTGTTTTGTTGCGCTCGTCAACGCCAACAACGACAGCAGCTCCCATTTGCAGTTGATTTATAACCTGACGATATGTGAGCTGAATGGCACAGATTGGCTAAATGGTAAATTTGACTGGGCAGTGGAGACTTTCGTTGTCTTTCCTGTGTTGACTCATATCGTCTCTTATGGCGCCCTCACCACTAGCCATTTTCTTGACACGGTCGGCTTGGCCACTGTGTCCACCGCCGGATATTATCACGGGCGGTATGTATTGAGTAGCATTTACGCTGCCTGTGCTCTGGCTGCGTTGATTTGCTTCGCCATTAGGTTGGCGAAAAATTGCATGTCC…	MLGKCLTAGCCSQLLFLWCIVPFCFVALVNANNDSSSHLQLIYNLTICELNGTDWLNGKFDWAVETFVVFPVLTHIVSYGALTTSHFLDTVGLATVSTAGYYHGRYVLSSIYAACALAALICFAIRLAKNCMSWRYSCTRYTNFLLDTKGKLYRWRSSVIIEKGGKVDVGGHLIDLKRVVLDGSAATPVTKISAEQWGRP	603	200	MN	1C.5.32
SDSU_ADRDL_PRRSV_441	ATGTTGGGGAAATGCTTGACCGCGGGCTGTTGCTCGCAATTGCTTTTTTTGTGGTGTATCGTGCCGTTCTGTTTTGTTGCGCTCGTCAACGCCAACAACGACAGCAGCTCCCATTTGCAGTTGATTTATAACCTGACGATATGTGAGCTGAATGGCACAGATTGGTTAAATGGTAAATTTGACTGGGCAGTGGAGACTTTCGTTATCTTTCCTGTGTTGACTCATATCGTCTCTTATGGCGCCCTCACCACTAGCCATTTTCTTGACACGGTCGGCTTGGCCACTGTGTCCACCGCCGGATATTATCACGGGCGGTATGTATTGAGTAGCATTTACGCTGTCTGTGCTCTGGCTGCGTTGATTTGCTTCGCCATTAGGTTGGCGAAAAATTGCATGTCC…	MLGKCLTAGCCSQLLFLWCIVPFCFVALVNANNDSSSHLQLIYNLTICELNGTDWLNGKFDWAVETFVIFPVLTHIVSYGALTTSHFLDTVGLATVSTAGYYHGRYVLSSIYAVCALAALICFAIRLAKNCMSWRYSCTRYTNFLLDTKGKLYRWRSSVIIEKGGKVDVGGHLIDLKRVVLDGSAATPVTKISAEQWGRP	603	200	MN	1C.5.32
SDSU_ADRDL_PRRSV_442	ATGTTGGGGAAATGCTTGACCGCGGGCTGTTGCTCGCAATTGCTTTTTTTGTGGTGTATCGTGCCGTCCTGTTTTGTTGCGCTCGTCAACGCCAACAACAGCAGCAGCTCCCATTTACAGTTGATTTACAACCTGACCATATGTGAGCTGAATGGCACAGATTGGTTAAATGACAAATTTGACTGGGCAGTGGAGACTTTTGTTATCTTTCCTGTGTTGACTCATATCGTCTCTTATGGTGCCCTTACCACTAGCCATTTTCTTGACACGGTCGGCTTAGCCACTGTGTCCATCGCCGGATATCGTCACGGGCGGTATGTATTGAGTAGCATTTACGCTGTTTGTGCCTTGGCTGCGTTGATTTGCTTCGCCATTAGGTTGGCGAAAAATTGCATGTCT…	MLGKCLTAGCCSQLLFLWCIVPSCFVALVNANNSSSSHLQLIYNLTICELNGTDWLNDKFDWAVETFVIFPVLTHIVSYGALTTSHFLDTVGLATVSIAGYRHGRYVLSSIYAVCALAALICFAIRLAKNCMSWRYSCTRYTNFLLDTKGKLYRWRSSVIIEKGGKVDVGGHLIDLKRVVLDGSAATPVTKISAEQWGRP	603	200	MN	1C.5.33
SDSU_ADRDL_PRRSV_443	ATGTTGGGGAAATGCTTGACCGCGGGCTGCTGCTCGCAATTGCTTTTTTTGTGGTGTATCGTGCCGTTCTGTTTTGTTGCGCTCGTCAACGCCAACAACGACAGCAGCTCCCATTTGCAGTTGATTTATAACCTGACGATATGTGAGCTGAATGGCACAGATTGGCTAAATGGTAAATTTGACTGGGCAGTGGAGACTTTCGTCATCTTTCCTGTGTTGACTCATATCGTCTCTTATGGCGCCCTCACCACTAGCCATTTTCTTGACACGGTCGGCTTGGCCACTGTGTCCACCGCCGGATATTATCACGGGCGGTATGTATTGAGTAGCATTTACGCTGTCTGTGCTCTGGCTGCGTTGATTTGCTTCGCCATTAGGTTGGCGAAAAATTGCATGTCC…	MLGKCLTAGCCSQLLFLWCIVPFCFVALVNANNDSSSHLQLIYNLTICELNGTDWLNGKFDWAVETFVIFPVLTHIVSYGALTTSHFLDTVGLATVSTAGYYHGRYVLSSIYAVCALAALICFAIRLAKNCMSWRYSCTRYTNFLLDTKGKLYRWRSSVIIEKGGKVDVGGHLIDLKRVVLDGSAATPVTKISAEQWGRP	603	200	MN	1C.5.32
SDSU_ADRDL_PRRSV_444	ATGTTGGGGAAATGCTTGACCGCGGGCTGTTGCTCGCAATTGCTTTTTTTGTGGTGTATCGTGCCGTTCTGTTCTGTTGTGCTCGCCAACGCCAGCAGCGACAGCAGCTCCCATCTACAGCTGATTTACAACTTGACGTTATGTGAGCTGAATGGCACAGATTGGCTAGCTAACAAATTTGATTGGGCAGTGGAGAGTTTTGTCATCTTTCCTGTTTTGACTCACATTGTCTCCTATGGTGCCCTCACTACCAGCCATTTCCTTGACACAGTCGCTTTAGTCACTGTGTCTACCGCCGGGTTTGTTCACGGGCGGTATGTCCTAAGTAGCATCTACGCGGTCTGTGCCCTGGCTGCGTTGACTTGCTTCGTCATTAGGTTTGCAAAGAATTGCATGTCC…	MLGKCLTAGCCSQLLFLWCIVPFCSVVLANASSDSSSHLQLIYNLTLCELNGTDWLANKFDWAVESFVIFPVLTHIVSYGALTTSHFLDTVALVTVSTAGFVHGRYVLSSIYAVCALAALTCFVIRFAKNCMSWRYACTRYTNFLLDTKGRLYRWRSPVIIEKRGKVEVEGHLIDLKRVVLDGSVATPITRVSAEQWGRP	603	200	SD	5A.1
SDSU_ADRDL_PRRSV_445	ATGTTGGGGAAATGCTTGACCGCGGGCTATTGCTCACAATTGCTTTTTTTGTGGTGTATCGTGCCGTTCTGTTTTGTTGCGCTCGTCAACGCCAACGACAGCAGCAGCTCCCATTTACAGTTGATTTATAACCTGACGATATGTGAGCTGAATGGCACAGAGTGGCTAGGTGAAAGATTTGACTGGGCAGTGGAGACCTTCGTTTTCTTTCCTGTGTTGACTCATATCGTCTCTTACGGTGCCCTTACCACTAGCCATTTTCTTGACACGGTCGGCTTGGCCACCGTGTCCACCGCCGGATATTATCACGGGCGGTATGTATTGAGTAGCATTTACGCTGTCTGTGCCCTGGCTGCGTTGATTTGCTTCGCCATTAGGTTGGCAAAAAATTGCATGTCC…	MLGKCLTAGYCSQLLFLWCIVPFCFVALVNANDSSSSHLQLIYNLTICELNGTEWLGERFDWAVETFVFFPVLTHIVSYGALTTSHFLDTVGLATVSTAGYYHGRYVLSSIYAVCALAALICFAIRLAKNCMSWRYSCTRYTNFLLDTKGKLYRWRSPVIIEKGGKVDVGGHLIDLKRVVLDGSAATPVTKISAEQWGRP	603	200	SD	1C.5
SDSU_ADRDL_PRRSV_446	ATGTTGGGGAAATGCTTGACCGCGGGCTGTTGCTTGCAATTGCTTTTTTTGTGGTGTATCGTGCCGTTCTGTTTTGTTGCGCCCGTCAACGCCAACAACAGCAGCAGCTCCCATTTGCAGTTGATTTATAACCTGACGATATGTGAGCTGAATGGCACAGATTGGCTAAATAAAAAATTCGACTGGGCAGTGGAGACTTTCGTCATCTTTCCTGTGTTGACTCATATCATCTCTTACGGTGCCCTTACTACTAGCCATTTTCTTGACACGGTCAGCTTGGCCACTGTGTCCACCGCCGGATATTACCACGGGCGGTATGTATTGAGTAGCATTTACGCTGTCTGTGCCCTGGCGGCGTTAATTTGCTTCGCCATCAGGTTGGCGAAAAATTGCATGTCC…	MLGKCLTAGCCLQLLFLWCIVPFCFVAPVNANNSSSSHLQLIYNLTICELNGTDWLNKKFDWAVETFVIFPVLTHIISYGALTTSHFLDTVSLATVSTAGYYHGRYVLSSIYAVCALAALICFAIRLAKNCMSWRYSCTRYTNFLLDTKGKLYRWRSSVIIERGGKVDVGGHLIDLKRVVLDGSAATPVTKISAEQWGRP	603	200	MN	1C.5.36
SDSU_ADRDL_PRRSV_447	ATGTTGGGGAAATGCTTGACCGCGGGCTGTTGCTTGCAATTGCTTTTTTTGTGGTGTATCGTGCCGTTCTGTTTTGTTGCGCCCGTCAACGCCAACAACAGCAGCAGCTCCCATTTGCAGTTGATTTATAACCTGACGATATGTGAGCTGAATGGCACAGATTGGCTAAATAAAAAATTCGACTGGGCAGTGGAGACTTTCGTCATCTTTCCTGTGTTGACTCATATCATCTCTTACGGTGCCCTTACTACTAGCCATTTTCTTGACACGGTCGGCTTGGCCACTGTGTCCACCGCCGGATATTACCACGGGCGGTATGTATTGAGTAGCATTTACGCTGTCTGTGCCCTGGCGGCGTTAATTTGCTTCGCCATCAGGTTGGCGAAAAATTGCATGTCC…	MLGKCLTAGCCLQLLFLWCIVPFCFVAPVNANNSSSSHLQLIYNLTICELNGTDWLNKKFDWAVETFVIFPVLTHIISYGALTTSHFLDTVGLATVSTAGYYHGRYVLSSIYAVCALAALICFAIRLAKNCMSWRYSCTRYTNFLLDTKGKLYRWRSSVIIERGGKVDVGGHLIDLKRVVLDGSAATPVTKISAEQWGRP	603	200	MN	1C.5.36
SDSU_ADRDL_PRRSV_448	ATGTTGGGGAAATGCTTGACCGCGGGCTGCTGCTCGCAATTGCTTTTTTTGTGGTGTATCGTGCCGTTCTGTTGTGTTGCGCTCGTCAACGCCAACAACAGCAGCAGCTCCCATTTACAGTTGATTTATAACCTGACGATATGTGAGCTGAACGGCACAGATTGGCTGAACAATCATTTCAGCTGGGCGGTGGAAACTTTTGTCATCTTCCCTGCGTTGACCCACATCGTCTCTTATGGCGCCCTCACCACTAGCCATTTTCTTGACACTGTCGGCCTGATCACTGTGTCCACCGCCGGGTATTATCATAAGCGGTATGTATTGAGTAGCATCTACGCTGTGTGTGCCCTGGCTGCGCTTGTCTGTTTCGTCATCAGGTTAACGAAAAATTGCATGTCC…	MLGKCLTAGCCSQLLFLWCIVPFCCVALVNANNSSSSHLQLIYNLTICELNGTDWLNNHFSWAVETFVIFPALTHIVSYGALTTSHFLDTVGLITVSTAGYYHKRYVLSSIYAVCALAALVCFVIRLTKNCMSWRYSCTRYTNFLLDTKGRLYRWRSSVIIEKGGKVEVGSHLIDLKRVVLDGVAATPVTKVSAEQWGRP	603	200	MN	1H.18
SDSU_ADRDL_PRRSV_449	ATGTTGGGGAAATGCTTGACCGCGGACTGCTGCTCGCAATTGCTTTTTTTGTGGTGTATCGTGCCGTTCTGTTTTGTTGCGCTCGTCAACGCCAACAACGACAGCAGCTCCCATTTGCAGTTGATTTATAACCTGACGATATGTGAGCTGAATGGCACAGATTGGCTAAATGGTAAATTTGACTGGGCAGTGGAGACTTTCGTTATCTTTCCTGTGTTGACTCATATCGTCTCTTATGGCGCCCTCACCACTAGCCATTTTCTTGACACGGTCGGCTTGGCTACTGTGTCCACCGCCGGATATTATCACGGGCGGTATGTATTGAGTAGCATTTACGCTGTCTGTGCTCTGGCTGCGTTGATTTGCTTCGCCATTAGGTTGGCGAAAAATTGCATGTCC…	MLGKCLTADCCSQLLFLWCIVPFCFVALVNANNDSSSHLQLIYNLTICELNGTDWLNGKFDWAVETFVIFPVLTHIVSYGALTTSHFLDTVGLATVSTAGYYHGRYVLSSIYAVCALAALICFAIRLAKNCMSWRYSCTRYTNFLLDTKGKLYRWRSSVIIEKGGKVDVGGHLIDLKRVVLDGSAATPVTKISAEQWGRP	603	200	SD	1C.5.32
SDSU_ADRDL_PRRSV_450	ATGTTGGGGAAATGCTTGACCGCGGGCTGTTACTCGCAATTGCTTTTTTTGTGGTGTACCGTGCCGTTCTGTTTTGTTGCGCTCGTCAACGCCAACCACAACAGCAGCTCCCATTTACAGTTGATTTACAACCTGACGATATGTGAGCTGAATGGCACAGATTGGCTAAATGAAAAATTTGACTGGACGGTGGAGACTTTTGTTATCTTTCCTGTGTTGACTCATATCGTCTCTTACGGTGCCCTTACCACTAGCCATTTTCTTGACACGGCCGGCTTGGCCACTGTGTCCACCGCCGGATATTATCACGGGCGGTATGTATTGAGTAGCATTTACGCTGTCTGTGCCCTGGCTGCGTTGACTTGCTTCGCCATTAGGTTGGCGAAAAATTGCATGTCC…	MLGKCLTAGCYSQLLFLWCTVPFCFVALVNANHNSSSHLQLIYNLTICELNGTDWLNEKFDWTVETFVIFPVLTHIVSYGALTTSHFLDTAGLATVSTAGYYHGRYVLSSIYAVCALAALTCFAIRLAKNCMSWRYSCTRYTNFLLDTKGKLYRWRSSVIIERGGKVDVGGHLIDLKRVVLDGSAATPVTKISAEQWGRP	603	200	MN	1C.5
SDSU_ADRDL_PRRSV_451	ATGTTGGGGAAATGCTTGACCGCGGGCTGCTGCTCGCAATTGCTTTTTTTGTGGTGTATCGTGCCGTCCTGTTTTGTTGCGCTCGTCAACGCCAACAACAGCAGCAGCTCCCATTTACAATTGATCTATAACCTGACGATATGTGAGCTGAATGGCACAGATTGGCTAAATGATAAATTTGATTGGGCAGTGGAGACCTTCGTTATTTTTCCTGCTCTAACTCACATTGTTTCTTATGGCGCCCTTACTACTAGCCATTTTCTTGACACTGTTGGCCTAATCACTGTATCCACCGCCGGTTATTATCACGGGCGGTATGTTTTAAGTAGCATTTACGCCGTTTGTGCCCTGGCCGCGTTCATTTGTTTCGTCATCAGGTTGATAAAAAATTGTATGTCC…	MLGKCLTAGCCSQLLFLWCIVPSCFVALVNANNSSSSHLQLIYNLTICELNGTDWLNDKFDWAVETFVIFPALTHIVSYGALTTSHFLDTVGLITVSTAGYYHGRYVLSSIYAVCALAAFICFVIRLIKNCMSWRYSCTRYTNFLLDTKGKLYRWRSSVIIEKGGKVDVGGHLIDLKRVVLDGSAATPVTRISAEQWGRP	603	200	SD	1C.2
SDSU_ADRDL_PRRSV_452	ATGTTGGGGAAATGCTTGACCGCGGGCTGTTGCTCGCGATTGCTTTCTTTGTGGTGTATCGTGCCGTTCTGTTTTGCTGTGCTCGCCAACGCCAGCAACGGCAGCAGCTCCCATCTACAGCTGATTTACAACTTGACGCTATGTGAGCTGAATGGCACAGATTGGCTAGCTAACAAATTTGATTGGGCAGTGGAGAGTTTTGTCATCTTTCCCGTTTTGACTCACATTGTCTCCTATGGTGCCCTCACTACCAGCCATTTTCTTGACACAGTCGCTTTAGTCACTGTGTCTACCGCCGGGTTTGTTCACGGGCGGTATGTCCTAAGTAGCATCTACGCGGTCTGTGCCCTGGCTGCGTTGACTTGCTTCGCCATTAGGTTTGCAAAGAATTGCATGTCC…	MLGKCLTAGCCSRLLSLWCIVPFCFAVLANASNGSSSHLQLIYNLTLCELNGTDWLANKFDWAVESFVIFPVLTHIVSYGALTTSHFLDTVALVTVSTAGFVHGRYVLSSIYAVCALAALTCFAIRFAKNCMSWRYACTRYTNFLLDTKGILYRWRSPVIIEKRGKVEVEGHLIDLKRVVLDGSAATPITRVSAEQWGRP	603	200	IA	5A.1
SDSU_ADRDL_PRRSV_453	ATGTTGGGGAAATGCTTGACCGCGGGCTGTTGCTCGCAATTGCTTTCTTTGTGGTGTATCGTGCCGTTCTGTTTTGCTGTGCTCGCCAACGCCAGCAACGACAGCAGCTCCCATCTACAGCTGATTTACAACTTGACGCTATGTGAGCTGAATGGCACAGATTGGCTAGCTAACAAATTTGATTGGGCAGTGGAGAGTTTTGTCATCTTTCCCGTTTTGACTCACATTGTCTCCTATGGTGCCCTCACTACCAGCCATTTCCTTGACACAGTCGCTTTAGTCACTGTGTCTACCGCCGGGTTTGTTCACGGGCGGTATGTCCTAAGTAGCATCTACGCGGTCTGTGCCCTGGCTGCGTTGACTTGCTTCGTCATTAGGTTTGCAAAGAATTGCATGTCC…	MLGKCLTAGCCSQLLSLWCIVPFCFAVLANASNDSSSHLQLIYNLTLCELNGTDWLANKFDWAVESFVIFPVLTHIVSYGALTTSHFLDTVALVTVSTAGFVHGRYVLSSIYAVCALAALTCFVIRFAKNCMSWRYACTRYTNFLLDTKGILYRWRSPVIIEKRGKVEVEGHLIDLKRVVLDGSVATPITRVSAEQWGRP	603	200	IL	5A.1
SDSU_ADRDL_PRRSV_454	ATGTTGGGGAAATGCTTGACCGCGGGCTGCTGCTCGCAATTGCTTTTTTTGTGGTGTATCGTGCCGTTCTGTTTTGTTGCGCCCGTCAACGCCAACAACGGCAGCAGCTCCCATTTGCAGTCGATTTATAACCTGACGATATGTGAGCTGAATGGCACAGATTGGCTAAATAATAAGTTTGACTGGGCAGTGGAGACTTTCGTTATCTTTCCTGTGTTGACTCATATCGTCTCTTATGGCGCCCTCACCACTAGCCATTTTCTTGACACGGTCGGCTTGGCCACTGTGTCCACCGCCGGATATTATCACGAGCGGTATGTATTGAGTAGCATTTACGCTGTCTGTGCCCTGGCTGCGTTGATTTGCTTCGTCATTAGGTTGGCGAAAAATTGCATGTCC…	MLGKCLTAGCCSQLLFLWCIVPFCFVAPVNANNGSSSHLQSIYNLTICELNGTDWLNNKFDWAVETFVIFPVLTHIVSYGALTTSHFLDTVGLATVSTAGYYHERYVLSSIYAVCALAALICFVIRLAKNCMSWRYSCTRYTNFLLDTKGKLYRWRSSVIIEKGGKVDVGGHLIDLKRVVLDGSAATPVTKISAEQWGRP	603	200	MN	1C.5.32
SDSU_ADRDL_PRRSV_455	ATGTTGGGGAAATGCTTGACCGCGGGCTGCTGCTCGCAATTGCTTTTTTTGTGGTGTATCGTGCCGTTCTGTTTTGTTGCACTCGTCAACGCCAACAACAGCAGCAGCTCCCATTTACAGTTGATTTATAACCTGACGATATGTGAGCTGAATGGCACAGATTGGCTGAATAAAACCTTTGATTGGGCGGTGGAGACTTTTGTTATCTTTCCTGTGTTGACACACATTGTCTCCTATGGCGCCCTCACCACCAGCCATTTCCTTGACACAGCCGGCCTGATCACCGTGTCTGCCGCCGGATATTATCACGGGCGGTATGTCTTGAGTAGCATTTACGCCGTCTGCGCCCTGGCTGCGTTGACCTGCTTCATTATCAGGCTAACAAAAAATTGCATGTCC…	MLGKCLTAGCCSQLLFLWCIVPFCFVALVNANNSSSSHLQLIYNLTICELNGTDWLNKTFDWAVETFVIFPVLTHIVSYGALTTSHFLDTAGLITVSAAGYYHGRYVLSSIYAVCALAALTCFIIRLTKNCMSWRYSCTRYTNFLLDTKGKLYRWRSPVIIEKGGKIEVEGHLIDLKRVVLDGSAATPVTKVSAEQWGRP	603	200	MN	1A.2
SDSU_ADRDL_PRRSV_456	ATGTTGGGGAAATGCTTGACCGCGGGCTGCTGCTCGCAATTGCTTTTTTTGTGGTGTATCGTGCCGTTCTGTTTTGTTGCGCTCGTCAACGCCAACAACGACAGCAGCTCCCATTTGCAGTTGATTTATAACCTGACGATATGTGAGCTGAATGGCACAGACTGGCTAAATGGTAAATTTGACTGGGCAGTGGAGACTTTCGTTATCTTTCCTGTGTTGACTCATATCGTCTCTTATGGCGCCCTCACCACTAGCCATTTTCTTGACACGGTCGGCTTGGCCACTGTGTCCACCGCCGGATATTATCACGGGCGGTATGTATTGAGTAGCATTTACGCTGTCTGTGCTCTGGCTGCGTTGATTTGCTTCGCCATTAGGTTGGCGAAAAATTGCATGTCT…	MLGKCLTAGCCSQLLFLWCIVPFCFVALVNANNDSSSHLQLIYNLTICELNGTDWLNGKFDWAVETFVIFPVLTHIVSYGALTTSHFLDTVGLATVSTAGYYHGRYVLSSIYAVCALAALICFAIRLAKNCMSWRYSCTRYTNFLLDTKGKLYRWRSSVIIEKGGKVDVGGHLIDLKRVVLDGSAATPVTKISAEQWGRP	603	200	MN	1C.5.32
SDSU_ADRDL_PRRSV_457	ATGTTGGGGAAATGCTTGACCGCGGGCTGCTGCTCGCAATTGCTTTTTTTGTGGTGTATCGTGCCGTTCTGTTTTGTTGCGCTCGTCAACGCCAGCAACGACAGCAGCTCCCATTTGCAGTCGATTTATAACCTGACGATATGTGAGCTGAATGGCACAGATTGGCTAAATGGTAAATTTGACTGGGCAGTGGAGACTTTCGTCATCTTTCCTGTGTTGACTCATATCGTTTCTTATGGCGCCCTCACCACTAGCCATTTTCTTGACACGGTCGGCTTGGCCACTGTGTCCACCGCCGGATATTATCACGGGCGGTATGTATTGAGTAGCATTTACGCTGTCTGTGCTCTGGCTGCGTTGATTTGCTTCGCCATTAGGTTGGCGAAAAATTGCATGTCC…	MLGKCLTAGCCSQLLFLWCIVPFCFVALVNASNDSSSHLQSIYNLTICELNGTDWLNGKFDWAVETFVIFPVLTHIVSYGALTTSHFLDTVGLATVSTAGYYHGRYVLSSIYAVCALAALICFAIRLAKNCMSWRYSCTRYTNFLLDTKGKLYRWRSSVIIEKGGKVDVGGHLIDLKRVVLDGSAATPVTKISAEQWGRP	603	200	MN	1C.5.32
SDSU_ADRDL_PRRSV_458	ATGTTGGGGAAATGCTTGACCGCGGGTTGTTGCTCACAATTGCTTTTTTTGTGGTGTATCGTGCCGTTCTGTTTTGTTGCGCTCGTCAACGCCGACAACGACAGCAGCTCCCATTTACAGTTGATTTATAACCTGACGATATGTGAGCTGAATGGCACAAATTGGCTAAATGAAAGATTTGACTGGGCGGTGGAGACTTTTGTCATCTTTCCCGTGTTGACTCATATCGTCTCTTACGGTGCCCTTACCACTAGCCATTTTCTTGACACGGTCGGCTTGGCCACCGTGTCCACCGCCGGATATTGTCACGGGCGGTATGTGTTAAGTAGTATTTATGCTGTCTGTGCCCTGGCTGCGTTGATTTGTTTCGCCATCAGGTTGGCAAAAAATTGCATGTCC…	MLGKCLTAGCCSQLLFLWCIVPFCFVALVNADNDSSSHLQLIYNLTICELNGTNWLNERFDWAVETFVIFPVLTHIVSYGALTTSHFLDTVGLATVSTAGYCHGRYVLSSIYAVCALAALICFAIRLAKNCMSWRYSCTRYTNFLLDTKGKLYRWRSSVIIEKGGKVDVGGHLIDLKRVVLDGSAATPVTKISAEQWGRP	603	200	SD	1C.5.34
SDSU_ADRDL_PRRSV_459	ATGTTGGGGAAATGCTTGACCGCGGGCTGTTGCTTGCAATTGCTTTTTTTGTGGTGTATCGTGCCGTTCTGTTTTGTTGCGCCCGTCAACGCCAACAACAGCAGCAGCTCCCATTTGCAGTCGATTTATAACCTGACGATATGTGAGCTGAATGGCACAGATTGGCTAAATGAAAAATTCGACTGGGCAGTGGAGACTTTCGTCATCTTTCCTGTGTTGACTCATATCATCTCTTACGGTGCCCTTACTACTAGCCATTTTCTTGACACGGTCGGCTTGGCCACTGTGTCCACCGCCGGATATTACCACGGGCGGTATGTATTGAGTAGCATTTACGCTGTCTGTGCCCTGGCGGCGTTAATTTGCTTCGCCATCAGGTTGGCGAAAAATTGCATGTCC…	MLGKCLTAGCCLQLLFLWCIVPFCFVAPVNANNSSSSHLQSIYNLTICELNGTDWLNEKFDWAVETFVIFPVLTHIISYGALTTSHFLDTVGLATVSTAGYYHGRYVLSSIYAVCALAALICFAIRLAKNCMSWRYSCTRYTNFLLDTKGKLYRWRSSVIIERGGKVDVGGHLIDLKRVVLDGSAATPVTKISAEQWGRP	603	200	MN	1C.5.36
SDSU_ADRDL_PRRSV_460	ATGTTGGGGAAATGCTTGACCGCGGGCTGTTGCTCGCAATTGCTTTTTTTGTGGTGTATCGTGCCGTTCTGTTCTGTTGCGCTCGTCAACGCCAACAACAGCAGCAGCTCCCATTTACAGTTGATTTATAACCTGACGATATGTGAGCTGAATGGCACAGATTGGCTAACAACAAATTTTGACTGGGCAGTGGAGACGTTCGTCATCTTTCCTGTGTTGACTCACATCGTCTCTTACGGTGCCCTTACCACTAGCCATTTCCTTGACACGGTCGGTTTGGCCACTGTGTCCACCGCCGGATATTACCACGGGCGGTATGTATTGAGTAGCATTTACGCTGCCTGTGCCCTGGCTGCGTTGATTTGCTTCGCCATTAGGTTGGCGAAAAATTGCATGTCC…	MLGKCLTAGCCSQLLFLWCIVPFCSVALVNANNSSSSHLQLIYNLTICELNGTDWLTTNFDWAVETFVIFPVLTHIVSYGALTTSHFLDTVGLATVSTAGYYHGRYVLSSIYAACALAALICFAIRLAKNCMSWRYSCTRYTNFLLDTKGKLYRWRSSVIIEKGGKVDVGGHLIDLKRVVLDGSAATPVTKISAEQWGRP	603	200	MN	1C.5
SDSU_ADRDL_PRRSV_461	ATGTTGGGGAAATGCTTGACCGCGGGCTTCTGCTCGCAATTGCTTTTTTTGTGGTGTATCGTGCCATTCTGTTTTGTTGCGCTCGTCAACGCCAACAACAGCAGCAGCTCCCATTTACAATTGATTTATAACCTGACGATATGTGAGCTGAATGGCACAAATTGGCTAGGTGATAAATTTGACTGGGCAGTGGAGACCTTCGTTATTTTTCCTGCTCTAACTCACATTGTTTCTTATGGCGCTCTTACTACTAGCCATTTTCTTGACACTGTTGGCCTAATCACTGTATCCACCGCCGGGTATTATCACCGGCGGTATGTTTTAAGTAGCATTTACGCTGTTTGTGCCCTGGCCGCGTTCTTCTGCTTCGTCATCAGGTTGGTAAAAAATTGCATGTCC…	MLGKCLTAGFCSQLLFLWCIVPFCFVALVNANNSSSSHLQLIYNLTICELNGTNWLGDKFDWAVETFVIFPALTHIVSYGALTTSHFLDTVGLITVSTAGYYHRRYVLSSIYAVCALAAFFCFVIRLVKNCMSWRYSCTRYTNFLLDTKGKLYRWRSSVIIEKGGKVDVGGHLIDLKRVVLDGSAATPVTRIPAEQWGRP	603	200	SD	1C.2
SDSU_ADRDL_PRRSV_462	ATGTTGGGGAAATGCTTGACCGCGGGCTGCTGCTCGCAATTGCTTTTTTTGTGGTGTATCGTGCCGTTCTGTTTTGTTGCGCTCGTCAACGCCAACAACGACAGCAGCTCCCATTTGCAGTTGATTTATAACCTGACGATATGTGAGCTGAATGGCACAGATTGGCTAAATGGTAAATTTGACTGGGCAGTGGAGACTTTCGTTATCTTTCCTGTGTTGACTCATATCGTCTCTTATGGCGCCCTCACCACTAGCCATTTTCTTGACACGGTCGGCTTGGCCACTGTGTCCACCGCCGGATATTATCACGGGCGGTATGTATTGAGTAGCATTTACGCTGTCTGTGCTCTGGCTGCGTTGATTTGCTTCGCCATTAGGTTGGCGAAAAATTGCATGTCC…	MLGKCLTAGCCSQLLFLWCIVPFCFVALVNANNDSSSHLQLIYNLTICELNGTDWLNGKFDWAVETFVIFPVLTHIVSYGALTTSHFLDTVGLATVSTAGYYHGRYVLSSIYAVCALAALICFAIRLAKNCMSWRYSCTRYTNFLLDTKGKLYRWRSSVIIEKGGKVDVGGHLIDLKRVVLDGSAATPVTKISAEQWGRP	603	200	MN	1C.5.32
SDSU_ADRDL_PRRSV_463	ATGTTGGGGAAATGCTTGACCGCGGGCTGTTGCTCGCAATTGCCTTTTTTGTGGTGTATCGTGCCGTTCTGTTTTGTTGCGCTCGTCAACGCCAACAACGGCAGCAGCTCCCATTTACAGTCGATTTATAACCTGACGATATGTGAGCTGAATGGCACAGATTGGCTAAATAAAAAATTTGACTGGGCAGTGGAGACTTTCGTTATCTTTCCTGTGTTGACTCATATCGTCTCTTACGGTGCCCTTACTACTAGCCATTTTCTTGACACGGTCGGCTTGGCCACTGTGTCCACCGCCGGATATTATCATGGGCGGTACGTATTGAGTAGCGTTTACGCAGTCTGTGCCCTGGCTGCGTTGATTTGCTTTGCCATCAGGTTGGCGAAAAATTGCATGTCC…	MLGKCLTAGCCSQLPFLWCIVPFCFVALVNANNGSSSHLQSIYNLTICELNGTDWLNKKFDWAVETFVIFPVLTHIVSYGALTTSHFLDTVGLATVSTAGYYHGRYVLSSVYAVCALAALICFAIRLAKNCMSWRYSCTRYTNFLLDTKGKLYRWRSSVIIEKGGKVDVGGHLIDLKRVVLDGSAATPVTKISAEQWGRP	603	200	IA	1C.5
SDSU_ADRDL_PRRSV_464	ATGTTGGGGAAATGCTTGACCGCGGGCTGCTGCTCGCAATTGCTTTTTTTGTGGTGTATCGTGCCGTTCTGTTTTGTTGCGCTCGTCAACGCCAACAGCGACAGCAGCTCCCATTTGCAGTTGATTTATAACCTGACGATATGTGAGCTGAATGGCACAGATTGGCTAAATGATAAATTTGACTGGGCAGTGGAGACTTTCGTTATCTTTCCTGTGTTGACTCATATCGTCTCTTATGGCGCCCTCACCACTAGCCATTTTCTTGACACGGTCGGCTTGGCCACTGTGTCCACCGCCGGATATTATCACGGGCGGTATGTATTGAGTAGCATTTACGCTGTCTGTGCTTTGGCTGCGTTGATTTGCTTCGCCATTAGGTTGGCGAAAAATTGCATGTCC…	MLGKCLTAGCCSQLLFLWCIVPFCFVALVNANSDSSSHLQLIYNLTICELNGTDWLNDKFDWAVETFVIFPVLTHIVSYGALTTSHFLDTVGLATVSTAGYYHGRYVLSSIYAVCALAALICFAIRLAKNCMSWRYSCTRYTNFLLDTKGKLYRWRSSVIIEKGGKVDVGGHLIDLKRVVLDGSAATPVTKISAEQWGRP	603	200	MN	1C.5.32
SDSU_ADRDL_PRRSV_465	ATGTTGGGGAAATGCTTGACCGCGGGTTGTTGCTCACAATTGCTTTTTTTGTGGTGTATCGTGCCGTTCTGTTTTGTTGCGCCCGTCAACGCCAACAACAGCAGCAGCTCCCATTTACAGTTGATTTATAACCTGACGATATGTGAGCTGAATGGCACAGATTGGCTAGATAAAAGATTTGACTGGGCGGTGGAGACTTTTGTCATCTTTCCCGTGTTGACTCATATCGTCTCTTACGGTGCCCTTACCACTAGCCATTTTCTTGACACGGTTGGCTTGGCCACCGTGTCCACCGCCGGATATTATCACAGGCGGTATGTGTTAAGTAGTATTTATGCTGTCTGTGCCCTGGCTGCGTTGATTTGTTTCGCCATCAGGTTGGCAAAAAATTGCATGTCC…	MLGKCLTAGCCSQLLFLWCIVPFCFVAPVNANNSSSSHLQLIYNLTICELNGTDWLDKRFDWAVETFVIFPVLTHIVSYGALTTSHFLDTVGLATVSTAGYYHRRYVLSSIYAVCALAALICFAIRLAKNCMSWRYSCTRYTNFLLDTKGKLYRWRSSVIIEKGGKVDVGGHLIDLKRVVLDGSAATPVTKISAEQWGRP	603	200	MN	1C.5.34
SDSU_ADRDL_PRRSV_466	ATGTTGGGGAAATGCTTGACCGCGGGCTGCTGCTCGCAATTGCTTTTTTTGTGGTGTATCGTGCCGTTCTGTTTTGTTGCGCTCGTCAACGCCAACAACAACAGCAGCTCCCATTTGCAGTTGATTTATAACCTGACGATATGTGAGCTGAATGGCACAGATTGGCTAAATGGTAAATTTGACTGGGCAGTGGAGACTTTCGTTATCTTTCCTGTGTTGACTCATATCGTCTCTTATGGCGCCCTCACCACTAGCCATTTTCTTGACACGGTCGGCTTGGCCACTGTGTCCGCCGCCGGATATTATCACGGGCGGTATGTATTGAGTAGCATTTACGCTGTCTGTGCTCTGGCTGCGTTGATTTGCTTCGCCATTAGGTTGGCGAAAAATTGCATGTCC…	MLGKCLTAGCCSQLLFLWCIVPFCFVALVNANNNSSSHLQLIYNLTICELNGTDWLNGKFDWAVETFVIFPVLTHIVSYGALTTSHFLDTVGLATVSAAGYYHGRYVLSSIYAVCALAALICFAIRLAKNCMSWRYSCTRYTNFLLDTKGKLYRWRSSVIIEKGGKVDVGGHLIDLKRVVLDGSAATPVTKISAEQWGRP	603	200	MN	1C.5.32
SDSU_ADRDL_PRRSV_467	ATGTTGGGGAAATGCTTGACCGCGGGCTGTTGCTCGCAATTGCTTTTTTTGTGGTGTATCGTGCCGTTCTGTTTTGTTGCGCTCGTCAACGCCAACAACGACAGCAGCTCCCATTTGCAGTTGATTTATAACCTGACGATATGTGAGCTGAATGGCACAGATTGGCTAAATGGTAAATTTGACTGGGCAGTGGAGACTTTCGTTATCTTTCCTGTGTTGACTCATATCGTCTCTTATGGCGCCCTCACCACTAGCCATTTTCTTGACACGGTCGGCTTGGCCACTGTGTCCACCGCCGGATATTATCACGGGCGGTATGTATTGAGTAGCATTTACGCTGTCTGTGCTCTGGCTGCGTTGATTTGCTTCGCCATTAGGTTGGCGAAAAATTGCATGTCC…	MLGKCLTAGCCSQLLFLWCIVPFCFVALVNANNDSSSHLQLIYNLTICELNGTDWLNGKFDWAVETFVIFPVLTHIVSYGALTTSHFLDTVGLATVSTAGYYHGRYVLSSIYAVCALAALICFAIRLAKNCMSWRYSCTRYTNFLLDTKGKLYRWRSSVIIEKGGKVDVGGHLIDLKRVVLDGSAATPVTKISAEQWGRP	603	200	MN	1C.5.32
SDSU_ADRDL_PRRSV_468	ATGTTGGGGAAATGCTTGACCGCGGGCTGCTGCTCGCAATTGCTTTTTTTGTGGTGTATCGTGCCGTTCTGTTTTGTTGCGCTCGTCAACGCCAACAACGACAGCAGCTCCCATTTGCAGTTGATTTATAACCTGACGATATGTGAGCTGAATGGCACAGATTGGCTAAATGGTAAATTTGACTGGGCAGTGGAGACTTTCGTTATCTTTCCTGTGTTGACTCATATCGTCTCTTATGGCGCCCTCACCACTAGCCATTTTCTTGACACGGTCGGCTTGGCCACTGTGTCCACCGCCGGATATTATCACAGGCGGTATGTATTGAGTAGCATTTACGCTGTCTGTGCTCTGGCTGCGTTGATTTGCTTCGCCATTAGGTTGGCGAAAAATTGCATGTCC…	MLGKCLTAGCCSQLLFLWCIVPFCFVALVNANNDSSSHLQLIYNLTICELNGTDWLNGKFDWAVETFVIFPVLTHIVSYGALTTSHFLDTVGLATVSTAGYYHRRYVLSSIYAVCALAALICFAIRLAKNCMSWRYSCTRYTNFLLDTKGKLYRWRSSVIIEKGGKVDVGGHLIDLKRVVLDGSAATPVTKISAEQWGRP	603	200	MN	1C.5.32
SDSU_ADRDL_PRRSV_469	ATGTTGGGGAAATGCTTGACCGCGGGCTGCTGCTCGCAATTGCTTTTTTTGTGGTGTATCGTGCCGTCCTGTTTTGTTGCGCTCGTCAACGCCAGCAACAGAAGCAGCTCCCATTTACAGTTGATTTATAACCTGACGATATGTGAGCTGAATGGCACAGATTGGCTAAATGAAAAATTTGATTGGGCAGTGGAGACTTTCGTTATCTTTCCTGTGTTGACTCATATCGTCTCTTACGGTGCCCTTACCACTAGCCATTTCCTTGACACGGTCGGCTTGGCCACTGTGTCCACCGCCGGATATTATCACGGGCGGTACGTATTGAGTAGCATTTACGCTGTCTGTGCCCTGGCTGCGTTGATTTGCTTTGCCATCAGGTTGGCGAAAAATTGCATGTCC…	MLGKCLTAGCCSQLLFLWCIVPSCFVALVNASNRSSSHLQLIYNLTICELNGTDWLNEKFDWAVETFVIFPVLTHIVSYGALTTSHFLDTVGLATVSTAGYYHGRYVLSSIYAVCALAALICFAIRLAKNCMSWRYSCTRYTNFLLDTKGKLYRWRSSVIIEKGGKVDVGGHLIDLKRVVLDGSAATPVTKISAEQWGRP	603	200	MN	1C.5
SDSU_ADRDL_PRRSV_470	ATGTTGGGGAAATGCTTGACCGCGGGCTGCTGCTCGCAATTGCTTTTTTTGTGGTGTATCGTGCCGTTCTGTTTTGTTGCGCTCGTCAACGCCAACAACGACAGCAGCTCCCATTTGCAGTTGATTTATAACCTGACGATATGTGAGCTGAATGGCACAGATTGGCTAAATGGTAAATTTGACTGGGCAGTGGAGACTTTCGTTATCTTTCCTGTGTTGACTCATATCGTCTCTTATGGCGCCCTCACCACTAGCCATTTTCTTGACACGGTCGGCTTGGCCACTGTGTCCACCGCCGGATATTATCACGGGCGGTATGTATTGAGTAGCATTTACGCTGTCTGTGCTTTGGCTGCGTTGATTTGCTTCGCCATTAGGTTGGCGAAAAATTGCATGTCC…	MLGKCLTAGCCSQLLFLWCIVPFCFVALVNANNDSSSHLQLIYNLTICELNGTDWLNGKFDWAVETFVIFPVLTHIVSYGALTTSHFLDTVGLATVSTAGYYHGRYVLSSIYAVCALAALICFAIRLAKNCMSWRYSCTRYTNFLLDTKGKLYRWRSSVIIEKGGKVDVGGHLIDLKRVVLDGSAATPVTKISAEQWGRP	603	200	MN	1C.5.32
SDSU_ADRDL_PRRSV_471	ATGTTGGGGAAATGCTTGACCGCGGGCTGCTGCTCGCAATTGCTTTTTTTGTGGTGTATCGTGCCGTTCTGTTTTGTTGCGCTTGTCAACGCCAACAACTACAGCAGCTCCCATTTGCAGTTGATTTATAACCTGACGATATGTGAGCTGAATGGCACAGATTGGCTAAATGGTAAATTTTACTGGGCAGTGGAGACTTTCGTTATCTTTCCTGTGTTGACTCATATCGTCTCTTATGGCGCCCTCACCACTAGCCATTTTCTTGACACGGTCGGCTTGGCCACTGTGTCCACCGCCGGATATTATCACGGGCGGTATGTATTGAGTAGCATTTACGCTGTCTGTGCTCTGGCTGCGTTGATTTGCTTCACCATTAGGTTGGCGAAAAATTGCATGTCC…	MLGKCLTAGCCSQLLFLWCIVPFCFVALVNANNYSSSHLQLIYNLTICELNGTDWLNGKFYWAVETFVIFPVLTHIVSYGALTTSHFLDTVGLATVSTAGYYHGRYVLSSIYAVCALAALICFTIRLAKNCMSWRYSCTRYTNFLLDTKGKLYRWRSSVIIEKGGKVDVGGHLIDLKRVVLDGSAATPVTKISAEQWGRP	603	200	MN	1C.5.32
SDSU_ADRDL_PRRSV_472	ATGTTGGGGAAATGCTTGACCGCGGGCTGCTGCTCGCAATTGCTTTTTTTGTGGTGTATCGTGCCGTTCTGTTTTGTTGCGCTCGTCAACGCCAACAACGACAGCAGCTCCCATTTGCAGTTGATTTATAACCTGACGATATGTGAGCTGAATGGCACAGATTGGCTAAATGGTAAATTTTACTGGGCAGTGGAGACTTTCGTTATCTTTCCTGTGTTGACTCATGTCGTCTCTTATGGCGCCCTCACCACTAGCCATTTTCTTGACACGGTCGGCTTGGCCACTGTGTCCACCGCCGGATATTATCACGGGCGGTATGTATTGAGTAGCATTTACGCTGTCTGTGCTCTGGCTGCGTTGATTTGCTTCGCCATTAGGTTGGCGAAAAATTGCATGTCC…	MLGKCLTAGCCSQLLFLWCIVPFCFVALVNANNDSSSHLQLIYNLTICELNGTDWLNGKFYWAVETFVIFPVLTHVVSYGALTTSHFLDTVGLATVSTAGYYHGRYVLSSIYAVCALAALICFAIRLAKNCMSWRYSCTRYTNFLLDTKGKLYRWRSSVIIEKGGKVDVGGHLIDLKRVVLDGSAATPVTKISAEQWGRP	603	200	MN	1C.5.32
SDSU_ADRDL_PRRSV_473	ATGTTGGGGAAATGCTTGACCGCGGGCTGCTGCTCGCAATTGCTTTTTTTGTGGTGTATCGTGCCGTCCTGTTTTGTTGCGCTCGTCAACGCCAACAACAGCAGCAGCTCCCATTTACAATTGATCTATAACCTGACGATATGTGAGCTGAATGGCACAGATTGGCTAAACAATAAATTTGATTGGGCAGTGGAGACCTTCGTTATTTTTCCTGCTCTAACTCATATTGTTTCCTATGGCGCCCTTACTACTAGCCATTTTCTTGACACTGTTGGCCTAATCACTGTATCCACCGCCGGTTATTATCACGGGCGGTATGTTTTAAGTAGCATTTACGCCGTTTGTGCCCTGGCCGCGTTCATTTGTTTCGTCATCAGGTTGGTAAAAAATTGTATGTCC…	MLGKCLTAGCCSQLLFLWCIVPSCFVALVNANNSSSSHLQLIYNLTICELNGTDWLNNKFDWAVETFVIFPALTHIVSYGALTTSHFLDTVGLITVSTAGYYHGRYVLSSIYAVCALAAFICFVIRLVKNCMSWRYSCTRYTNFLLDTKGKLYRWRSSVIIEKGGKVDVGGHLIDLKRVVLDGSAATPVTRISAEQWGRP	603	200	MN	1C.2
SDSU_ADRDL_PRRSV_474	ATGTTGGGGAAATGCTTGACCGCGGGCTGCTGCTCGCAATTGCTTTTTTTGTGGTGTATCGTGCCGTCCTGTTTTGTTGCGCTCGTCAACGCCAACAACAGCAGCAGCTCCCATTTACAATTGATCTATAACCTGACGATATGTGAGCTGAATGGCACAGATTGGCTAAATGATAAATTTGATTGGGCAGTGGAGACCTTCGTTATTTTTCCTGCTCTAACTCACATTGTTTCTTATGGCGCCCTTACTACTAGCCATTTTCTTGACACTGTTGGCCTAATCACTGTATCCACCGCCGGTTATTATCACGGGCGGTATATTTTAAGCAGCATTTACGCCGTTTGTGCCCTGGCCGCGTTCATTTGTTTCGTCATCAGGTTGATAAAAAATTGTATGTCC…	MLGKCLTAGCCSQLLFLWCIVPSCFVALVNANNSSSSHLQLIYNLTICELNGTDWLNDKFDWAVETFVIFPALTHIVSYGALTTSHFLDTVGLITVSTAGYYHGRYILSSIYAVCALAAFICFVIRLIKNCMSWRYSCTRYTNFLLDTKGKLYRWRSSVIIEKGGKVDVGGHLIDLKRVVLDGSAATPVTRISAEQWGRP	603	200	SD	1C.2
SDSU_ADRDL_PRRSV_475	ATGTTGGGGAAATGCTTGACCGCGGGCTGCTGCTCGCAATTGCTTTTTTTGTGGTGTATCGTGCCGTTCTGTTTTGTTGCGCTCGTCAACGCCAACAACGACAGCAGCTCCCATTTGCAGTTGATTTATAACCTGACGATATGTGAGCTGAATGGCACAGATTGGCTAAATGGTAAATTTGACTGGGCAGTGGAGACTTTCGTTATCTTTCCTGTGTTGACTCATATCGTCTCTTATGGCGCACTCACCACTAGCCATTTTCTTGACACGGTCGGCTTGGCCACTGTGTCCACCGCCGGATATTATCACGGGCGGTATGTATTGAGTAGCATTTACGCTGTCTGTGCTCTGGCTGCGTTGATTTGCTTCGCCATTAGGTTGGCGAAAAATTGCATGTCC…	MLGKCLTAGCCSQLLFLWCIVPFCFVALVNANNDSSSHLQLIYNLTICELNGTDWLNGKFDWAVETFVIFPVLTHIVSYGALTTSHFLDTVGLATVSTAGYYHGRYVLSSIYAVCALAALICFAIRLAKNCMSWRYSCTRYTNFLLDTKGKLYRWRSSVIIEKGGKVDVGGHLIDLKRVVLDGSAATPVTKISAEQWGRP	603	200	MN	1C.5.32
SDSU_ADRDL_PRRSV_476	ATGTTGGGGAAATGCTTGACCGCGGGCTGTTGCTCGCAATTGCTTTTTTTGTGGTGTATCGTGCCGTTCTGTTTTGTTGCGCTCGTCAACGCCAACAACGACAGCAGCTCCCATTTGCAGTTGATTTATAACCTGACGATATGTGAGCTGAATGGCACAGATTGGCTAAATGGTAAATTTGACTGGGCAGTGGAGACTTTCGTTATCTTTCCTGTGTTGACTCATATCGTCTCTTATGGCGCCCTCACCACTAGCCATTTTCTTGACACGGTCGGCTTGGCCACTGTGTCCACCGCCGGATATTATCACGGGCGGTATGTATTGAGTAGCATTTACGCTGCCTGTGCTCTGGCTGCGTTGATTTGCTTCGCCATTAGGTTGGCGAAAAACTGCATGTCC…	MLGKCLTAGCCSQLLFLWCIVPFCFVALVNANNDSSSHLQLIYNLTICELNGTDWLNGKFDWAVETFVIFPVLTHIVSYGALTTSHFLDTVGLATVSTAGYYHGRYVLSSIYAACALAALICFAIRLAKNCMSWRYSCTRYTNFLLDTKGKLYRWRSSVIIEKGGKVDVGGHLIDLKRVVLDGSAATPVTKISAEQWGRP	603	200	MN	1C.5.32
SDSU_ADRDL_PRRSV_477	ATGTTGGGGAAATGCTTGACCGCGGGCTGCTGCTCGCAATTGCTTTTTTTGTGGTGTATCGTGCCGTTCTGTTTTGTTGCGCTCGTCAACGCCAACAACGACAGCAGCTCCCATTTGCAGTTGATTTATAACCTGACGATATGTGAGCTGAATGGCACAGATTGGCTAAATGGTAAATTTGACTGGGCAGTGGAGACTTTCGTTATCTTTCCTGTGTTGACTCATATCGTCTCTTATGGCGCCCTCACCACCAGCCATTTTCTTGACACGGTCGGCTTGGCCACTGTGTCCACCGCCGGATATTATCACGGGCGGTATGTATTGAGTAGCATTTACGCTGTCTGTGCTCTGGCTGCGTTGATTTGCTTCGCCATTAGGTTGGCGAAAAATTGCATGTCC…	MLGKCLTAGCCSQLLFLWCIVPFCFVALVNANNDSSSHLQLIYNLTICELNGTDWLNGKFDWAVETFVIFPVLTHIVSYGALTTSHFLDTVGLATVSTAGYYHGRYVLSSIYAVCALAALICFAIRLAKNCMSWRYSFTRYTNFLLDTKGKLYRWRSSVIIEKGGKVDVGGHLIDLKRVVLDGSAATPVTKISAEQWGRP	603	200	MN	1C.5.32
SDSU_ADRDL_PRRSV_478	ATGTTGGGGAAATGCTTGACCGCGGGCTGCTGCTCGCAATTGCTTTTTTTGTGGTGTATCGTGCCGTCCTGTTTTGTTGCGCTCGTCAACGCCAACAACAGCAGCAGCTCCCATTTACAATTGATCTATAACCTGACGATATGTGAGCTGAATGGCACAGATTGGCTAAATAATAAATTTGATTGGGCAGTGGAGACCTTCGTTATTTTTCCTGCTCTAACTCACATTGTTTCCTATGGCGCCCTTACTACTAGCCATTTTCTTGACACTGTTGGCCTAATCACTGTATCCACCGCCGGTTATTATCACAGGCGGTATGTTTTAAGTAGCATTTACGCCGTTTGTGCCCTGGCCGCGTTCATTTGTTTCGTCATCAGGTTGGTAAAAAATTGTATGTCC…	MLGKCLTAGCCSQLLFLWCIVPSCFVALVNANNSSSSHLQLIYNLTICELNGTDWLNNKFDWAVETFVIFPALTHIVSYGALTTSHFLDTVGLITVSTAGYYHRRYVLSSIYAVCALAAFICFVIRLVKNCMSWRYSCTRYTNFLLDTKGKLYRWRSSVIIEKGGKVDVGGHLIDLKRVVLDGSAATPVTRISAEQWGRP	603	200	SD	1C.2
SDSU_ADRDL_PRRSV_479	ATGTTGGGGAAATGCTTGACCGCGGGCTGCTGCTCGCAATTGCTTTTTTTGTGGTGTATCGTGCCGTTCTGTTTTGTTGCGCTCGTCAACGCCAACAACGACAGCAGCTCCCATTTGCAGTTGATTTATAACCTGACGATATGTGAGCTGAATGGCACAGATTGGCTAAATGGTAAATTTGACTGGGCAGTGGAGACTTTCGTTATCTTTCCTGTGTTGACTCATATCGTCTCTTATGGCGCCCTCACCACTAGCCATTTTCTTGACACGGTTGGCTTGGCCACTGTGTCCACCGCCGGATATTATCACGGGCGGTATGTATTGAGTAGCATTTACGCTGTCTGTGCTCTGGCTGCGTTGATTTGCTTCGCCATTAGGTTGGCGAAAAATTGCATGTCC…	MLGKCLTAGCCSQLLFLWCIVPFCFVALVNANNDSSSHLQLIYNLTICELNGTDWLNGKFDWAVETFVIFPVLTHIVSYGALTTSHFLDTVGLATVSTAGYYHGRYVLSSIYAVCALAALICFAIRLAKNCMSWRYSCTRYTNFLLDTKGKLYRWRSSVIIEKGGKVDVGGHLIDLKRVVLDGSAATPVTKISAEQWGRP	603	200	MN	1C.5.32
SDSU_ADRDL_PRRSV_480	ATGTTGGGGAAATGCTTGACCGCGGGCTGCTGCTCGCAATTGCTTTTTTTGTGGTGTATCGTGCCGTTCTGTTTTGTTGCGCTCGTCAACGCCAACAACGACAGCAGCTCCCATTTGCAGTTGATTTATAACCTGACGATATGTGAGCTGAATGGCACAGACTGGCTAAATGGTAAATTTGACTGGGCAGTGGAGACTTTCGTTATCTTTCCTGTGTTGACTCATATCGTCTCTTATGGCGCCCTCACCACTAGCCATTTTCTTGACACGGTCGGCTTGGCCACTGTGTCCACCGCCGGATATTATCACGGGCGGTATGTATTGAGTAGCATTTACGCTGTCTGTGCTCTGGCTGCGTTGATTTGCTTCGCCATTAGGTTGGCGAAAAATTGCATGTCC…	MLGKCLTAGCCSQLLFLWCIVPFCFVALVNANNDSSSHLQLIYNLTICELNGTDWLNGKFDWAVETFVIFPVLTHIVSYGALTTSHFLDTVGLATVSTAGYYHGRYVLSSIYAVCALAALICFAIRLAKNCMSWRYSCTRYTNFLLDTKGKLYRWRSSVIIEKGGKVDVGGHLIDLKRVVLDGSAATPVTKISAEQWGRP	603	200	MN	1C.5.32
SDSU_ADRDL_PRRSV_481	ATGTTGGGGAAATGCTTGACCGCGGGCTGCTGCTCGCAATTGCTTTTTTTGTGGTGTATCGTGCCGTTCTGTTTTGTTGCGCTCGTCAACGCCAACAACAACAGCAGCTCCCATTTGCAGTTGATTTATAACCTGACGATATGTGAGCTGAATGGCACAGATTGGCTAAATGGTAAATTTGACTGGGCAGTGGAGACTTTCGTTATCTTTCCTGTGTTGACTCATATCGTCTCTTATGGCGCCCTCACCACTAGCCATTTTCTTGACACGGTCGGCTTGGCCACTGTGTCCACCGCCGGATATTATCACGGGCGGTATGTATTGAGTAGCATTTACGCTGTCTGTGCTCTGGCTGCGTTGATTTGCTTCGCCATTAGGTTGGCGAAAAATTGCATGTCC…	MLGKCLTAGCCSQLLFLWCIVPFCFVALVNANNNSSSHLQLIYNLTICELNGTDWLNGKFDWAVETFVIFPVLTHIVSYGALTTSHFLDTVGLATVSTAGYYHGRYVLSSIYAVCALAALICFAIRLAKNCMSWRYSCTRYTNFLLDTKGKLYRWRSSVIIEKGGKVDVGGHLIDLKRVVLDGSAATPVTKISAEQWGRP	603	200	IA	1C.5.32
SDSU_ADRDL_PRRSV_482	ATGTTGGGGAAATGCTTGACCGCGGGCTGCTGCTCGCAATTGCTTTTTTTGTGGTGTATCGTGCCGTTCTGTTTTGTTGCGCTCGTCAACGCCAACAACGACAGCAGCTCCCATTTGCAGTTGATTTATAACCTGACGATATGTGAGCTGAATGGCACAGATTGGCTAAATGGTAAATTTGACTGGGCAGTGGAGACTTTCGTTATCTTTCCTGTGTTGACTCATATCGTCTCTTATGGCGCCCTCACCACTAGCCATTTTCTTGACACGGTCGGCTTGGCCACTGTGTCCACCGCCGGATATTATCACGGGCGGTATGTATTGAGTAGCATTTACGCTGTCTGTGCTCTGGCTGCGTTGATTTGCTTCGCCATTAGGTTGGCGAAAAATTGCATGTCC…	MLGKCLTAGCCSQLLFLWCIVPFCFVALVNANNDSSSHLQLIYNLTICELNGTDWLNGKFDWAVETFVIFPVLTHIVSYGALTTSHFLDTVGLATVSTAGYYHGRYVLSSIYAVCALAALICFAIRLAKNCMSWRYSCTRYTNFLLDTKGKLYRWRSSVIIEKGGKVDVGGHLIDLKRVVLDGSAATPVTKISAEQWGRP	603	200	MN	1C.5.32
SDSU_ADRDL_PRRSV_483	ATGTTGGGGAAATGCTTGACCGCGGGCTGTTGCTCGCAATTGCTTTTTTTGTGGTGTATCGTGCCGTTCTGTTTTGTTGCGCTCGTCAACGCCAACAACGACAGCAGCTCCCATTTGCAGTTGATTTATAACCTGACGATATGTGAGCTGAATGGCACATATTGGCTAAATGGTAAATTTGACTGGGCAGTGGAGACTTTCGTTATCTTTCCTGTGTTGACTCATATCGTCTCTTATGGCGCCCTCACCACTAGCCATTTTCTTGACACGGTCGGCTTGGCCACTGTGTCCACCGCCGGATATTATCACGGGCGGTATGTATTGAGTAGCATTTACGCTGCCTGTGCTCTGGCTGCGTTGATTTGCTTCGCCATTAGGTTGGCGAAAAACTGCATGTCC…	MLGKCLTAGCCSQLLFLWCIVPFCFVALVNANNDSSSHLQLIYNLTICELNGTYWLNGKFDWAVETFVIFPVLTHIVSYGALTTSHFLDTVGLATVSTAGYYHGRYVLSSIYAACALAALICFAIRLAKNCMSWRYSCTRYTNFLLDTKGKLYRWRSSVIIEKGGKVDVGGHLIDLKRVVLDGSAATPVTKISAEQWGRP	603	200	MN	1C.5.32
SDSU_ADRDL_PRRSV_484	ATGTTGGGGAAATGCTTGACCGCGGGCTGCTGCTCGCAATTGCTTTTTTTGTGGTGTATCGTGCCGTCCTGTTTTGTTGCGCTCGTCAACGCCAACAACAGCAGCAGCTCCCATTTACAATTGATCTATAACCTGACGATATGTGAGCTGAATGGCACAGATTGGCTAAATGATAAATTTGATTGGGCAGTGGAGACCTTCGTTATTTTTCCTGCTCTAACTCACATTGTTTCTTATGGCGCCCTTACTACTAGCCATTTTCTTGACACTGTCGGCCTAATCACTGTATCCACCGCCGGTTATTATCACGGGCGGTATGTTTTAAGTAGCATTTACGCCGTTTGTGCCCTGGCCGCGTTCATTTGTTTCGTCATCAGGTTGATAAAAAATTGTATGTCC…	MLGKCLTAGCCSQLLFLWCIVPSCFVALVNANNSSSSHLQLIYNLTICELNGTDWLNDKFDWAVETFVIFPALTHIVSYGALTTSHFLDTVGLITVSTAGYYHGRYVLSSIYAVCALAAFICFVIRLIKNCMSWRYSCTRYTNFLLDTKGKLYRWRSSVIIEKGGKVDVGGHLIDLKRVVLDGSAATPVTRISAEQWGRP	603	200	SD	1C.2
SDSU_ADRDL_PRRSV_485	ATGTTGGGGAAATGCTTGACCGCGGGCTGCTGCTCGCAATTGCTTTTTTTGTGGTGTATCGTGCCGTTCTGTTTTGTTGCGCTCGTCAACGCCAACAGCAGCAGCAGCTCCCATTTACAGTCGATTTACAACCTGACGATATGTGAGCTGAATGGCACAGATTGGCTAAAAGAAAAATTTGACTGGACTGTGGAGACTTTCGTCATCTTTCCTGTGTTGACTCACATCGTCTCTTACGGTGCCCTTACCACTAGCCATTTTCTTGACACGGTCGGCCTTGCCACTGTGTCCACCGCCGGATATTATCACGAGCGGTATGTATTGAGTAGCATTTACGCTGTCTGTGCCCTGGCCGCGTTGATTTGCTTCGCCATTAGGTTGGCGAAAAACTGCATGTCC…	MLGKCLTAGCCSQLLFLWCIVPFCFVALVNANSSSSSHLQSIYNLTICELNGTDWLKEKFDWTVETFVIFPVLTHIVSYGALTTSHFLDTVGLATVSTAGYYHERYVLSSIYAVCALAALICFAIRLAKNCMSWRYSCTRYTNFLLDTKGKLYRWRSSVIIEKGGKVDVGGHLIDLKRVVLDGSAATPITKISAEQWGRP	603	200	MN	1C.5
SDSU_ADRDL_PRRSV_486	ATGTTGGGGAAATGCTTGACCGCGGGCTATTGCTCGCAATTAGTTTTTTTGTGGTGTATCGTGCCGTTCTGTTTTGTTGCGCTCGTCAACGCCAACAACAGCAGCAGCTCCCATTTACAGTTGATTTATAACCTGACGATATGTGAGCTGAATGGCACAGATTGGCTAGACAAAAATTTTGACTGGGCAGTGGAGACTTTCGTCATCTTTCCTGTGTTGACTCATATCGCCTCTTACGGTGCCCTTACCACTAGCCATTTTCTTGACACGGTCGGCTTGGCCACTGTGTCCACCGCCGGATATTATCACGGGCGGTATGTATTGAGCAGCATTTACGCTGTCTGTGCCCTGGCTGCGTTAATTTGCTTCGCCATTAGGTTGGCGAAAAATTGCATGTCC…	MLGKCLTAGYCSQLVFLWCIVPFCFVALVNANNSSSSHLQLIYNLTICELNGTDWLDKNFDWAVETFVIFPVLTHIASYGALTTSHFLDTVGLATVSTAGYYHGRYVLSSIYAVCALAALICFAIRLAKNCMSWRYSCTRYTNFLLDTKGKLYRWRSSVIIEKGGKVDVGGHLIDLKRVVLDGSAATPVTKISAEQWGRP	603	200	SD	1C.5
SDSU_ADRDL_PRRSV_487	ATGTTGGGGAAATGCTTGACCGCGGGCTATTGCTCGCAATTGCTTTCTTTGTGGTGTATCGTGCCGTTCTGTTTTGCTGTGCTCGCCAACGCCAGCAACAACAGCAGCTCCCATCTACAGCTGATTTACAACTTGACGCTATGTGAGCTGAATGGCACAGAATGGCTAGCTAACAAATTTGATTGGGCAGTGGAGAGTTTTGTCATCTTTCCTGTTTTGACTCACATTGTCTCCTATGGTGCCCTCACTACCAGCCATTTCCTTGACACAGTCGCTTTAGTCACTGTGTCTACCGCCGGGTTTGTTCACGGGCGGTATGTCCTAAGTAGCATCTATGCGGTCTGTGCCCTGGCCGCGTTGACTTGCTTCGTCATTAGGTTTGCAAAGAATTGCATGTCC…	MLGKCLTAGYCSQLLSLWCIVPFCFAVLANASNNSSSHLQLIYNLTLCELNGTEWLANKFDWAVESFVIFPVLTHIVSYGALTTSHFLDTVALVTVSTAGFVHGRYVLSSIYAVCALAALTCFVIRFAKNCMSWRYACTRYTNFLLDTKGRLYRWQSPVIIEKRGKVEVEGHLIDLKRVVLDGSVATPITRVSAEQWGRP	603	200	MN	5A.1
SDSU_ADRDL_PRRSV_488	ATGTTGGGGAAATGCTTGACCGCGGGCTGCTGCTCGCAATTGTTTTTTTTGTGGTGTATCGTGCCGTTCTGTTTTGTTGCGCTCGTCAACGCCAACAACGACAGCAGCTCCCATTTGCAGTTGATTTATAACCTGACGATATGTGAGCTGAATGGCACAGATTGGCTAAATGGTAAATTTGACTGGGCAGTGGAGACTTTCGTTATCTTTCCTGTGTTGACTCATATCGTCTCTTATGGCGCCCTCACCACTAGCCATTTTCTTGACACGGTCGGCTTGGCCACTGTGTCCACCGCCGGATATTATCACGGGCGGTATGTATTGAGTAGCATTTACGCTGTCTGTGCTCTGGCTGCGTTGATTTGCTTCGCCATTAGGTTGGCGAAAAATTGCATGTCC…	MLGKCLTAGCCSQLFFLWCIVPFCFVALVNANNDSSSHLQLIYNLTICELNGTDWLNGKFDWAVETFVIFPVLTHIVSYGALTTSHFLDTVGLATVSTAGYYHGRYVLSSIYAVCALAALICFAIRLAKNCMSWRYSCTRYTNFLLDTKGKLYRWRSSVIIEKGGKVDVGGHLIDLKRVVLDGSAATPVTKISAEQWGRP	603	200	SD	1C.5.32
SDSU_ADRDL_PRRSV_489	ATGTTGGGGAAATGCTTGACCGCGGGCTGTTGCTTGCAATTGCTTTTTTTGTGGTGTATCGTGCCGTTCTGTTTTGTTGCGCCCGTCAACGCCAACAACAGCAGCAGCTCCCATTTGCAGTTGATTTATAACCTGACGATATGTGAGCTGAATGGCACAGATTGGCTAAATGAAAAATTCGACTGGGCAGTGGAGACTTTCGTCATCTTTCCTGTGTTGACTCATATCATCTCTTATGGTGCCCTTACTACTAGCCATTTTCTTGACACGGTCGGCTTGGCCACTGTGTCCACCGCCGGATATTACCACGGGCGGTATGTATTGAGTAGCATTTACGCTGTCTGTGCCCTGGCGGCGTTAATTTGCTTCGCCATCAGGTTGGCGAAAAATTGCATGTCC…	MLGKCLTAGCCLQLLFLWCIVPFCFVAPVNANNSSSSHLQLIYNLTICELNGTDWLNEKFDWAVETFVIFPVLTHIISYGALTTSHFLDTVGLATVSTAGYYHGRYVLSSIYAVCALAALICFAIRLAKNCMSWRYSCTRYTNFLLDTKGKLYRWRSSVIIERGGKVDVGGHLIDLKRVVLDGSAATPVTKISAEQWGRP	603	200	MN	1C.5.36
SDSU_ADRDL_PRRSV_490	ATGTTGGGGAAATGCTTGACCGCGGGCTGTTGCTCGCAATTGCTTTTTTTGTGGTGTATCGTGCCGTCCTGTTTTGTTGCGCTCGTCAACGCCAACAACAGCAGCAGCTCCCATTTACAGTTGATTTATAACCTGACTATATGCGAGCTGAATGGCACAGATTGGCTAAATGACAGATTTGACTGGGCAGTGGAGACTTTCGTCATCTTTCCTGTGTTGACTCATATCGTCTCTTACGGTGCCCTTACCACCAGCCATTTTCTTGACACGGCCGGCTTGGCTACTGTGTCCATCGCCGGATATTATCACGGGCGATATGTATTGAGTAGCATTTACGCTGTCTGTGCCCTGGCTGCGTTGATTTGCTTCGCCATTAGGTTGGCGAAAAATTGCATGTCC…	MLGKCLTAGCCSQLLFLWCIVPSCFVALVNANNSSSSHLQLIYNLTICELNGTDWLNDRFDWAVETFVIFPVLTHIVSYGALTTSHFLDTAGLATVSIAGYYHGRYVLSSIYAVCALAALICFAIRLAKNCMSWRYSCTRYTNFLLDTKGKLYRWRSSVIIEKGGRVDVGGHLIDLKRVVLDGSAATPVTKISAEQWGRP	603	200	SD	1C.5.33
SDSU_ADRDL_PRRSV_491	ATGTTGGGGAAATGCTTGACCGCGGGCTGCTGCTCGCAATTGCTTTTTTTGGGGTGTATCGTGCCGTCCTGTTTTGTTGCGCTCGTCAACGCCAACAACAGCAGCAGCTCCCATTTACAATTGATCTATAACCTGACGATATGTGAGCTGAATGGCACAGATTGGCTAAATAATAAATTTGATTGGGCAGTGGAGACCTTCGTTATTTTTCCTGCTCTAACTCACATTGTTTCCTATGGCGCCCTTACTACTAGCCATTTTCTTGACACTGTTGGCCTAATCACTGTATCCACCGCCGGTTATTATCACGGGCGGTATGTTTTAAGTAGCATTTACGCCGTTTGTGCCCTGGCCGCGTTCATTTGTTTCGTCATCAGGTTGGTAAAAAATTGTATGTCC…	MLGKCLTAGCCSQLLFLGCIVPSCFVALVNANNSSSSHLQLIYNLTICELNGTDWLNNKFDWAVETFVIFPALTHIVSYGALTTSHFLDTVGLITVSTAGYYHGRYVLSSIYAVCALAAFICFVIRLVKNCMSWRYSCTRYTNFLLDTKGKLYRWRSSVIIEKGGKVDVGGHLIDLKRVVLDGSAATPVTRISAEQWGRP	603	200	SD	1C.2
SDSU_ADRDL_PRRSV_492	ATGTTGGGGAAATGCTTGACCGCGGGCTGCTGCTCGCAATTGCTTTTTTTGTGGTGTATCGTGCCGTTCTGTTTTGTTGCGCTCGTCAACGCCAACAACGACAGCAGCTCCCATTTGCAGTTGATTTATAACCTGACGATATGTGAGCTGAATGGCACAGATTGGCTAAATGGTAAATTTGACTGGGCAGTGGAGACTTTCGTTATCTTTCCTGTGTTGACTCATATCGTCTCTTATGGCGCCCTCACCACTAGCCATTTTCTTGACACGGTCGGCTTGGCCACTGTGTCCACCGCCGGATATTATCACAGGCGGTATGTATTGAGTAGCATTTACGCTGTCTGTGCTCTGGCTGCGTTGATTTGCTTCGCCATTAGGTTGGCGAAAAATTGCATGTCC…	MLGKCLTAGCCSQLLFLWCIVPFCFVALVNANNDSSSHLQLIYNLTICELNGTDWLNGKFDWAVETFVIFPVLTHIVSYGALTTSHFLDTVGLATVSTAGYYHRRYVLSSIYAVCALAALICFAIRLAKNCMSWRYSCTRYTNFLLDTKGKLYRWRSSVIIEKGGKVDVGGHLIDLKRVVLDGSAATPVTKISAEQWGRP	603	200	SD	1C.5.32
SDSU_ADRDL_PRRSV_493	ATGTTGGGGAAATGCTTGACCGCGGGCTGCTGCTCGCAATTGCATTTTTTGTGGTGTATCGTGCCGTTCTGTTTTGTTGCGCTCGTCAACGCCAACAACGACAGCAGCTCCCATTTGCAGTTGATTTATAACCTGACGATATGTGAGCTGAATGGCACAGATTGGCTAAATGGTAAATTTGACTGGGCAGTGGAGACTTTCGTTATCTTTCCTGTGTTGACTCATATCGTCTCTTATGGCGCCCTCACCACCAGCCATTTTCTTGACACGGTCGGCTTGGCCACTGTGTCCACCGCCGGATATTATCACGGGCGGTATGTATTGAGTAGCATTTACGCTGTCTGTGCTCTGGCTGCGTTGATTTGCTTCGCCATTAGGTTGGCGAAAAATTGCATGTCC…	MLGKCLTAGCCSQLHFLWCIVPFCFVALVNANNDSSSHLQLIYNLTICELNGTDWLNGKFDWAVETFVIFPVLTHIVSYGALTTSHFLDTVGLATVSTAGYYHGRYVLSSIYAVCALAALICFAIRLAKNCMSWRYSFTRYTNFLLDTKGKLYRWRSSVIIEKGGKVDVGGHLIDLKRVVLDGSAATPVTKISAEQWGRP	603	200	MN	1C.5.32
SDSU_ADRDL_PRRSV_494	ATGTTGGGGAAATGCTTGACCGCGGGCTGTTGCTCGCAATTGCTTTTTTTGTGGTGTATCGTGCCGTTCTGTTTTGTTGCGCTCGTCAACGCCGACAACGACAGCAGCTCCCATTTGCAGTTGATTTATAACCTGACGATATGTGAGCTGAATGGCACAGATTGGCTAAATGGTAAATTTGACTGGGCAGTGGAGACTTTCGTTGTCTTTCCTGTGTTGACTCATATCGTCTCTTATGGCGCCCTCACCACTAGCCATTTTCTTGACACGGTCGGCTTGGCCACTGTGTCCACCGCCGGATATTATCACGGGCGGTATGTATTGAGTAGCATTTACGCTGCCTGTGCTCTGGCTGCGTTGATTTGCTTCGCCATTAGGTTGGCGAAAAATTGCATGTCC…	MLGKCLTAGCCSQLLFLWCIVPFCFVALVNADNDSSSHLQLIYNLTICELNGTDWLNGKFDWAVETFVVFPVLTHIVSYGALTTSHFLDTVGLATVSTAGYYHGRYVLSSIYAACALAALICFAIRLAKNCMSWRYSCTRYTNFLLDTKGKLYRWRSSVIIEKGGKVDVGGHLIDLKRVVLDGSAATPVTKISAEQWGRP	603	200	MN	1C.5.32
SDSU_ADRDL_PRRSV_495	ATGTTGGGGAAATGCTTGACCGCGGGCTGCTGCTCGCAATTGCTTTTTTTGTGGTGTATCGTGCCGTTCTGTTTTGTTGCGCTCGTCAACGCCAACAGCAGCAGCAGCTCCCATTTACAGTCGATTTACAACCTGACGATATGTGAGCTGAATGGCACAGATTGGCTAAAAGAAAAATTTGACTGGACTGTGGAGACTTTCGTCATCTTTCCTGTGTTGACTCATATCGTCTCTTACGGTGCCCTTACCACTAGCCATTTTCTTGACACGGTCGGCCTTGCCACTGTGTCCACCGCCGGATATTATCACGAGCGGTATGTATTGAGTAGCATTTACGCTGTCTGTGCCCTGGCCGCGTTGATTTGCTTCGCCATTAGGTTGGCGAAAAACTGCATGTCC…	MLGKCLTAGCCSQLLFLWCIVPFCFVALVNANSSSSSHLQSIYNLTICELNGTDWLKEKFDWTVETFVIFPVLTHIVSYGALTTSHFLDTVGLATVSTAGYYHERYVLSSIYAVCALAALICFAIRLAKNCMSWRYSCTRYTNFLLDTKGKLYRWRSSVIIEKGGKVDVGGHLIDLKRVVLDGSAATPITKISAEQWGRP	603	200	MN	1C.5
SDSU_ADRDL_PRRSV_496	ATGTTGGGGAAATGCTTGACCGCGGGCTGTTGCTCGCAATTGCTTTCTTTGTGGTATATCGTGCCGTTCTGTTTTGCTGTGCTCGCCAACGCCAGCAACGACAGCAGCTCCCATCTACAGCTGATTTACAACTTGACGCTATGTGAGCTGAATGGCACAGATTGGCTAGCTAACAAATTTGATTGGGCAGTGGAGAGTTTTGTCATCTTTCCCGTTTTGACTCACATTGTCTCCTATGGTGCCCTCACTACCAGCCATTTCCTTGACACAGTCGCTTTAGTCACTGTGTCTACCGCCGGGTTTGTTCACGGGCGGTATGTCCTAAGTAGCATCTACGCGGTCTGTGCCCTGGCTGCGTTGACTTGCTTCGTCATTAGGTTTGCAAAGAATTGCATGTCC…	MLGKCLTAGCCSQLLSLWYIVPFCFAVLANASNDSSSHLQLIYNLTLCELNGTDWLANKFDWAVESFVIFPVLTHIVSYGALTTSHFLDTVALVTVSTAGFVHGRYVLSSIYAVCALAALTCFVIRFAKNCMSWRYACTRYTNFLLDTKGRLYRWRSPVIIEKRGKVEVEGHLIDLKRVVLDGSVATPITRVSAEQWGRP	603	200	MN	5A.1
SDSU_ADRDL_PRRSV_497	ATGTTGGGGAAATGCTTGACCGCGGGCTGCTGCTCGCAATTGTTTTTTTTGTGGTGTATCGTGCCGTTCTGTTTTGTTGCGCTCGTCAACGCCAACAACGGCAGCAGCTCCCATTTGCAGTTGATTTATAACCTGACGATATGTGAGCTGAATGGCACAGATTGGCTAAATGATAAATTTGACTGGGCAGTGGAGACTTTCGTTATCTTTCCTGTGTTGACTCATATCGTCTCTTATGGCGCCCTCACCACTAGCCATTTTCTTGACACGGTCGGCTTGGCCGCTGTATCCACCGCCGGATATTGTCACGGGCGGTATGTATTGAGTAGCATTTACGCTGTCTGTGCCCTGGCTGCGTTGATTTGCTTCGCCATTAGGTTGGCGAAAAATTGCATGTCC…	MLGKCLTAGCCSQLFFLWCIVPFCFVALVNANNGSSSHLQLIYNLTICELNGTDWLNDKFDWAVETFVIFPVLTHIVSYGALTTSHFLDTVGLAAVSTAGYCHGRYVLSSIYAVCALAALICFAIRLAKNCMSWRYSCTRYTNFLLDTKGKLYRWRSSVIIEKGGKVDVGGHLIDLKRVVLDGSAATPVTKISAEQWGRP	603	200	MN	1C.5.32
SDSU_ADRDL_PRRSV_498	ATGTTGGGGAAATGCTTGACCGCGGGCTGTTGCTCGCGATTGCTTTCTTTGTGGTGTATCGTGCCGTTCTGTTTTGCTGCGCTCGCCAACGCCAGCAACGGCAGCAGCTCCCATCTACAGCTGATTTACAACTTGACGCTATGTGAGCTGAATGGCACAGATTGGCTAGCTAACAAATTTGATTGGGCAGTGGAGAGTTTTGTCATCTTTCCCGTTTTGACTCACATTGTCTCCTACGGTGCCCTCACTACCAGCCATTTCCTTGACACAGTCGCTTTAGTCACTGTGTCTACCGCCGGGTTTGTTCACGGGCGGTATGTCCTAAGTAGCATCTACGCGGTCTGTGCCCTGGCCGCGTTGACTTGCTTCGTCATTAGGTTTGCAAAGAATTGCATGTCC…	MLGKCLTAGCCSRLLSLWCIVPFCFAALANASNGSSSHLQLIYNLTLCELNGTDWLANKFDWAVESFVIFPVLTHIVSYGALTTSHFLDTVALVTVSTAGFVHGRYVLSSIYAVCALAALTCFVIRFAKNCMSWRYACTRYTNFLLDTKGRLYRWRSPVIIEKRGKVEVEGHLIDLKRVVLDGSVATPITRVSAEQWGRP	603	200	MN	5A.1
SDSU_ADRDL_PRRSV_499	ATGTTGGGGAAATGCTTGACCGCGGGCTGTTGCTCGCAATTGCTTTCTTTGTGGTGTATCGTGCCGTTCTGTTTTGCTGTGCTCGCCAACGCCAGCAACGACAGCAGCTCCCATCTACAGCTGATTTACAACTTGACGCTATGTGAGCTGAATGGCACAGATTGGCTAGCTAACAAATTTGATTGGGCAGTGGAGAGTTTTGTCATCTTTCCCGTTTTGACTCACATTGTCTCCTATGGTGCCCTCACTACCAGCCATTTCCTCGACACAGTCGCTTTAGTCACTGTGTCTACCGCCGGGTTTGTTCACGGGCGGTATGTCCTAAGTAGCATCTACGCGGTCTGTGCCCTGGCTGCGTTGACTTGCTTCGTCATTAGGTTTGCAAAGAATTGCATGTCC…	MLGKCLTAGCCSQLLSLWCIVPFCFAVLANASNDSSSHLQLIYNLTLCELNGTDWLANKFDWAVESFVIFPVLTHIVSYGALTTSHFLDTVALVTVSTAGFVHGRYVLSSIYAVCALAALTCFVIRFAKNCMSWRYACTRYTNFLLDTKGRLYRWRSPVIIEKRGKVEVEGHLIDLKRVVLDGSAATPITRVSAEQWGRP	603	200	MN	5A.1
SDSU_ADRDL_PRRSV_500	ATGTTGGGGAAATGCTTGACCGCGGGCTGTTGCTCGCAATTGCTTTCTTTGTGGTGTATCGTGCCGTTCTGTTTTGCTGTGCTCGCCAACGCCAGCAACGACAGCAGCTCCCATCTACAGCTGATTTACAACTTGACGCTATGTGAGCTGAATGGCACAGATTGGCTAGCTAACAAATTTGATTGGGCAGTGGAGAGTTTTGTCATTTTTCCCGTTTTGACTCACATTGTCTCCTATGGTGCCCTCACTACCAGCCATTTCCTTGACACAGTCGCTTTAGTCACTGTGTCTACCGCCGGGTTTGTTCACGGGCGGTATGTCCTAAGTAGCATCTACGCGGTCTGTGCCCTGGCTGCGTTGACTTGCTTCGTCATTAGGTTTGCAAAGAATTGCATGTCC…	MLGKCLTAGCCSQLLSLWCIVPFCFAVLANASNDSSSHLQLIYNLTLCELNGTDWLANKFDWAVESFVIFPVLTHIVSYGALTTSHFLDTVALVTVSTAGFVHGRYVLSSIYAVCALAALTCFVIRFAKNCMSWRYACTRYTNFLLDTKGRLYRWRSPVIIEKRGKVEVEGHLIDLKRVVLDGSVATPITRVSAEQWGRP	603	200	MN	5A.1
SDSU_ADRDL_PRRSV_501	ATGTTGGGGAAATGCTTGACCGCGGGCTGTTGCTCGCAATTGCTTTCTTTGTGGTGTATCGTGCCGTTCTGTTTTGCTGCGCTCGCCAACGCCAGCAACGACAGCAGCTCCCATCTACAGCTGATTTACAACTTGACGCTATGTGAGCTGAATGGCACAGATTGGCTAGCTAACAAATTTGATTGGGCAGTGGAGAGTTTTGTCATCTTTCCCGTTTTGACTCACATTGTCTCCTATGGTGCCCTCACTACCAGCCATTTCCTTGACACAGTCGCTTTAGTCACTGTGTCTACCGCCGGGTTTGTTCACGGGCGGTATGTCCTAAGTAGCATCTACGCGGTCTGTGCCCTGGCTGCGTTGACTTGCTTCGTCATTAGGTTTGCAAAGAATTGCATGTCC…	MLGKCLTAGCCSQLLSLWCIVPFCFAALANASNDSSSHLQLIYNLTLCELNGTDWLANKFDWAVESFVIFPVLTHIVSYGALTTSHFLDTVALVTVSTAGFVHGRYVLSSIYAVCALAALTCFVIRFAKNCMSWRYACTRYTNFLLDTKGKLYRWRSPVIIEKRGKVEVEGHLIDLKRVVLDGSVATPITRVSAEQWGRP	603	200	CO	5A.1
SDSU_ADRDL_PRRSV_502	ATGTTGGGGAAATGCTTGACCGCGGGCTGCTGCTCGCAATTGCTTTTTTTGTGGTGTATCGTGCCGTTCTGTTTTGTTGCGCTCGTCAACGCCAACAACGACAGCAGCTCCCATTTGCAGTTGATTTATAACCTGACGATATGTGAGCTGAATGGCACAGATTGGCTAAATGATAAATTTGACTGGGTAGTGGAGACTTTCGTTATCTTTCCTGTGTTGACTCATATCGTCTCTTATGGCGCCCTCACCACTAGCCATTTTCTTGACACGGTCGGCTTGGCCACTGTGTCCACCGCCGGATATTATCACGGGCGGTATGTATTGAGTAGCATTTACGCTGTTTGTGCTCTGGCTGCGTTGATTTGCTTCGCCATTAGGTTGGCGAAAAATTGCATGTCC…	MLGKCLTAGCCSQLLFLWCIVPFCFVALVNANNDSSSHLQLIYNLTICELNGTDWLNDKFDWVVETFVIFPVLTHIVSYGALTTSHFLDTVGLATVSTAGYYHGRYVLSSIYAVCALAALICFAIRLAKNCMSWRYSCTRYTNFLLDTKGKLYRWRSSVIIEKGGKVDVGGHLIDLKRVVLDGSAATPVTKISAEQWGRP	603	200	MN	1C.5.32
SDSU_ADRDL_PRRSV_503	ATGTTGGGGAAATGCTTGACCGCGGGCTGCTGCTCGCAATTGCTTTTTTTGTGGTGTATCGTGCCGTTCTGTTTTGTTGCGCTCGTCAACGCCAACAACGACAGCAGCTCCCATTTGCAGTTGATTTATAACCTGACGATATGTGAGCTGAATGGCACAGATTGGCTAAATGGTAAATTTGACTGGGCAGTGGAGACTTTCGTTATCTTTCCTGTGTTGACTCATATCGTCTCTTATGGCGCCCTCACCACTAGCCATTTTCTTGACACGGTCGGCTTGGCCACTGTGTCCACCGCCGGATATTATCACAGGCGGTATGTATTGAGTAGCATTTACGCTGTCTGTGCTCTGGCTGCGTTGATTTGCTTCGCCATTAGGTTGGCAAAAAATTGCATGTCC…	MLGKCLTAGCCSQLLFLWCIVPFCFVALVNANNDSSSHLQLIYNLTICELNGTDWLNGKFDWAVETFVIFPVLTHIVSYGALTTSHFLDTVGLATVSTAGYYHRRYVLSSIYAVCALAALICFAIRLAKNCMSWRYSCTRYTNFLLDTKGKLYRWRSSVIIEKGGKVDVGGHLIDLKRVVLDGSAATPVTKISAEQWGRP	603	200	MN	1C.5.32
SDSU_ADRDL_PRRSV_504	ATGTTGGGGAAATGCTTGACCGCGGGCTGCTGCTCGCAATTGCTTTTTTTGTGGTGTATCGTGCCGTTCTGTTTTGTTGCGCTCGTCAACGCCAACAACGACAGCAGCTCCCATTTGCAGTTGATTTATAACCTGACGATATGTGAGCTGAATGGCACAGATTGGCTAAATGAAAAATTTGACTGGGCAGTGGAGACTTTCGTCATCTTTCCTGTGTTGACTCACATCGTCTCTTACGGTGCCCTTACCACTAGCCATTTTCTTGACACGGTCGGCTTGGCCACTGTGTCCACCGCCGGATATTATCACGGGCGGTATGTATTGAGTAGCATTTACGCTGTCTGTGCCCTGGCTGCGTTGATTTGCTTCGCCATTAGGTTGGCGAAAAATTGCATGTCT…	MLGKCLTAGCCSQLLFLWCIVPFCFVALVNANNDSSSHLQLIYNLTICELNGTDWLNEKFDWAVETFVIFPVLTHIVSYGALTTSHFLDTVGLATVSTAGYYHGRYVLSSIYAVCALAALICFAIRLAKNCMSWRYSCTRYTNFLLDTKGKLYRWRSPVIIEKGGKVDVGGHLIDLKRVVLDGSAATPVTKISAEQWGRP	603	200	MN	1C.5
SDSU_ADRDL_PRRSV_505	ATGTTGGGGAAATGCTTGACCGCGGGCTGTTGCTCGCGATTGCTTTCTTTGTGGTGTATCGTGCCGTTCTGTTTTGCTGTGCTCGCCAACGCCAGCAACAACAGCAGCTCCCATCTACAGCTGATTTACAACTTGACGCTATGTGAGCTGAATGGCACAGATTGGCTAGCTAACAAATTTGATTGGGCAGTGGAGAGTTTTGTCATCTTTCCCGTTTTGACTCACATTGTCTCCTATGGTGCCCTCACTACCAGCCATTTCCTTGACACAGTCGCTTTAGTCACTGTGTCTACCGCCGGGTTTGTTCACGGGCGGTATGTCCTAAGTAGCATCTACGCGGTCTGTGCCCTGGCTGCGTTGACTTGCTTCGTCATTAGGTTTGCAAAGAATTGCATGTCC…	MLGKCLTAGCCSRLLSLWCIVPFCFAVLANASNNSSSHLQLIYNLTLCELNGTDWLANKFDWAVESFVIFPVLTHIVSYGALTTSHFLDTVALVTVSTAGFVHGRYVLSSIYAVCALAALTCFVIRFAKNCMSWRYACTRYTNFLLDTKGILYRWRSPVIIEKRGKVEVEGHLIDLKRVVLDGSVATPITRVSAEQWGRP	603	200	IL	5A.1
SDSU_ADRDL_PRRSV_506	ATGTTGGGGAAATGCTTGACCGCGGGCTGTTGCTCGCGATTGCTTTCTTTGTGGTGTATCGTGCCGTTCTGTTTTGCTGTGCTCGCCAACGCCAGCAGCGACAGCAGCTCCCATCTGCAGCTGATTTACAACTTGACGCTATGTGAGCTGAATGGCACAGATTGGCTAGCTAACAAATTTGATTGGGCAGTGGAGAGTTTTGTCATCTTTCCCGTTTTGACTCACATTGTCTCCTATGGTGCCCTCACTACCAGCCATTTCCTTGACACAGTCGCTTTAGTCACTGTGTCTACCGCCGGGTTTGTTCACGGGCGGTATGTCCTAAGTAGCATCTACGCGGTCTGTGCCCTGGCTGCGTTGACTTGCTTCGTCATTAGGTTTGCAAAGAATTGCATGTCC…	MLGKCLTAGCCSRLLSLWCIVPFCFAVLANASSDSSSHLQLIYNLTLCELNGTDWLANKFDWAVESFVIFPVLTHIVSYGALTTSHFLDTVALVTVSTAGFVHGRYVLSSIYAVCALAALTCFVIRFAKNCMSWRYACTRYTNFLLDTKGKLYRWRSPVIIEKRGKVEVEGHLIDLKRVVLDGSVATPITRVSAEQWGRP	603	200	CO	5A.1
SDSU_ADRDL_PRRSV_507	ATGTTGGGGAAATGCTTGACCGCGGGCTGTTGCTCGCAATTGCTTTCTTTGTGGTGTATCGTGCCGTTCTGTTTTGCTGTGCTCGCCAACGCCAGCAACAACAGCAGCTCCCATCTACAGCTGATTTACAACTTGACGCTATGTGAGCTGAATGGCACAGATTGGCTAGCTAACAAATTTGATTGGGCAGTGGAGAGTTTTGTCATCTTTCCCGTTTTGACTCACATTGTCTCCTATGGTGCCCTCACTACCAGCCATTTCCTTGACACAGTCGCTTTAGTCACTGTGTCTACCGCCGGGTTTGTTCACGGGCGGTATGTCCTAAGTAGCATCTACGCGGTCTGTGCCCTGGCTGCGTTGACTTGCTTCGTCATTAGGTTTGCAAAGAATTGCATGTCC…	MLGKCLTAGCCSQLLSLWCIVPFCFAVLANASNNSSSHLQLIYNLTLCELNGTDWLANKFDWAVESFVIFPVLTHIVSYGALTTSHFLDTVALVTVSTAGFVHGRYVLSSIYAVCALAALTCFVIRFAKNCMSWRYACTRYTNFLLDTKGILYRWRSPVIIEKRGKVEVEGHLIDLKRVVLDGSVATPITRVSAEQWGRP	603	200	SD	5A.1
SDSU_ADRDL_PRRSV_508	ATGTTGGGGAAATGCTTGACCGCGGGCTGCTGCTCGCAATTGTTTTTTTTGTGGTGTATCGTGCCGTTCTGTTTTGTTGCGCTCGTCAACGCCAACAACGGCAGCAGCTCCCATTTGCAGTTGATTTATAACCTGACGATATGTGAGCTGAATGGCACAGATTGGCTAAATGATAAATTTGACTGGGCAGTGGAGACTTTCGTTATCTTTCCTGTGTTGACTCATATCGTCTCTTATGGCGCCCTCACCACTAGCCATTTTCTTGACACGGTCGGCTTGGCCGCTGTATCCACCGCCGGATATCGTCACGGGCGGTATGTATTGAGTAGCATTTACGCTGTCTGTGCCCTGGCTGCGTTGATTTGCTTCGCCATTAGGTTGGCGAAAAATTGCATGTCC…	MLGKCLTAGCCSQLFFLWCIVPFCFVALVNANNGSSSHLQLIYNLTICELNGTDWLNDKFDWAVETFVIFPVLTHIVSYGALTTSHFLDTVGLAAVSTAGYRHGRYVLSSIYAVCALAALICFAIRLAKNCMSWRYSCTRYTNFLLDTKGKLYRWRSSVIIEKGGKVDVGGHLIDLKRVVLDGSAATPVTKISAEQWGRP	603	200	MN	1C.5.32
SDSU_ADRDL_PRRSV_509	ATGTTGGGGAAATGCTTGACCGCGGGCTGTTGCTCGCAATTGCTTTCTTTGTGGTGTATCGTGCCGTTCTGTTTTGCTGTGCTCGCCAACGCCAGCAACGGCAGCAGCTCCCATCTACAGCTGATTTACAACTTGACGCTATGTGAGCTGAATGGCACAGATTGGCTAGCTAACAAATTTGATTGGGCAGTGGAGAGTTTTGTCATCTTTCCCGTTTTGACTCACATTGTCTCCTATGGTGCCCTCACTACCAGCCATTTCCTTGACACAGTCGCTTTAGTCACTGTGTCTACCGCCGGGTTTGTTCACGGGCGGTATGTCCTAAGTAGCATCTACGCGGTCTGTGCCCTGGCTGCGTTGACTTGCTTCGTCATTAGGTTTGCAAAGAATTGCATGTCC…	MLGKCLTAGCCSQLLSLWCIVPFCFAVLANASNGSSSHLQLIYNLTLCELNGTDWLANKFDWAVESFVIFPVLTHIVSYGALTTSHFLDTVALVTVSTAGFVHGRYVLSSIYAVCALAALTCFVIRFAKNCMSWRYACTRYTNFLLDTKGRLYRWRSPVIIEKRGKVEVEGHLIDLKRVVLDGSVATPITRVSAEQWGRP	603	200	MN	5A.1
SDSU_ADRDL_PRRSV_510	ATGTTGGGGAAATGCTTGACCGCGGGCTGCTGCTCGCAATTGCTTTTTTTGTGGTGTATCGTGCCGTTCTGTTTTGTTGCGCTCGTCAACGCCAACAGCGACAGCAGCTCCCATTTGCAGTTGATTTATAACCTGACGATATGTGAGCTGAATGGCACAGATTGGCTAAATGGTAAATTTGACTGGGCAGTGGAGACTTTCGTTATCTTTCCTGTGTTGACTCATATCGTCTCTTATGGCGCCCTCACCACTAGCCATTTTCTTGACACGGTCGGCTTGGCCACTGTGTCCACCGCCGGATATTATCACGGGCGGTATGTATTGAGTAGCATTTACGCTGTCTGTGCTCTGGCTGCGTTGATTTGCTTCGCCATTAGGTTGGCGAAAAATTGCATGTCC…	MLGKCLTAGCCSQLLFLWCIVPFCFVALVNANSDSSSHLQLIYNLTICELNGTDWLNGKFDWAVETFVIFPVLTHIVSYGALTTSHFLDTVGLATVSTAGYYHGRYVLSSIYAVCALAALICFAIRLAKNCMSWRYSCTRYTNFLLDTKGKLYRWRSSVIIEKGGKVDVGGHLIDLKRVVLDGSAATPVTKISAEQWGRP	603	200	MN	1C.5.32
SDSU_ADRDL_PRRSV_511	ATGTTGGGGAAATGCTTGACCGCGGGCTGCTGCTCGCAATTGCCTTTTTTGTGGTGTATCGTGCCGTTCTGTTTTGTTGCGCTCGTCAACGCCAACAACAACAGCAGCTCCAATTTACAGTTGATTTATAACCTGACGATATGTGAGCTGAATGGCACAGATTGGCTGAATGACAAATTTGATTGGGCAGTGGAGACTTTTGTCATTTTTCCTGTGTTGACCCACATTGTTTCCCACGGTGCCCTTACCACCAGCCATTTCCTTGACACGGCCGGCCTAATTACTGTGTCTACCGCCGGATATTGCCATGGGCGGTATGTGTTGAGTAGCATCTATGCTGTGTGTGCCCTGGCCGCGCTTGTCTGTTTCGTCATCAGGTTAACGAAAAATTGCATGTCC…	MLGKCLTAGCCSQLPFLWCIVPFCFVALVNANNNSSSNLQLIYNLTICELNGTDWLNDKFDWAVETFVIFPVLTHIVSHGALTTSHFLDTAGLITVSTAGYCHGRYVLSSIYAVCALAALVCFVIRLTKNCMSWRYSCTRYTNFLLDTKGKLYRWRSPVIIEKGGKVEVGSHLIDLKRVVLDGSAATPVTRISAEQWGRP	603	200	IL	1H.9.34
SDSU_ADRDL_PRRSV_512	ATGTTGGGGAAATGCTTGACCGCGGGCTGCTGCTCGCAATTGCTTTTTTTGTGGTGTATCGTGCCGTTCTGTTTTGTTGCGCTCGTCAACGCCAACAACGACAGCAGCTCCCATTTGCAGTTGATTTATAACCTGACGATATGTGAGCTGAATGGCACAGATTGGCTAAATGGTAAATTTTACTGGGCAGTGGAGACTTTCATTATCTTTCCTGTGTTGACTCATATCGTCTCTTATGGCGCCCTCACCACTAGCCATTTTCTTGACACGGTCGGCTTGGCCACTGTGTCCACCGCCGGATATTATCACGGGCGGTATGTATTGAGTAGCATTTACGCTGTCTGTGCTCTGGCTGCGTTGATTTGCTTCGCCATTAGGTTGGCGAAAAATTGCATGTCC…	MLGKCLTAGCCSQLLFLWCIVPFCFVALVNANNDSSSHLQLIYNLTICELNGTDWLNGKFYWAVETFIIFPVLTHIVSYGALTTSHFLDTVGLATVSTAGYYHGRYVLSSIYAVCALAALICFAIRLAKNCMSWRYSCTRYTNFLLDTKGKLYRWRSSVIIEKGGKVDVGGHLIDLKRVVLDGSAATPVTKISAEQWGRP	603	200	MN	1C.5.32
SDSU_ADRDL_PRRSV_513	ATGTTGGGGAAATGCTTGACCGCGGGCTGCTGCTCGCAATTGCTTTTTTTGTGGTGTATCGTGCCGTCCTGTTTTGTTGCGCTCGTCAACGCCAACAACAGCAGCAGCTCCCATTTACAATTGATCTATAACCTGACGATATGTGAGCTGAATGGCACAGATTGGCTAAATAATAAATTTGATTGGGCAGTGGAGACCTTCGTTATTTTTCCTGCTCTAACTCACATTGTTTCCTATGGCGCCCTTACTACTAGCCATTTTCTTGACACTGTTGGCCTAATCACTGTATCCACCGCCGGTTATTATCACGGGCGGTATGTTTTAAGTAGCATTTACGCCGTTTGTGCCCTGGCCGCGTTCATTTGTTTCGTCATCAGGTTGGTGAAAAATTGTATGTCC…	MLGKCLTAGCCSQLLFLWCIVPSCFVALVNANNSSSSHLQLIYNLTICELNGTDWLNNKFDWAVETFVIFPALTHIVSYGALTTSHFLDTVGLITVSTAGYYHGRYVLSSIYAVCALAAFICFVIRLVKNCMSWRYSCTRYTNFLLDTKGKLYRWRSSVIIEKGGKVDVGGHLIDLKRVVLDGSAATPVTRISAEQWGRP	603	200	IA	1C.2
SDSU_ADRDL_PRRSV_514	ATGTTGGGGAAATGCTTGACCGCGGGCTGTTGCTCGCAATTGCTTTCTTTGTGGTGTATCGTGCCGTTCTGTTTTGCTGTGCTCGCCAACGCCAGCAACGACAGCAGCTCCCATCTACAGCTGATTTACAACTTGACGCTATGTGAGCTGAATGGCACAGATTGGCTAGCTAACAAATTTGATTGGGCAGTGGAGAGTTTTGTCATCTTTCCCGTTTTGACTCACATTGTCTCCTATGGTGCCCTCACTACCAGCCATTTCCTTGACACAGTCGCTTTAGTCACTGTGTCTACCGCCGGGTTTGTTCACGGGCGGTATGTCCTAAGTAGCATCTACGCGGTCTGTGCCCTGGCTGCGTTGACTTGCTTCGTCATTAGGTTTGCAAAGAATTGCATGTCC…	MLGKCLTAGCCSQLLSLWCIVPFCFAVLANASNDSSSHLQLIYNLTLCELNGTDWLANKFDWAVESFVIFPVLTHIVSYGALTTSHFLDTVALVTVSTAGFVHGRYVLSSIYAVCALAALTCFVIRFAKNCMSWRYACTRHTNFLLDTKGILYRWRSPVIIEKRGKVEVEGHLIDLKRVVLDGSVATPITRVSAEQWGRP	603	200	MN	5A.1
SDSU_ADRDL_PRRSV_515	ATGTTGGGGAAATGCTTGACCGCGGGCTGCTGCTCGCAATTGTTTTTTTTGTGGTGTATCGTGCCGTTCTGTTTTGTTGCGCTCGTCAACGCCAACAACGGCAGCAGCTCCCATTTGCAGTTGATTTATAACCTGACGATATGTGAGCTGAATGGCACAGATTGGCTAAATGATAAATTTGACTGGGCAGTGGAGACTTTCGTTATCTTTCCTGTGTTGACTCATATCGTCTCTTATGGCGCCCTCACCACTAGCCATTTTCTTGACACGGTCGGCTTGGCCGCTGTATCCACCGCCGGATATTATCACGGGCGGTATGTATTGAGTAGCATTTACGCTGTCTGTGCCCTGGCTGCGTTGATTTGCTTCGCCATTAGGTTGGCGAAAAATTGCATGTCC…	MLGKCLTAGCCSQLFFLWCIVPFCFVALVNANNGSSSHLQLIYNLTICELNGTDWLNDKFDWAVETFVIFPVLTHIVSYGALTTSHFLDTVGLAAVSTAGYYHGRYVLSSIYAVCALAALICFAIRLAKNCMSWRYSCTRYTNFLLDTKGKLYRWRSSVIIEKGGKVDVGGHLIDLKRVVLDGSAATPVTKISAEQWGRP	603	200	MN	1C.5.32
SDSU_ADRDL_PRRSV_516	ATGTTGGGGAAATGCTTGACCGCGGGCTGCTGCTCGCAATTGCTTTTTTTGTGGTGTATCGTGCCGTTCTGTTTTGTTGCGCTCGTCAACGCCAACAACGACAGCAGCTCCCATTTGCAGTTGATTTATAACCTGACGATATGTGAGCTGAATGGCACAGATTGGCTAAATGGTAAATTTGACTGGGCAGTGGAGACTTTCGTTATCTTTCCTGTGTTGACTCATATCGTCTCTTATGGCGCCCTCACCACCAGCCATTTTCTTGACACGGTCGGCTTGGCCACTGTGGCCACCGCCGGACATTATCACGGGCGGTATGTATTGAGTAGCATTTACGCTGTCTGTGCTCTGGCTGCGTTGATTTGCTTCGCCATTAGGTTGGCGAAAAATTGCATGTCC…	MLGKCLTAGCCSQLLFLWCIVPFCFVALVNANNDSSSHLQLIYNLTICELNGTDWLNGKFDWAVETFVIFPVLTHIVSYGALTTSHFLDTVGLATVATAGHYHGRYVLSSIYAVCALAALICFAIRLAKNCMSWRYSFTRYTNFLLDTKGKLYRWRSSVIIEKGGKVDVGGHLIDLKRVVLDGSAATPVTKISAEQWGRP	603	200	MN	1C.5.32
SDSU_ADRDL_PRRSV_517	ATGTTGGGGAAATGCTTGACCGCGGGTTGTTGCTCACAATTGCTTTTTTTGTGGTGTATCGTGCCATTCTGTTTTGTTGCGCTCGTCAACGCCAACGACAGCAGCAGCTCCCACTTACAGTTGATTTATAACCTGACGATATGTGAGCTGAACGGCACAGATTGGCTAAATGAAAAATTTGATTGGGCAGTGGAGACTTTCGTTATCTTTCCTGTGCTGACTCACATCGTCTCTTACGGTGCCCTTACCACTAGCCATTTTCTTGACACGGTCGGTTTGGCCACTGTGTCCACCGCCGGATATTATCACGGGCGGTATGTATTGAGTAGCATTTACGCTGTCTGTGCCCTGGCTGCGTTAATTTGCTTCGCCATTAGGTTGGCGAAAAATTGCATGTCC…	MLGKCLTAGCCSQLLFLWCIVPFCFVALVNANDSSSSHLQLIYNLTICELNGTDWLNEKFDWAVETFVIFPVLTHIVSYGALTTSHFLDTVGLATVSTAGYYHGRYVLSSIYAVCALAALICFAIRLAKNCMSWRYSCTRYTNFLLDTKGKLYRWRSSVIIEKGGKVDVGGHLIDLKRVVLDGSAATPVTKISAEQWGRP	603	200	IA	1C.5
SDSU_ADRDL_PRRSV_518	ATGTTGGGGAAATGCTTGACCGCGGGCTGCTGCTCGCAATTGCCTTTTTTGTGGTGTATCGTGCCGTTCTGTTTTGTTGCGCTCGTCAACGCCAACAACAACAGCAGCTCCCATTTACAGTTGATTTATAACCTGACGATATGTGAGCTGAATGGCACAGATTGGCTGAATAACAAATTTGATTGGGCAGTGGAGACTTTTGTCATTTTTCCTGTGTTGACCCACATTGTTTCCCACGGTGCCCTTACCACCAGCCATTTCCTTGACACGGCCGGCCTAATTACTGTGTCTACCGCCGGATATTACCATGGGCGGTATGTGTTGAGTAGCATCTATGCTGTGTGTGCCCTGGCCGCGCTTGTCTGTTTCGTCATCAGGTTAACGAAAAATTGCATGTCC…	MLGKCLTAGCCSQLPFLWCIVPFCFVALVNANNNSSSHLQLIYNLTICELNGTDWLNNKFDWAVETFVIFPVLTHIVSHGALTTSHFLDTAGLITVSTAGYYHGRYVLSSIYAVCALAALVCFVIRLTKNCMSWRYSCTRYTNFLLDTKGKLYRWRSPVIIEKGGKVEVGSHLIDLKRVVLDGSAATPLTRISAEQWGRP	603	200	IL	1H.9.34
SDSU_ADRDL_PRRSV_519	ATGTTGGGGAAATGCTTGACCGCGGGTTGTTGCTCACAATTGCTTTTTTTGTGGTGTATCGTGCCGTTCTGTTTTGTTGCGCTCGTCAACGCCGACAACAGCAGCAGCTCCCATTTACAGTTGATTTATAACCTGACGATATGTGAGCTGAATGGCACAGATTGGCTAAATAGAAGATTTGACTGGGCGGTGGAGACTTTTGTCATCTTTCCCGTGTTGACTCATATCGTCTCTTACGGTGCCCTTACCACTAGCCATTTTCTTGACACGGTCGGCTTGGCCACCGTGTCCACCGCCGGATATTATCACAGGCGGTATGTGTTAAGTAGTATTTATGCTGTCTGTGCCCTGGCTGCGTTGATTTGTTTCGCCATCAGGTTGGCAAAAAATTGCATGTCC…	MLGKCLTAGCCSQLLFLWCIVPFCFVALVNADNSSSSHLQLIYNLTICELNGTDWLNRRFDWAVETFVIFPVLTHIVSYGALTTSHFLDTVGLATVSTAGYYHRRYVLSSIYAVCALAALICFAIRLAKNCMSWRYSCTRYTNFLLDTKGKLYRWRSSVIIEKGGKVDVGGHLIDLKRVVLDGSAATPVTKISAEQWGRP	603	200	SD	1C.5.34
SDSU_ADRDL_PRRSV_520	ATGTTGGGGAAATGCTTGACCGCGGGCTGTTGCTCGCAATTGCTTTCTTTGTGGTGTATCGTGCCGTTCTGTTTTGCTGTGCTCGCCAACGCCAGCAACGACAGCAGCTCCCATCTACAGCTGATTTACAACTTGACGCTATGTGAGCTGAATGGCACAGATTGGCTAGCTAACAAATTTGATTGGGCAGTGGAGAGTTTTGTCATCTTTCCCGTTTTGACTCACATTGCCTCCTATGGTGCCCTCACTACCAGCCATTTCCTTGACACAGTCGCTTTAGTCACTGTGTCTACCGCCGGGTTTGTTCACGGGCGGTATGTCCTAAGTAGCATCTACGCGGTCTGTGCCCTGGCTGCGTTGACTTGCTTCGTCATTAGGTTTGCAAAGAATTGCATGTCC…	MLGKCLTAGCCSQLLSLWCIVPFCFAVLANASNDSSSHLQLIYNLTLCELNGTDWLANKFDWAVESFVIFPVLTHIASYGALTTSHFLDTVALVTVSTAGFVHGRYVLSSIYAVCALAALTCFVIRFAKNCMSWRYACTRYTNFLLDTKGRLYRWRSPVIIEKKGKVEVEGHLIDLKRVVLDGSVATPITRVSAEQWGRP	603	200	CO	5A.1
SDSU_ADRDL_PRRSV_521	ATGTTGGGGAAATGCTTGACCGCGGGCTGTTGCTCGCAATTGCTTTCTTTGTGGTGTATCGTGCCGTTCTGTTTTGCTGTGCTCGCCAACGCCAGCAACGACAGCAGCTCCCATCTACAGCTGATTTACAACTTGACGCTATGTGAGCTGAATGGCACAGATTGGCTAGCTAACAAATTTGATTGGGCAGTGGAGAGTTTTGTCATCTTTCCCGTTTTGACTCACATTGTCTCCTATGGTGCCCTCACTACCAGCCATTTCCTTGACACAGTCGCTTTAGTCACTGTGTCTACCGCCGGGTTTGTTCACGGGCGGTATGTCCTAAGTAGCATCTACGCGGTCTGTGCCCTGGCTGCGTTGACTTGCTTCGTCATTAGGTTTGCAAAGAATTGTATGTCC…	MLGKCLTAGCCSQLLSLWCIVPFCFAVLANASNDSSSHLQLIYNLTLCELNGTDWLANKFDWAVESFVIFPVLTHIVSYGALTTSHFLDTVALVTVSTAGFVHGRYVLSSIYAVCALAALTCFVIRFAKNCMSWRYACTRYTNFLLDTKGRLYRWRSPVIIEKRGKVEVEGHLIDLKRVVLDGSVATPITRVSAEQWGRP	603	200	CO	5A.1
SDSU_ADRDL_PRRSV_522	ATGTTGGGGAAATGCTTGACCGCGGGCTGTTGCTCGCGATTGCTTTCTTTGTGGTGTATCGTGCCGTTCTGTTTTGCTGTGCTCGCCAACGCCAGCAACAACAGCAGCTCCCATCTACAGCTGATTTACAACTTGACGCTATGTGAGCTGAATGGCACAGATTGGCTAGCTAACAAGTTTGATTGGGCAGTGGAGAGTTTTGTCATCTTTCCCGTTTTGACTCACATTGTCTCCTATGGTGCCCTCACTACCAGCCATTTCCTTGACACAGTCGCTTTAGTCACTGTGTCTACCGCCGGGTTTGTTCACGGGCGGTATGTCCTAAGTAGCATCTACGCGGTCTGTGCCCTGGCTGCGTTGACTTGCTTCGTCATTAGGTTTGCAAAGAATTGCATGTCC…	MLGKCLTAGCCSRLLSLWCIVPFCFAVLANASNNSSSHLQLIYNLTLCELNGTDWLANKFDWAVESFVIFPVLTHIVSYGALTTSHFLDTVALVTVSTAGFVHGRYVLSSIYAVCALAALTCFVIRFAKNCMSWRYACTRYTNFLLDTKGILYRWRSPVIIEKRGKVEVEGHLIDLKRVVLDGSVATPITRVSAEQWGRP	603	200	MN	5A.1
SDSU_ADRDL_PRRSV_523	ATGTTGGGGAAATGCTTGACCGCGGACTGTTGCTCGCAATTGCTTTTTTTGTGGTGTATCGTGCCGTCCTGTTTTGTTGCGCTCGTCAACGCCAGCAACAGCAGCAGCTCCCACTTGCAGTTGATTTATAACCTGACGATATGTGAGCTGAATGGCACAGATTGGCTAAATGACAGATTTGATTGGGCAGTGGAGACTTTTGTCATCTTTCCTGTGTTAACTCATATCGTCTCTTACGGTGCCCTTACCACTAGCCATTTTCTCGACACGGTCGGCTTGGCCACTGTGTCCACCGCCGGATATTATCACGGGCGGTATGTACTGAGTAGCATTTACGCTGTCTGTGCCCTGGCTGCGTTGATTTGCTTCGCCATCAGGTTGGCGAAGAATTGCATGTCC…	MLGKCLTADCCSQLLFLWCIVPSCFVALVNASNSSSSHLQLIYNLTICELNGTDWLNDRFDWAVETFVIFPVLTHIVSYGALTTSHFLDTVGLATVSTAGYYHGRYVLSSIYAVCALAALICFAIRLAKNCMSWRYSCTRYTNFLLDTKGKLYRWRSSVIIEKGGKVDVGGHLIDLKRVVLDGSAATPVTKISAEQWGRP	603	200	SD	1C.5
SDSU_ADRDL_PRRSV_524	ATGTTGGGGAAATGCTTGACCGCGGGCTGTTGCTCGCAATTGCTTTCTTTGTGGTGTATCGTGCCGTTCTGTTTTGCTGTGCTCGCCAACGCCAGCAACGGCAGCAGCTCCCATCTACAGCTGATTTACAACTTGACGCTATGTGAGCTGAATGGCACAGATTGGCTAGCTAACAAATTTGATTGGGCAGTGGAGAGTTTTGTCATCTTTCCCGTTTTGACTCACATTGTCTCCTATGGTGCCCTCACTACCAGCCATTTCCTTGACACAGTCGCTTTAGTCACTGTGTCTACCGCCGGGTTTGTTCACGGGCGGTATGTCCTAAGTAGCATCTACGCGGTCTGTGCCCTGGCTGCGTTGACTTGCTTCGTCATTAGGTTTGCAAAGAATTGCATGTCC…	MLGKCLTAGCCSQLLSLWCIVPFCFAVLANASNGSSSHLQLIYNLTLCELNGTDWLANKFDWAVESFVIFPVLTHIVSYGALTTSHFLDTVALVTVSTAGFVHGRYVLSSIYAVCALAALTCFVIRFAKNCMSWRYACTRYTNFLLDTKGILYRWRSPVIIEKRGKVEVEGHLIDLKRVVLDGSVATPITRVSAEQWGRP	603	200	MN	5A.1
SDSU_ADRDL_PRRSV_525	ATGTTGGGGAAATGCTTGACCGCGGGCTGCTGCTCGCAATTGCCCTTTTTGTGGTGTATCGTGCCGTTCTGTTTTGTTGCGCTCGTCAACGCCGGCAACAGCAGCAGCTCCCATTTACAGTTGATTTATAACCTGACGATATGTGAGCTGAACGGCACAGAATGGCTGAACAATCATTTCAGCTGGGCAGTGGAAACTTTTGTCATCTTCCCTGCGTTGACCCACATCGTCTCTTATGGCGCCCTCACCACTAGCCATTTCCTTGACACTGTCGGCCTGATCACTGTGTCCACCGCCGGGTATTATCATGGGCGGTATGTATTGAGTAGCATCTACGCTATGTGCGCCCTGGCTGCGTTTGTCTGTTTCGTCATTAGGTTAACGAAAAATTGCATGTCC…	MLGKCLTAGCCSQLPFLWCIVPFCFVALVNAGNSSSSHLQLIYNLTICELNGTEWLNNHFSWAVETFVIFPALTHIVSYGALTTSHFLDTVGLITVSTAGYYHGRYVLSSIYAMCALAAFVCFVIRLTKNCMSWRYSCTRYTNFLLDTKGKLYRWRSPIIIEKGGKVEVGSHLIDLKRVVLDGFAATPVTKVSAEQWGRP	603	200	MN	1H.18
SDSU_ADRDL_PRRSV_526	ATGTTGGGGAAATGCTTGACCGCGGGCTGTTGCTTGCAATTGCTTTTTTTGTGGTGTATCGTGCCGTTCTGTTTTGTTGCGCCCGTCAACGCCAACAACAGCAGCAGCTCCCATTTGCAGTTGATTTATAACCTGACGATATGTGAGCTGAATGGCACAGATTGGCTAAATGAAAAATTCGACTGGGCAGTGGAGACTTTCGTCATCTTTCCTGTGTTGACTCATATCATCTCTTATGGTGCCCTTACTACTAGCCATTTTCTTGACACGGTCGGCTTGGCCACTGTATCCACCGCCGGATATTACCACGGGCGGTATGTATTGAGTAGCATTTACGCTGTCTGTGCCCTGGCGGCGTTAATTTGCTTCGCCATCAGGTTGGCGAAAAATTGCATGTCC…	MLGKCLTAGCCLQLLFLWCIVPFCFVAPVNANNSSSSHLQLIYNLTICELNGTDWLNEKFDWAVETFVIFPVLTHIISYGALTTSHFLDTVGLATVSTAGYYHGRYVLSSIYAVCALAALICFAIRLAKNCMSWRYSCTRYTNFLLDTKGKLYRWRSSVIIERGGKVDVGGHLIDLKRVVLDGSAATPVTKISAEQWGRP	603	200	MN	1C.5.36
SDSU_ADRDL_PRRSV_527	ATGTTGGGGAAATGCTTGACCGCGGGCTGTTGCTCGCAATTGCTTTCTTTGTGGTGTATCGTGCCGTTCTGTTTTGCTGCGCTCGCCAACGCCAGCAACGACAGCAGCTCCCATCTACAGCTGATTTACAACTTGACGCTATGTGAGCTGAATGGCACAGATTGGCTAGCTAACAAATTTGATTGGGCAGTGGAGAGTTTTGTCATCTTTCCCGTTTTGACTCACATTGTCTCCTATGGTGCCCTCACTACCAGCCATTTCCTTGACACAGTCGCTTTAGTCACTGTGTCTACCGCCGGGTTTGTTCACGGGCGGTATGTCCTAAGTAGCATCTACGCGGTCTGTGCCCTGGCTGCGTTGACTTGCTTCGTCATTAGGTTTGCAAAGAATTGCATGTCC…	MLGKCLTAGCCSQLLSLWCIVPFCFAALANASNDSSSHLQLIYNLTLCELNGTDWLANKFDWAVESFVIFPVLTHIVSYGALTTSHFLDTVALVTVSTAGFVHGRYVLSSIYAVCALAALTCFVIRFAKNCMSWRYACTRYTNFLLDTKGRLYRWRSPVIIEKRGKVEVEGHLIDLKRVVLDGSVATPITRVSAEQWGRP	603	200	CO	5A.1
SDSU_ADRDL_PRRSV_528	ATGTTGGGGAAATGCTTGACCGCGGGCTGCTGCTCGCAATTGCTTTTTTTGTGGTGTATCGTGCCGTTCTGTTTTGTTGCGCTCGTCAACGCCAACAACGACAGCAGCTCCCATTTGCAGTTGATTTATAACCTGACGATATGTGAGCTGAATGGCACAGATTGGCTAAATGATAAATTTGACTGGGCAGTGGAGACTTTCGTTATCTTTCCTGTGTTGACTCATATCGTCTCTTATGGCGCCCTCACCACTAGCCATTTTCTTGACACGGTCGGCTTGGCCACTGTGTCCACCGCCGGATATTATCACAGGCGGTATGTATTGAGTAGCATTTACGCTGTCTGTGCTCTGGCTGCGTTGATTTGCTTCGCCATTAGGTTGGCGAAAAATTGCATGTCC…	MLGKCLTAGCCSQLLFLWCIVPFCFVALVNANNDSSSHLQLIYNLTICELNGTDWLNDKFDWAVETFVIFPVLTHIVSYGALTTSHFLDTVGLATVSTAGYYHRRYVLSSIYAVCALAALICFAIRLAKNCMSWRYSCTRYTNFLLDTKGKLYRWRSSVIIEKGGKVDVGGHLIDLKRVVLDGSAATPVTKISAEQWGRP	603	200	SD	1C.5.32
SDSU_ADRDL_PRRSV_529	ATGTTGGGGAAATGCTTGACCGCGGGCTGCTGCTCGCAATTGCTTTTTTTGTGGTGTATCGTGCCGTTCTGTTTTGTTGCGCTCGTCAACGCCAACAACTACAGCAGCTCCCATTTGCAGTTGATTTATAACCTGACGATATGTGAGCTGAATGGCACAGATTGGCTAAATGGTAAATTTGACTGGGCAGTGGAGACTTTCGTTATCTTTCCTGTGTTGACTCATATCGTCTCCTATGGCGCCCTCACCACTAGCCATTTTCTTGACACGGTCGGCTTGGCCACTGTGTCCACCGCCGGATATTATCACGGGCGGTATGTATTGAGTAGCATTTACGCTGTCTGTGCTCTGGCTGCGTTGATTTGCTTCGCCATTAGGTTGGCGAAAAATTGCATGTCC…	MLGKCLTAGCCSQLLFLWCIVPFCFVALVNANNYSSSHLQLIYNLTICELNGTDWLNGKFDWAVETFVIFPVLTHIVSYGALTTSHFLDTVGLATVSTAGYYHGRYVLSSIYAVCALAALICFAIRLAKNCMSWRYSCTRYTNFLLDTKGKLYRWRSSVIIEKGGKVDVGGHLIDLKRVVLDGSAATPVTKISAEQWGRP	603	200	MN	1C.5.32
SDSU_ADRDL_PRRSV_530	ATGTTGGGGAAATGCTTGACCGCGGGCTGCTGCTCGCAATTGCTTTTTTTGTGGTGTATCGTGCCGTTCTGTTTTGTTGCACTCGTCAACGCCAACAACAGCAACAGCTCCCACTTACAGTTGATTTATAACCTGACGATATGTGAGCTGAATGGCACAGATTGGCTGAATAAAACCTTTGATTGGGCGGTGGAGACTTTTGTTATCTTTCCTGTGTTGACACACATTGTCTCCTATGGCGCCCTCACCACCAGCCATTTCCTTGACACAGCCGGCCTGATCACCGTGTCTGCCGCCGGATATTATCACGGGCGGTATGTCTTGAGTAGCATTTACGCCGTCTGCGCCCTGGCTGCGTTGACTTGCTTCATCATCAGGCTAACAAAAAATTGCATGTCC…	MLGKCLTAGCCSQLLFLWCIVPFCFVALVNANNSNSSHLQLIYNLTICELNGTDWLNKTFDWAVETFVIFPVLTHIVSYGALTTSHFLDTAGLITVSAAGYYHGRYVLSSIYAVCALAALTCFIIRLTKNCMSWRYSCTRYTNFLLDTKGKLYRWRSPVIIERGGKIEVEGHLIDLKRVVLDGSAATPVTKVSAEQWGRP	603	200	CO	1A.2
SDSU_ADRDL_PRRSV_531	ATGTTGGGGAAATGCTTGACCGCGGGCTGTTGCTCGCAATTGCTTTTTTTGTGGTGTATCGTGCCGTCCTGTTTTGTTGCGCTCGCCAACGCCGACAACAACAACAGCTCTCATTTACAGTTGATTTATAACCTGACGATATGTGAGCTGAACGGCACAGATTGGCTGAACAATCATTTCAGCTGGGCAGTGGAAACTTTTGTCATCTTCCCTGCGTTGACCCACATCGTCTCTTATGGCGCCCTCACCACTAGCCATTTTCTTGATACTGTCGGCCTGATCACTGTGTCCACCGCCGGGTATTATCATAAGCGGTATGTATTGAGTAGCATCTACGCTGTGTGTGCCCTGGCTGCGCTTGTCTGTTTCGTCATCAGGTTAACGAAAAATTGCATGTCC…	MLGKCLTAGCCSQLLFLWCIVPSCFVALANADNNNSSHLQLIYNLTICELNGTDWLNNHFSWAVETFVIFPALTHIVSYGALTTSHFLDTVGLITVSTAGYYHKRYVLSSIYAVCALAALVCFVIRLTKNCMSWRYSCTRYTNFLLDTKGKLYRWRSPVIIEKGGKVEVGSHLIDLKRVVLDGFAATPVTKVSAEQWGRP	603	200	MN	1H.18
SDSU_ADRDL_PRRSV_532	ATGTTGGGGAAATGCTTGACCGCGGGCTGTTGCTCGCAATTGCTTTTTTTGTGGTGTATCGTGCCGTTCTGTTTTGTTGCGCTCGTCAACGCCAACAACGACAGCAGCTCCCATTTGCAGTTGATTTATAACCTGACGATATGTGAGCTGAATGGCACAGATTGGCTAAATGATAAATTTGACTGGGCAGTGGAGACTTTCGTTGTCTTTCCTGTGTTGACTCATATCGTCTCTTATGGCGCCCTCACCACTAGCCATTTTCTTGACACGGTCGGCTTGGCCACTGTGTCCACCGCCGGATATTATCACGAGCGGTATGTATTGAGTAGCATTTACGCTGCCTGTGCTCTGGCTGCGTTGATTTGCTTCGCCATTAGGTTGGCGAAAAATTGCATGTCC…	MLGKCLTAGCCSQLLFLWCIVPFCFVALVNANNDSSSHLQLIYNLTICELNGTDWLNDKFDWAVETFVVFPVLTHIVSYGALTTSHFLDTVGLATVSTAGYYHERYVLSSIYAACALAALICFAIRLAKNCMSWRYSCTRYTNFLLDTKGKLYRWRSSVIIEKGGKVDVGGHLIDLKRVVLDGSAATPVTKISAEQWGRP	603	200	MN	1C.5.32
SDSU_ADRDL_PRRSV_533	ATGTTGGGGAAATGCTTGACCGCGGGCTGCTGCTCGCAATTGCCCTTTTTGTGGTGTATCGTGCCGTTCTGTTTTGTTGCGCTCGTCAACGCCAACAACAGCAGCAGCTCCCATTTACAGTTGATTTATAACCTGACGATATGTGAGCTGAACGGCACAGAATGGCTGAACAATCATTTCAGCTGGGCAGTGGAAACTTTTGTCATCTTCCCTGCGTTGACCCACATCGTCTCTTATGGCGCCCTCACCACTAGCCATTTCCTTGACACTGTCGGCCTGATCACTGTGTCCACCGCCGGGTATTATCATGGGCGGTATGTATTGAGTAGCATCTACGCTATGTGCGCCCTGGCTGCGTTTGTCTGTTTCGTCATTAGGTTAACGAAAAATTGCATGTCC…	MLGKCLTAGCCSQLPFLWCIVPFCFVALVNANNSSSSHLQLIYNLTICELNGTEWLNNHFSWAVETFVIFPALTHIVSYGALTTSHFLDTVGLITVSTAGYYHGRYVLSSIYAMCALAAFVCFVIRLTKNCMSWRYSCTRYTNFLLDTKGKLYRWRSPIIIEKGGKVEVGSHLIDLKRVVLDGFAATPVTKVSAEQWGRP	603	200	MN	1H.18
SDSU_ADRDL_PRRSV_534	ATGTTGGGGAAATGCTTGACCGCGGACTGTTGCTCGCAATTGCTTTTTTTGTGGTGTATCGTGCCGTCCTGTTTTGTTGCGCTCGTCAACGCCAGCAACAGCAGCAGCTCCCACTTGCAGTTGATTTATAACCTGACGATATGTGAGCTGAATGGCACAGATTGGCTAAATGACAGATTTGATTGGGCAGTGGAGACTTTTGTCATCTTTCCTGTGTTAACTCATATCGTCTCTTACGGTGCCCTTACCACTAGCCATTTTCTTGACACGGTCGGCTTGGCCACTGTGTCCACCGCCGGATATTATCACGGGCGGTATGTACTGAGTAGCATTTACGCTGTCTGTGCCCTGGCTGCGTTGATTTGCTTCGCCATCAGGTTGGCGAAGAATTGCATGTCC…	MLGKCLTADCCSQLLFLWCIVPSCFVALVNASNSSSSHLQLIYNLTICELNGTDWLNDRFDWAVETFVIFPVLTHIVSYGALTTSHFLDTVGLATVSTAGYYHGRYVLSSIYAVCALAALICFAIRLAKNCMSWRYSCTRYTNFLLDTKGKLYRWRSSVIIEKGGKVDVGGHLIDLKRVVLDGSAATPVTKISAEQWGRP	603	200	SD	1C.5
SDSU_ADRDL_PRRSV_535	ATGTTGGGGAAATGCTTGACCGCGGGCTATTGCTCGCAATTAGTTTTTTTGTGGTGTATCGTGCCGTTCTGTTTTGTTGCGCTCGTCAACGCCAACAACAGCAGCAGCTCAAATTTACAGTCGATTTATAACCTGACGATATGTGAGCTGAATGGCACAGATTGGCTAGGAAAAAAATTTGACTGGGCAGTGGAGACTTTCGTCATCTTTCCTGTGTTGACTCATATCGCCTCTTACGGTGCCCTCACCACTAGCCATTTTCTTGACACGGTCGGCTTGGCCACTGTGTCCACCGCCGGATATTATCACGGGCGGTATGTATTGAGCAGCATTTACGCTGTCTGTGCCCTGGCTGCGTTAATTTGCTTCGCCATTAGGTTGGCGAAAAATTGCATGTCC…	MLGKCLTAGYCSQLVFLWCIVPFCFVALVNANNSSSSNLQSIYNLTICELNGTDWLGKKFDWAVETFVIFPVLTHIASYGALTTSHFLDTVGLATVSTAGYYHGRYVLSSIYAVCALAALICFAIRLAKNCMSWRYSCTRYTNFLLDTKGKLYRWRSSVIIEKGGKVDVGGHLIDLKRVVLDGSAATPVTKISAEQWGRP	603	200	SD	1C.5
SDSU_ADRDL_PRRSV_536	ATGTTGGGGAAATGCTTGACCGCGGGCTGCTGCTCGCAATTGCTTTTTTTGTGGTGTATCGTGCCGTTCTGTCTTGTTGCGCTCGTCAACGCCAACAACAGCAGCAGCTCCCATTTACAGTTGATTTATAACCTGACGATATGTGAGCTGAATGGCACAGATTGGCTGAATAAAAACTTTGATTGGGCGGTGGAGACCTTTGTCATCTTTCCTGTGTTGACTCACATTGTCTCCTATGGTGCCCTCACCACCAGCCATTTCCTTGACACAGCCGGCCTGATCACCGTGTCTGCCGCCGGATATTATCACGGGCGGTTTGTCTTGAGTAGCATTTACGCCGTCTGCGCCCTGGCTGCGTTGACTTGCTTCGTCATCAGGCTAACAAAAAATTGCATGTCC…	MLGKCLTAGCCSQLLFLWCIVPFCLVALVNANNSSSSHLQLIYNLTICELNGTDWLNKNFDWAVETFVIFPVLTHIVSYGALTTSHFLDTAGLITVSAAGYYHGRFVLSSIYAVCALAALTCFVIRLTKNCMSWRYSCTRYTNFLLDTKGKLYRWRSPVIIEKGGKIEVEGHLIDLKRVVLDGSAATPVTKVSAEQWGRP	603	200	SD	1A.2
SDSU_ADRDL_PRRSV_537	ATGTTGGGGAAATGCTTGACCGCGGGCTGCTGCTCGCAATTGCTTTTTTTGTGGTGTATCGTGCCGTTCTGTTTTGTTGCGCTCGTCAACGCCAACAGCAACAGCAGCTCCCATTTGCAGTTGATTTATAACCTGACGATATGTGAGCTGAATGGCACAGATTGGCTAAATGGTAAATTTGACTGGGCAGTGGAGACTTTCGTTATCTTTCCTGTGTTGACTCATATCGTCTCTTATGGCGCCCTCACCACTAGCCATTTTCTTGACACGGTCGGCTTGGCCACTGTGTCCACCGCCGGATATTATCACGGGCGGTATGTATTGAGTAGCATTTACGCTGTCTGTGCTCTGGCTGCGTTGATTTGCTTCGCCATTAGGTTGGCGAAAAATTGCATGTCT…	MLGKCLTAGCCSQLLFLWCIVPFCFVALVNANSNSSSHLQLIYNLTICELNGTDWLNGKFDWAVETFVIFPVLTHIVSYGALTTSHFLDTVGLATVSTAGYYHGRYVLSSIYAVCALAALICFAIRLAKNCMSWRYSCTRYTNFLLDTKGKLYRWRSSVIIEKGGKVDVGGHLIDLKRVVLDGSAATPVTKISAEQWGRP	603	200	MN	1C.5.32
SDSU_ADRDL_PRRSV_538	ATGTTGGGGAAATGCTTGACCGCGGGCTGTTGCTCGCAATTGCTTTTTTTGTGGTGTATCGTGCCGTTCTGTTTTGTTGCGCTCGTCAACGCCAACAACGGCAGCAGCTCCCATTTGCAGTTGATTTATAACCTGACGATATGTGAGCTGAATGGCACAGATTGGCTAAATGATAAATTTGACTGGGCAGTGGAGACTTTCGTTGTCTTTCCTGTGTTGACTCATATCGTCTCTTATGGCGCCCTCACCACTAGCCATTTTCTTGACACGGTCGGCTTGGCCACTGTGTCCACCGCCGGATATTATCACGGGCGGTATGTATTGAGTAGCATTTACGCTGCCTGTGCTCTGGCTGCGTTGATTTGCTTCGCCATTAGGTTGGCGAAAAATTGCATGTCC…	MLGKCLTAGCCSQLLFLWCIVPFCFVALVNANNGSSSHLQLIYNLTICELNGTDWLNDKFDWAVETFVVFPVLTHIVSYGALTTSHFLDTVGLATVSTAGYYHGRYVLSSIYAACALAALICFAIRLAKNCMSWRYSCTRYTNFLLDTKGKLYRWRSSVIIEKGGKVDVGGHLIDLKRVVLDGSAATPVTKISAEQWGRP	603	200	MN	1C.5.32
SDSU_ADRDL_PRRSV_539	ATGTTGGGGAAATGCTTGACCGCGGGCTGCTGCTCGCAATTGCTTTTTTTGTGGTGTATCGTGCCGTTCTGTTTTGTTGCGCTCGTCAACGCCAACAACGACAGCAGCTCCCATTTGCAGTTGATTTATAACCTGACGATATGTGAGCTGAATGGCACAGATTGGCTAAATGATAAATTTGACTGGGTAGTGGAGACTTTCGTTATCTTTCCTGTGTTGACTCATATCGTCTCTTATGGCGCCCTCACCACTAGCCATTTTCTTGACACGGTCGGCTTGGCCACTGTGTCCACCGCCGGATATTATCACGGGCGGTATGTGTTGAGTAGCATTTACGCTGTCTGTGCTCTGGCTGCGTTGATTTGCTTCGCCATTAGGTTGGCGAAAAATTGCATGTCC…	MLGKCLTAGCCSQLLFLWCIVPFCFVALVNANNDSSSHLQLIYNLTICELNGTDWLNDKFDWVVETFVIFPVLTHIVSYGALTTSHFLDTVGLATVSTAGYYHGRYVLSSIYAVCALAALICFAIRLAKNCMSWRYSCTRYTNFLLDTKGKLYRWRSSVIIEKGGKVDVGGHLIDLKRVVLDGSAATPVTKISAEQWGRP	603	200	SD	1C.5.32
SDSU_ADRDL_PRRSV_540	ATGTTGGGGAAATGCTTGACCGCGGGCTGTTGCTCGCAATTGCTTTTTTTGTGGTGTATCGTGCCGTTCTGTTTTGTTGCGCTCGTCAACGCCAACAACGGCAGCAGCTCCCATTTGCAGTTGATTTATAACCTGACGATATGTGAGCTGAATGGCACAGATTGGCTAAATGATAAATTTGACTGGGTAGTGGAGACTTTCGTTGTCTTTCCTGTGTTGACTCATATCGTCTCTTATGGCGCCCTCACCACTAGCCATTTTCTTGACACGGTCGGCTTGGCCACTGTGTCCACCGCCGGATATTATCACGGGCGGTATGTATTGAGTAGCATTTACGCTGCCTGTGCTCTGGCTGCGTTGATTTGCTTCGCCATTAGGTTGGCGAAAAATTGCATGTCC…	MLGKCLTAGCCSQLLFLWCIVPFCFVALVNANNGSSSHLQLIYNLTICELNGTDWLNDKFDWVVETFVVFPVLTHIVSYGALTTSHFLDTVGLATVSTAGYYHGRYVLSSIYAACALAALICFAIRLAKNCMSWRYSCTRYTNFLLDTKGKLYRWRSSVIIEKGGKVDVGGHLIDLKRVVLDGSAATPVTKISAEQWGRP	603	200	MN	1C.5.32
SDSU_ADRDL_PRRSV_541	ATGTTGGGGAAATGCTTGACCGCGGGCTGCTACTCGCAATTGCTTTTTTTGTGGTGTATCGTGCCGTTCTGTTTTGTTGCGCTCGTCAACGCCAACAACAGCAGCAGCTCCCATTTGCAGTTGATTTATAACCTGACGATATGTGAGCTGAATGGCACAGATTGGCTAAATAATAAATTTGACTGGGCAGTGGAGACTTTCGTCATCTTTCCTGTGTTGACTCATATCGTCTCCTATGGCGCCCTCACCACTAGTCATTTTCTTGACACGGTCGGCTTGGCCACTGTGTCCACCGCCGGATATTATCACGGGCGGTATGTATTGAGTAGCATTTACGCTGTCTGTGCCCTGGCTGCGTTGATTTGCTTCGCCATTAGGTTGGCGAAAAATTGCATGTCC…	MLGKCLTAGCYSQLLFLWCIVPFCFVALVNANNSSSSHLQLIYNLTICELNGTDWLNNKFDWAVETFVIFPVLTHIVSYGALTTSHFLDTVGLATVSTAGYYHGRYVLSSIYAVCALAALICFAIRLAKNCMSWRYSCTRYTNFLLDTKGKLYRWRSSVIIEKGGKVDVGGHLIDLKRVVLDGSAATPVTKISAEQWGRP	603	200	MN	1C.5.32
SDSU_ADRDL_PRRSV_542	ATGTTGGGGAAATGCTTGACCGCGGGCTGTTGCTCGCAATTGCTTTCTTTGTGGTGTATCGTGCCGTTCTGTTTTGCTGTGCTCGCCAACGCCAGCAACGACAGCAGCTCCCATCTACAGCTGATTTACAACTTGACGCTATGTGAGCTGAATGGCACAGATTGGCTAGCTAACAAATTTGATTGGGCAGTGGAGAGTTTTGTCATCTTTCCCGTTTTGACTCACATTGTCTCCTATGGTGCCCTCACTACCAGCCATTTCCTTGACACAGTCGCTTTAGTCACTGTGTCTACCGCCGGGTTTGTTCATGGGCGGTATGTCCTAAGTAGCATCTACGCGGTCTGTGCCCTGGCTGCGTTGACTTGCTTCGTCATTAGGTTTGCAAAGAATTGCATGTCC…	MLGKCLTAGCCSQLLSLWCIVPFCFAVLANASNDSSSHLQLIYNLTLCELNGTDWLANKFDWAVESFVIFPVLTHIVSYGALTTSHFLDTVALVTVSTAGFVHGRYVLSSIYAVCALAALTCFVIRFAKNCMSWRYACTRYTNFLLDTKGRLYRWRSPVIIEKRGKVEVEGHLIDLKRVVLDGSVATPITRVSAEQWGRP	603	200	SD	5A.1
SDSU_ADRDL_PRRSV_543	ATGTTGGGGAAATGCTTGACCGCGGGCTATTGCTCGCAATTGCCTTTTTTGTGGTGTATCGTGCCGTTCTGTCTTGCTGCGCTCGTCAACGCCGACAGCAACAGCAGCTCCCATTTACAGTCGATTTATAACTTAACGATATGTGAGCTGAATGGCACAGACTGGCTGAACAATCATTTTAGTTGGGCAGTGGAGACTTTCGTTATCTTTCCTGTGTTGACTCATATTGTTTCCTACGGCGCCCTCACTACCAGCCACTTCCTTGACACGGTCGGCCTGATCACTGTGTCCACCGCCGGATACTACCATAAGCGGTATGTCTTGAGTAGCATCTATGCTGTCTGCGCCCTGGCTGCGCTGATTTGCTTCGTCATCAGGTTGACGAAAAATTGTATGTCC…	MLGKCLTAGYCSQLPFLWCIVPFCLAALVNADSNSSSHLQSIYNLTICELNGTDWLNNHFSWAVETFVIFPVLTHIVSYGALTTSHFLDTVGLITVSTAGYYHKRYVLSSIYAVCALAALICFVIRLTKNCMSWRYSCTRYTNFLLDTKGRLYRWRSPVIIEKRGKIEVGGDLIDLKRVVLDGSAATPVTKVSAEQWGRP	603	200	MN	1F.1
SDSU_ADRDL_PRRSV_544	ATGTTGGGGAAATGCTTGACCGCGGGCTGCTGCTCGCAATTGCTTTTTTTGTGGTGTATCGTGCCGTTCTGTTTTGTTGCGCTCGTCAACGCCAGCAACGACAGCAGCTCCCATTTGCAGTTGATTTATAACCTGACGATATGTGAGCTGAATGGCACAGATTGGCTAAATGATAAATTTGACTGGGCAGTGGAGACTTTCGTTATCTTTCCTGTGTTGACTCATATCGTCTCTTATGGCGCCCTCACCACTAGCCATTTTCTTGACACGGTCGGCTTGGCCACTGTGTCCACCGCCGGATATTATCACGGGCGGTATGTATTGAGTAGCATTTACGCTGTCTGTGCTCTGGCTGCGTTGATTTGCTTCGCCATTAGGTTGGCGAAAAATTGCATGTCC…	MLGKCLTAGCCSQLLFLWCIVPFCFVALVNASNDSSSHLQLIYNLTICELNGTDWLNDKFDWAVETFVIFPVLTHIVSYGALTTSHFLDTVGLATVSTAGYYHGRYVLSSIYAVCALAALICFAIRLAKNCMSWRYSCTRYTNFLLDTKGKLYRWRSSVIIEKGGKVDVGGHLIDLKRVVLDGSAATPVTKISAEQWGRP	603	200	MN	1C.5.32
SDSU_ADRDL_PRRSV_545	ATGTTGGGGAAATGCTTGACCGCGGGCTGTTGCTCGCGATTGCTTTCTTTGTGGTGTATCGTGCCGTTCTGTTTTGCTGTGCTCGCCAACGCCAGCAACAGCAACAGCTCCCATCTACAGCTGATTTACAACTTGACGCTATGTGAGCTGAATGGCACAGATTGGCTAGCTAACAAATTTGATTGGGCAGTGGAGAGTTTTGTCATCTTTCCCGTTTTGACTCACATTGTCTCCTATGGTGCCCTCACTACCAGCCATTTCCTTGACACAGTCGCTTTAGTCACTGTGTCTACCGCCGGGTTTGTTCACGGGCGGTATGTCCTAAGTAGCATCTACGCGGTCTGTGCCCTGGCTGCGTTGACTTGCTTCGTCATTAGGTTTGCAAAGAATTGCATGTCC…	MLGKCLTAGCCSRLLSLWCIVPFCFAVLANASNSNSSHLQLIYNLTLCELNGTDWLANKFDWAVESFVIFPVLTHIVSYGALTTSHFLDTVALVTVSTAGFVHGRYVLSSIYAVCALAALTCFVIRFAKNCMSWRYACTRYTNFLLDTKGILYRWRSPVIIEKRGKVEVEGHLIDLKRVVLDGSVATPITRVSAEQWGRP	603	200	IA	5A.1
SDSU_ADRDL_PRRSV_546	ATGTTGGGGAAATGCTTGACCGCGGGCTGCTGCTCGCAATTGCTTTTTTTGTGGTGTATCGTGCCGTTCTGTTTTGTTGCGCTCGTCAACGCCAACAACGACAGCAGCTCCCATTTGCAGTTGATTTATAACCTGACGATATGTGAGCTGAATGGCACAGATTGGCTAAATGGTAAATTTGACTGGGCAGTGGAGACTTTCGTTATCTTCCCTGTGTTGACTCATATCGTCTCTTATGGCGCCCTCACCACTAGCCATTTTCTTGACACGGTCGGCTTGGCCACTGTGTCCACCGCCGGATATTATCATGGGCGGTATGTATTGAGTAGCATTTACGCTGTCTGTGCTCTGGCTGCGTTGATTTGCTTCGCCATTAGGTTGGCGAAAAATTGCATGTCC…	MLGKCLTAGCCSQLLFLWCIVPFCFVALVNANNDSSSHLQLIYNLTICELNGTDWLNGKFDWAVETFVIFPVLTHIVSYGALTTSHFLDTVGLATVSTAGYYHGRYVLSSIYAVCALAALICFAIRLAKNCMSWRYSCTRHTNFLLDTKGKLYRWRSSVIIEKGGKVDVGGHLIDLKRVVLDGSAATPVTKISAEQWGRP	603	200	MN	1C.5.32
SDSU_ADRDL_PRRSV_547	ATGTTGGGGAAATGCTTGACCGCGGGCTGCTGCTCGCAATTGCTTTTTTTGTGGTGTATCGTGCCGTTCTGTTTTGTTGCGCTCGTCAACGCCAACAACAGCAGCAGCTCCCATTTGCAGTTGATTTATAACCTGACGATATGTGAGCTGAATGGCACAGACTGGCTAAATGATAAATTTAACTGGGCAGTGGAGACTTTCGTTATCTTTCCTGTGTTGACTCATATCGTCTCTTATGGCGCCCTCACCACTAGCCATTTTCTTGACACGGTCGGCTTGGCCACTGTGTCCACCGCCGGATATTATCACGGGCGGTATGTATTGAGTAGCATTTACGCTGTCTGTGCTCTGGCTGCGTTGATTTGCTTCGCCATTAGGTTGGCGAAAAATTGCATGTCC…	MLGKCLTAGCCSQLLFLWCIVPFCFVALVNANNSSSSHLQLIYNLTICELNGTDWLNDKFNWAVETFVIFPVLTHIVSYGALTTSHFLDTVGLATVSTAGYYHGRYVLSSIYAVCALAALICFAIRLAKNCMSWRYSCTRYTNFLLDTKGKLYRWRSSVIIEKGGKVDVGGHLIDLKRVVLDGSAATPVTKISAEQWGRP	603	200	MN	1C.5.32
SDSU_ADRDL_PRRSV_548	ATGTTGGGGAAATGCTTGACCGCGGGCTGCTACTCGCAATTGCTTTTTTTGTGGTGTATCGTGCCGTTCTGTTTTGTTGCGCTCGTCAACGCCAACAGCAGCAGCAGCTCCCATTTGCAGTTGATTTATAACCTGACGATATGTGAGCTGAATGGCACAGATTGGCTAAATAATAAATTTGACTGGGCAGTGGAGACTTTCGTCATCTTTCCTGTGTTGACTCATATCGTCTCCTATGGCGCCCTCACCACTAGTCATTTTCTTGACACGGTCGGCTTGGCCACTGTGTCCACCGCCGGATATTATCACGGGCGGTATGTATTGAGTAGCATTTACGCTGTCTGTGCCCTGGCTGCGTTGATTTGCTTCGCCATTAGGTTGGCGAAAAATTGCATGTCC…	MLGKCLTAGCYSQLLFLWCIVPFCFVALVNANSSSSSHLQLIYNLTICELNGTDWLNNKFDWAVETFVIFPVLTHIVSYGALTTSHFLDTVGLATVSTAGYYHGRYVLSSIYAVCALAALICFAIRLAKNCMSWRYSCTRYTNFLLDTKGKLYRWRSSVIIEKGGKVDVGGHLIDLKRVVLDGSAATPVTKISAEQWGRP	603	200	MN	1C.5.32
SDSU_ADRDL_PRRSV_549	ATGTTGGGGAAATGCTTGACCGCGGGCTGCTGCTCGCAATTGCTTTTTTTGTGGTGTATCGTGCCGTTCTGTTTTGTTGCGCTCGTCAACGCCAACAACGACAGCAGCTCCCATTTGCAGTTGATTTATAACCTGACGATATGTGAGCTGAATGGCACAGATTGGCTAAATGATAAATTTGACTGGGCAGTGGAGACTTTCGTTATCTTTCCTGTGTTGACTCATATCGTCTCTTATGGCGCCCTCACCACTAGCCATTTTCTTGACACGGTCGGCTTGGCCACTGTGTCCACCGCCGGATATTATCACGGGCGGTATGTATTGAGTAGCATTTACGCTGTTTGTGCTCTGGCTGCGTTGATTTGCTTCGCCATTAGGTTGGCGAAAAATTGCATGTCC…	MLGKCLTAGCCSQLLFLWCIVPFCFVALVNANNDSSSHLQLIYNLTICELNGTDWLNDKFDWAVETFVIFPVLTHIVSYGALTTSHFLDTVGLATVSTAGYYHGRYVLSSIYAVCALAALICFAIRLAKNCMSWRYSCTRYTNFLLDTKGKLYRWRSSVIIEKGGKVDVGGHLIDLKRVVLDGSAATPVTKISAEQWGRP	603	200	SD	1C.5.32
SDSU_ADRDL_PRRSV_550	ATGTTGGGGAAATGCTTGACCGCGGGCTGTTGCTCGCAATTGCTTTTTTTGTGGTGTATCGTGCCGTCCTGTTTTGTTGCGCTCGCCAACGCCGACAACAACAACAGCTCTCATTTACAGTTGATTTATAACCTGACGATATGTGAGCTGAACGGCACAGATTGGCTGAACAATCATTTCAGCTGGGCAGTGGAAACTTTTGTCATCTTCCCTGCGTTGACCCACATCGTCTCTTATGGCGCCCTCACCACTAGCCATTTTCTCGACACTGTCGGCCTGATCACTGTGTCCACCGCCGGGTATTATCACAAGCGGTATGTATTGAGTAGCATCTACGCTGTGTGTGCCCTGGCTGCGCTTGTCTGTTTCGTCATCAGGTTAACGAAAAATTGCATGTCC…	MLGKCLTAGCCSQLLFLWCIVPSCFVALANADNNNSSHLQLIYNLTICELNGTDWLNNHFSWAVETFVIFPALTHIVSYGALTTSHFLDTVGLITVSTAGYYHKRYVLSSIYAVCALAALVCFVIRLTKNCMSWRYSCTRYTNFLLDTKGKLYRWRSPVIIEKGGKVEVGSHLIDLKRVVIDGFAATPVTKVSAEQWGRP	603	200	MN	1H.18
SDSU_ADRDL_PRRSV_551	ATGTTGGGGAAATGCTTGACCGCGGGCTGCTGCTCGCAATTGCTTTTTTTGTGGTGTATCGTGCCGTTCTGTTTTGTTGCGCTCGTCAACGCCAGCAACGACAGCAGCTCCCATTTGCAGTTGATTTATAACCTGACGATATGTGAGCTGAATGGCACAGATTGGCTAAATGATAAATTTAACTGGGCAGTGGAGACTTTCGTTATCTTTCCTGTGTTGACTCATATCGTCTCTTATGGCGCCCTCACCACTAGCCATTTTCTTGACACGGTCGGCTTGGCCACTGTGTCCACCGCCGGATATTATCACGGGCGGTATGTATTGAGTAGCATTTACGCTGTCTGTGCTCTGGCTGCGTTGATTTGCTTCGCCATTAGGTTGGCGAAAAATTGCATGTCC…	MLGKCLTAGCCSQLLFLWCIVPFCFVALVNASNDSSSHLQLIYNLTICELNGTDWLNDKFNWAVETFVIFPVLTHIVSYGALTTSHFLDTVGLATVSTAGYYHGRYVLSSIYAVCALAALICFAIRLAKNCMSWRYSCTRYTNFLLDTKGKLYRWRSSVIIEKGGKVDVGGHLIDLKRVVLDGSAATPVTKISAEQWGRP	603	200	MN	1C.5.32
SDSU_ADRDL_PRRSV_552	ATGTTGGGGAAATGCTTGACCGCGGGCTGCTGCTCGCAATTGCTTTTTTTGTGGTGTATCGTGCCGTCCTGTTTTGTTGCGCTCGTCAACGCCAACAACAGCAGCAGCTCCCATTTACAATTGATCTATAACCTGACGATATGTGAGCTGAATGGCACAGATTGGCTAAATGATAAATTTGATTGGGCAGTGGAGACCTTCGTTATTTTTCCTGCTCTAACTCACATTGTTTCCTATGGCGCCCTTACTACTAGCCATTTTCTTGACACTGTTGGCCTAATCACTGTATCCACCGCCGGTTATTATCACGGGCGGTATGTTTTAAGTAGCATTTACGCCGTTTGTGCCCTGGCCGCGTTCATTTGTTTCGTCATCAGGTTGGTAAAAAATTGTATGTCC…	MLGKCLTAGCCSQLLFLWCIVPSCFVALVNANNSSSSHLQLIYNLTICELNGTDWLNDKFDWAVETFVIFPALTHIVSYGALTTSHFLDTVGLITVSTAGYYHGRYVLSSIYAVCALAAFICFVIRLVKNCMSWRYSCTRYTNFLLDTKGKLYRWRSSVIIEKGGKVDVGGHLIDLKRVVLDGSAATPVTRISAEQWGRP	603	200	MN	1C.2
SDSU_ADRDL_PRRSV_553	ATGTTGGGGAAATGCTTGACCGCGGGCTGCTGCTCGCAATTGCTTTTTTTGTGGTGTATCGTGCCGTTCTGTTTTGTTGCGCTCGTCAACGCCAACAGCGACAGCAGCTCCCATTTGCAGTTGATTTATAACCTGACGATATGTGAGCTGAATGGCACAGATTGGCTAAATGATAAATTTGACTGGGCAGTGGAGACTTTCGTTATCTTTCCTGTGTTGACTCATATCGTCTCTTATGGCGCCCTCACCACTAGCCATTTTCTTGACACGGTCGGCTTGGCCACTGTGTCCACCGCCGGATATTATCACGGGCGGTATGTATTGAGTAGCATTTACGCTGTCTGTGCTCTGGCTGCGTTGATTTGCTTCGCCATTAGGTTGGCGAAAAATTGCATGTCC…	MLGKCLTAGCCSQLLFLWCIVPFCFVALVNANSDSSSHLQLIYNLTICELNGTDWLNDKFDWAVETFVIFPVLTHIVSYGALTTSHFLDTVGLATVSTAGYYHGRYVLSSIYAVCALAALICFAIRLAKNCMSWRYSCTRYTNFLLDTKGKLYRWRSSVIIEKGGKVDVGGHLIDLKRVVLDGSAATPVTKISAEQWGRP	603	200	SD	1C.5.32
SDSU_ADRDL_PRRSV_554	ATGTTGGGGAAATGCTTGACCGCGGGCTGCTGCTCGCAATTGCTTTTTTTGTGGTGTATCGTGCCGTTCTGTTTTGTTGCGCTCGTCAACGCCAACAGCAGCAGCAGCTCCCATTTACAGTCGATTTACAACCTGACGATATGTGAGCTGAATGGCACAGATTGGCTAAAAGAAAAATTTGACTGGACTGTGGAGACTTTCGTCATCTTTCCTGTGTTGACTCACATCGTCTCTTACGGTGCCCTCACCACTAGCCATTTTCTTGACACGGTCGGCCTTGCCACTGTGTCCACCGCCGGATATTATCACAAGCGGTATGTATTGAGTAGCATTTATGCTGTCTGTGCCCTGGCCGCGTTGATTTGCTTCGCCATTAGGTTGGCGAAAAACTGCATGTCC…	MLGKCLTAGCCSQLLFLWCIVPFCFVALVNANSSSSSHLQSIYNLTICELNGTDWLKEKFDWTVETFVIFPVLTHIVSYGALTTSHFLDTVGLATVSTAGYYHKRYVLSSIYAVCALAALICFAIRLAKNCMSWRYSCTRYTNFLLDTKGKLYRWRSSVIIEKGGKVDVGGHLIDLKRVVLDGSAATPITKISAEQWGRP	603	200	MN	1C.5
SDSU_ADRDL_PRRSV_555	ATGTTGGGGAAATGCTTGACCGCGGGCTGCTGCTCGCAATTGCTTTTTTTGTGGTGTATCGTGCCGTTCTGTTTTGTTGCGCTCGTCAACGCCAGCAACCACAGCAGCTCCCATTTGCAGTTGATTTATAACCTGACGATATGTGAGCTGAATGGCACAGATTGGCTAAATGATAAATTTGACTGGGCAGTGGAGACTTTCGTTATCTTTCCTGTGTTGACTCATATCGTCTCTTATGGCGCCCTCACCACTAGCCATTTTCTTGACACGGTCGGCTTGGCCACTGTGTCCACCGCCGGATATTATCACGGGCGGTATGTATTGAGTAGCATTTACGCTGTCTGTGCTCTGGCTGCGTTGATTTGCTTCGCCATTAGGTTGGCGAAAAATTGCATGTCC…	MLGKCLTAGCCSQLLFLWCIVPFCFVALVNASNHSSSHLQLIYNLTICELNGTDWLNDKFDWAVETFVIFPVLTHIVSYGALTTSHFLDTVGLATVSTAGYYHGRYVLSSIYAVCALAALICFAIRLAKNCMSWRYSCTRYTNFLLDTKGKLYRWRSSVIIEKGGKVDVGGHLIDLKRVVLDGSAATPVTKISAEQWGRP	603	200	MN	1C.5.32
SDSU_ADRDL_PRRSV_556	ATGTTGGGGAAATGCTTGACCGCGGGCTGTTGCTCGCAATTGCTTTTTTTGTGGTGTATCGTGCCGTTCTGTTTTGTTGCGCTCGTCAACGCCAACAACGACAGCAGCTCCCATTTGCAGTTGATTTATAACCTGACGATATGTGAGCTGAATGGCACAGATTGGCTAAATGGTAAATTTGACTGGGTAGTGGAGACTTTCGTTGTCTTTCCTGTGTTGACTCATATCGTCTCTTATGGCGCCCTCACCACTAGCCATTTTCTTGACACGGTCGGCTTGGCCACTGTGTCCACCGCCGGATATTATCACGGGCGGTATGTATTGAGTAGCATTTACGCTGCCTGTGCTCTGGCTGCGTTGATTTGCTTCGCCATTAGGTTGGCGAAAAATTGCATGTCC…	MLGKCLTAGCCSQLLFLWCIVPFCFVALVNANNDSSSHLQLIYNLTICELNGTDWLNGKFDWVVETFVVFPVLTHIVSYGALTTSHFLDTVGLATVSTAGYYHGRYVLSSIYAACALAALICFAIRLAKNCMSWRYSCTRYTNFLLDTKGKLYRWRSSVIIEKGGKVDVGGHLIDLKRVVLDGSAATPVTKISAEQWGRP	603	200	MN	1C.5.32
SDSU_ADRDL_PRRSV_557	ATGTTGGGGAAATGCTTGACCGCGGGCTGTTGCTCGCAATTGCTTTTTTTGTGGTGTATCGTGCCGTTCTGTTTTGTTGCGCTCGTCAACGCCGCCAACGACAGCAGCTCCCATTTGCAGTTGATTTATAACCTGACGATATGTGAGCTGAATGGCACAGATTGGCTAAATGGTAAATTTGACTGGGTAGTGGAGACTTTCGTTGTCTTTCCTGTGTTGACTCACATCGTCTCTTATGGCGCCCTCACCACTAGCCATTTTCTTGACACGGTCGGCTTGGCCACTGTGTCCACCGCCGGATATTATCACGGGCGGTATGTATTGAGTAGCATTTACGCTGCCTGTGCTCTGGCTGCGTTGATTTGCTTCGCCATTAGGTTGGCGAAAAATTGCATGTCC…	MLGKCLTAGCCSQLLFLWCIVPFCFVALVNAANDSSSHLQLIYNLTICELNGTDWLNGKFDWVVETFVVFPVLTHIVSYGALTTSHFLDTVGLATVSTAGYYHGRYVLSSIYAACALAALICFAIRLAKNCMSWRYSCTRYTNFLLDTKGKLYRWRSSVIIEKGGKVDVGGHLIDLKRVVLDGSAATPVTKISAEQWGRP	603	200	MN	1C.5.32
SDSU_ADRDL_PRRSV_558	ATGTTGGGGAAATGCTTGACCGCGGGCTGCTGCTCGCAATTGCTTTTTTTGTGGTGTATCGTGCCGTTCTGTTTTGTTGCGCTCGTCAACGCCAGCAACGACAGCAGCTCCCATTTGCAGTTGATTTATAACCTGACGATATGTGAGCTGAATGGCACAGATTGGCTAAATGGTAAATTTGACTGGGCAGTGGAGACTTTCGTCATCTTTCCTGTGTTGACTCATATCGTCTCTTATGGCGCCCTCACCACTAGCCATTTTCTTGACACGGTCGGCTTGGCCACTGTGTCCACCGCCGGATATTATCACGGGCGGTATGTATTGAGTAGCATTTACGCTGTCTGTGCTTTGGCTGCGTTGATTTGCTTCGCCATTAGGTTGGCGAAAAATTGCATGTCC…	MLGKCLTAGCCSQLLFLWCIVPFCFVALVNASNDSSSHLQLIYNLTICELNGTDWLNGKFDWAVETFVIFPVLTHIVSYGALTTSHFLDTVGLATVSTAGYYHGRYVLSSIYAVCALAALICFAIRLAKNCMSWRYSCTRYTNFLLDTKGKLYRWRSSVIIEKGGKVDVGGHLIDLKRVVLDGSAATPVTKISAEQWGRP	603	200	SD	1C.5.32
SDSU_ADRDL_PRRSV_559	ATGTTGGGGAAATGCTTGACCGCGGGCTGCTGCTCGCAATTGCTTTTTTTGTGGTGTATCGTGCCGTTCTGTTTTGTTGCGCTCGTCAACGCCAGCAACGACAGCAGCTCCCATTTGCAGTTGATTTATAACCTGACGATATGTGAGCTGAATGGCACAGATTGGCTAAATGGTAAATTTGACTGGGCAGTGGAGACTTTCGTTATCTTTCCTGTGTTGACTCATATCGTCTCTTATGGCGCCCTCACCACTAGCCATTTTCTTGACACGGTCGGCTTGGCCACTGTGTCCACCGCCGGATATTATCACGGGCGGTATGTATTGAGTAGCATTTACGCTGTCTGTGCTCTGGCTGCGTTGATTTGCTTCGCCATTAGGTTGGCGAAAAATTGCATGTCC…	MLGKCLTAGCCSQLLFLWCIVPFCFVALVNASNDSSSHLQLIYNLTICELNGTDWLNGKFDWAVETFVIFPVLTHIVSYGALTTSHFLDTVGLATVSTAGYYHGRYVLSSIYAVCALAALICFAIRLAKNCMSWRYSCTRYTNFLLDTKGKLYRWRSSVIIEKGGKVDVGGHLIDLKRVVLDGSAATPVTKISAEQWGRP	603	200	MN	1C.5.32
SDSU_ADRDL_PRRSV_560	ATGTTGGGGAAATGCTTGACCGCGGGCTGCTGCTCGCAATTGCTTTTTTTGTGGTGTATCGTGCCGTTCTGTTTTGTTGCGCTCGTCAACGCCAACAGCAGCAGCAGCTCCCATTTTCAGCTGATTTATAACCTGACGATATGTGAGCTGAATGGCACAGATTGGCTAAATGATAAATTTGACTGGGCAGTGGAGACTTTCGTTATCTTTCCTGTGTTGACTCATATCGTCTCTTATGGCGCCCTCACCACTAGCCATTTTCTTGACACGGTCGGCTTGGCCACTGTGTCCACCGCCGGATATTATCGCGGGCGGTATGTATTGAGTAGCATTTACGCTGTCTGTGCCCTGGCTGCGTTGATTTGCTTCGCCATTAGGTTGGCGAAAAATTGCATGTCC…	MLGKCLTAGCCSQLLFLWCIVPFCFVALVNANSSSSSHFQLIYNLTICELNGTDWLNDKFDWAVETFVIFPVLTHIVSYGALTTSHFLDTVGLATVSTAGYYRGRYVLSSIYAVCALAALICFAIRLAKNCMSWRYSCTRYTNFLLDTKGKLYRWRSSVIIEKGGKVDVGGHLIDLKRVVLDGSAATPVTKISAEQWGRP	603	200	WI	1C.5.32
SDSU_ADRDL_PRRSV_561	ATGTTGGGGAAATGCTTGACCGCGGGCTGTTGCTCGCAATTGCTTTTTTTGTGGTGTATCGTGCCGTTCTGTTTTGTTGCGCTCGTCAACGCCAACAACGACAGCAGCTCCCATTTGCAGTTGATTTATAACCTGACGATATGTGAGCTGAATGGCACAGATTGGCTAAATGATAAATTTGACTGGGTAGTGGAGACTTTCGTTGTCTTTCCTGTGTTGACTCATATCGTCTCTTATGGCGCCCTCACCACTAGCCATTTTCTTGACACGGTCGGCTTGGCCACTGTGTCCACCGCCGGATATTATCACGGGCGGTATGTATTGAGTAGCATTTACGCTGCCTGTGCTCTGGCTGCGTTGATTTGCTTCGCCATTAGGTTGGCGAAAAATTGCATGTCC…	MLGKCLTAGCCSQLLFLWCIVPFCFVALVNANNDSSSHLQLIYNLTICELNGTDWLNDKFDWVVETFVVFPVLTHIVSYGALTTSHFLDTVGLATVSTAGYYHGRYVLSSIYAACALAALICFAIRLAKNCMSWRYSCTRYTNFLLDTKGKLYRWRSSVIIEKGGKVDVGGHLIDLKRVVLDGSAATPVTKISAEQWGRP	603	200	MN	1C.5.32
SDSU_ADRDL_PRRSV_562	ATGTTGGGGAAATGCTTGACCGCGGGCTATTGCTCACAATTGCTTTTTTTGTGGTGTATCGTGCCGTTCTGTTTTGTTGCGCTCGTCAACGCCAACAACAGCAGCAGCTCCCATTTACAGTTGATTTATAACCTGACGATATGTGAGCTGAATGGCACAGATTGGCTAGATGAAAATTTTAACTGGGCAGTGGAGACCTTCGTTTTCTTTCCTGTGTTGACTCATATCGTCTCTTACGGTGCCCTTACCACTAGCCATTTTCTTGACACGGTCGGCTTGGCCACCGTGTCCACCGCCGGGTATTATCACGGGCGGTATGTATTGAGTAGCATTTACGCTGTCTGTGCCCTGGCCGCGTTGATTTGCTTCGCCATTAGGTTGGCAAAAAATTGCATGTCC…	MLGKCLTAGYCSQLLFLWCIVPFCFVALVNANNSSSSHLQLIYNLTICELNGTDWLDENFNWAVETFVFFPVLTHIVSYGALTTSHFLDTVGLATVSTAGYYHGRYVLSSIYAVCALAALICFAIRLAKNCMSWRYSCTRYTNFLLDTKGKLYRWRSSVIIEKGGKVDVGGHLIDLKRVVLDGSAATPVTKISAEQWGRP	603	200	MN	1C.5
SDSU_ADRDL_PRRSV_563	ATGTTGGGGAAATGCTTGACCGCGGGCTATTGCTCACAATTGCTTTTTTTGTGGTGTATCGTGCCGTTCTGTTTTGTTGCGCTCGTCAACGCCAACAACAGCAGCAGCTCCCATTTACAGTTGATTTATAACCTGACGATATGTGAGCTGAATGGCACAGATTGGCTAGATGAAAATTTTAACTGGGCAGTGGAGACCTTCGTTTTCTTTCCTGTGTTGACTCATATCGTCTCTTACGGTGCCCTTACCACTAGCCATTTTCTTGACACGGTCGGCTTGGCCACCGTGTCCACCGCCGGGTATTATCACGGGCGGTATGTATTGAGTAGCATTTACGCTGTCTGTGCCCTGGCTGCGTTGATTTGCTTCGCCATTAGGTTGGCAAAAAATTGCATGTCC…	MLGKCLTAGYCSQLLFLWCIVPFCFVALVNANNSSSSHLQLIYNLTICELNGTDWLDENFNWAVETFVFFPVLTHIVSYGALTTSHFLDTVGLATVSTAGYYHGRYVLSSIYAVCALAALICFAIRLAKNCMSWRYSCTRYTNFLLDTKGKLYRWRSSVIIEKGGKVDVGGHLIDLKRVVLDGSAATPVTKISAEQWGRP	603	200	SD	1C.5
SDSU_ADRDL_PRRSV_564	ATGTTGGGGAAATGCTTGACCGCGGGCTGCTGCTCGCAATTGCTTTTTTTGTGGTGTATCGTGCCGTTCTGTTTTGTTGCGCTCGTCAACGCCAACAACTACAGCAGCTCCCATTTGCAGTTGATTTATAACCTGACGATATGTGAGCTGAATGGCACAGATTGGCTAAATGATAAATTTGACTGGGTAGTGGAGACTTTCGTCATCTTTCCTGTGTTGACTCATATCGTTTCTTATGGCGCCCTCACCACTAGCCATTTTCTTGACACGGTCGGCTTGGCCACTGTGTCCACCGCCGGATATTATCACGGGCGGTATGTATTGAGTAGCATTTACGCTGTCTGTGCTCTGGCTGCGTTGATTTGCTTCGCCATTAGGTTGGCGAAAAATTGCATGTCC…	MLGKCLTAGCCSQLLFLWCIVPFCFVALVNANNYSSSHLQLIYNLTICELNGTDWLNDKFDWVVETFVIFPVLTHIVSYGALTTSHFLDTVGLATVSTAGYYHGRYVLSSIYAVCALAALICFAIRLAKNCMSWRYSCTRYTNFLLDTKGKLYRWRSSVIIEKGGKVDVGGHLIDLKRVVLDGSAATPVTKISAEQWGRP	603	200	MN	1C.5.32
SDSU_ADRDL_PRRSV_565	ATGTTGGGGAAATGCTTGACCGCGGGCTGCTGCTCGCAATTGCTTTTTTTGTGGTGTATCGTGCCGTTCTGTTTTGTTGCGCTCGTCAACGCCAACAACGGCAGCAGCTCCCATTTGCAGTTGATTTATAACCTGACGATATGTGAGCTGAATGGCACAGATTGGCTAAATGATAAATTTGACTGGGCAGTGGAGACTTTCGTTATCTTTCCTGTGTTGACTCATATCGTCTCTTATGGCGCCCTCACCACTAGCCATTTTCTTGACACGGTCGGCTTGGCCACTGTGTCCACCGCCGGATATTATCACAGGCGGTATGTATTGAGTAGCATTTACGCTGTCTGTGCTCTGGCTGCGTTGATTTGCTTCGCCATTAGGTTGACGAAAAATTGCATGTCC…	MLGKCLTAGCCSQLLFLWCIVPFCFVALVNANNGSSSHLQLIYNLTICELNGTDWLNDKFDWAVETFVIFPVLTHIVSYGALTTSHFLDTVGLATVSTAGYYHRRYVLSSIYAVCALAALICFAIRLTKNCMSWRYSCTRYTNFLLDTKGKLYRWRSSVIIEKGGKVDVGGHLIDLKRVVLDGSAATPVTKISAEQWGRP	603	200	MN	1C.5.32
SDSU_ADRDL_PRRSV_566	ATGTTGGGGAAATGCTTGACCGCGGGCTGCTGCTCGCAATTGCTTTTTTTGTGGTGTATCGTGCCGTTCTGTTTTGTTGCGCTCGTCAACGCCAACAACAGCAGCAGCTCCCATTTGCAGTTGATTTATAACCTGACGATATGTGAGCTGAATGGCACAGACTGGCTAAATGATAAATTTGATTGGGCAGTGGAGACTTTTGTTATCTTTCCTGTGTTGACTCATATCGTCTCTTATGGCGCCCTCACCACTAGCCATTTTCTTGACACGGTCGGCTTGGCCACTGTGTCCACCGCCGGATATTATCACGGGCGGTATGTATTGAGTAGCATTTACGCTGTCTGTGCTCTGGCTGCGTTGATTTGCTTCGCCATTAGGTTGGCGAAAAATTGCATGTCC…	MLGKCLTAGCCSQLLFLWCIVPFCFVALVNANNSSSSHLQLIYNLTICELNGTDWLNDKFDWAVETFVIFPVLTHIVSYGALTTSHFLDTVGLATVSTAGYYHGRYVLSSIYAVCALAALICFAIRLAKNCMSWRYSCTRYTNFLLDTKGKLYRWRSSVIIEKGGKVDVGGHLIDLKRVVLDGSAATPVTKISAEQWGRP	603	200	MN	1C.5.32
SDSU_ADRDL_PRRSV_567	ATGTTGGGGAAATGCTTGACCGCGGGCTGCTGCTCGCAATTGTTTTTTTTGTGGTGTATCGTGCCGTTCTGTTTTGTTGCGCTCGTCAACGCCAACAACGGCAGCAGCTCCCATTTGCAGTTGATTTATAACCTGACGATATGTGAGCTGAATGGCACAGATTGGCTAAATGATAAATTTGACTGGGCAGTGGAGACTTTCGTTATCTTTCCTGTGTTGACTCATATCGTCTCTTATGGCGCCCTCACCACTAGCCATTTTCTTGACACGGTCGGCTTGGCCGCTGTATCCACCGCCGGATATCGTCACGGGCGGTATGTATTGAGTAGCATTTACGCTGTCTGTGCCCTGGCTGCGTTGATTTGCTTCGCCATTAGGTTGGCGAAAAATTGCATGTCC…	MLGKCLTAGCCSQLFFLWCIVPFCFVALVNANNGSSSHLQLIYNLTICELNGTDWLNDKFDWAVETFVIFPVLTHIVSYGALTTSHFLDTVGLAAVSTAGYRHGRYVLSSIYAVCALAALICFAIRLAKNCMSWRYSCTRYTNFLLDTKGKLYRWRSSVIIEKGGKVDVGGHLIDLKRVVLDGSAATPVTKISAEQWGRP	603	200	MN	1C.5.32
SDSU_ADRDL_PRRSV_568	ATGTTGGGGAAATGCTTGACCGCGGGCTGCTGCTCGCAATTGCTTTTTTTGTGGTGTATCGTGCCGTCCTGTTTTGTTGCGCTCGTCAGCGCCAGCAACAGCAGCAGCTCCCATTTACAATTGATCTATAACCTGACGATATGTGAGCTGAATGGCACAGATTGGCTAAATAATAAATTTGATTGGGCAGTGGAGACCTTCGTTATTTTTCCTGCTCTAACTCACATTGTTTCCTATGGCGCCCTTACTACTAGCCATTTTCTTGACACTGTTGGCCTAATCACTGTATCCACCGCCGGTTATTATCACGGGCGGTATGTTTTAAGTAGCATTTACGCCGTTTGTGCCCTGGCCGCGTTCATTTGTTTCGTCATCAGGTTGGTAAAAAATTGTATGTCC…	MLGKCLTAGCCSQLLFLWCIVPSCFVALVSASNSSSSHLQLIYNLTICELNGTDWLNNKFDWAVETFVIFPALTHIVSYGALTTSHFLDTVGLITVSTAGYYHGRYVLSSIYAVCALAAFICFVIRLVKNCMSWRYSCTRYTNFLLDTKGKLYRWRSSVIIEKGGKVDVGGHLIDLKRVVLDGSAATPVTRISAEQWGRP	603	200	SD	1C.2
SDSU_ADRDL_PRRSV_569	ATGTTGGGGAAATGCTTGACCGCGGGCTGTTGCTCGCAATTGCTTTTTTTGTGGTGTATCGTGCCGTTCTGTTTTGCTGCGCTCGTCAACGCCGACAACAACAGCAGCTCCCATTTACAGTTGATTTATAACCTGACGATATGTGAGCTGAATGGCACAGAATGGCTAGATAAAAGATTTGACTGGGCGGTGGAGACTTTTGTTATCTTTCCCGTGTTGACTCATATCGTCTCTTACGGTGCCCTTACCACTAGCCATTTTCTTGACACGGTCGGCTTGGCTACCGTGTCCACCGCCGGATATTATCACGGGCGGTATGTATTAAGTAGTATTTACGCTGTCTGTGCCCTGGCTGCGTTGATTTGTTTCGCCATCAGGTTGGCAAAAAATTGCATGTCC…	MLGKCLTAGCCSQLLFLWCIVPFCFAALVNADNNSSSHLQLIYNLTICELNGTEWLDKRFDWAVETFVIFPVLTHIVSYGALTTSHFLDTVGLATVSTAGYYHGRYVLSSIYAVCALAALICFAIRLAKNCMSWRYSCTRYTNFLLDTKGRLYRWRSSVIIEKGGKVDVGGYLIDLKRVVLDGSAATPVTKISAEQWGRP	603	200	SD	1C.5.34
SDSU_ADRDL_PRRSV_570	ATGTTGGGGAAATGCTTGACCGCGGGCTGCTGCTCGCAATTGCTTTTTTTGTGGTGTATCGTGCCGTTCTGTTTTGTTGCGCTCGTCAACGCCAGCAACGACAGCAGCTCCCATTTGCAGTTGATTTATAACCTGACGATATGTGAGCTGAATGGCACAGATTGGCTAAATGGTAGATTTGACTGGGCAGTGGAGACTTTCGTTATCTTTCCTGTGTTGACTCATATCGTCTCTTATGGCGCCCTCACCACTAGCCATCTTCTTGACACGGTCGGCTTGGCCACTGTGTCCACCGCCGGATATTATCACAGGCGGTATGTATTGAGTAGCATTTACGCTGTCTGTGCTCTGGCTGCGTTGATTTGCTTCGCCATTAGGTTGGCGAAAAATTGCATGTCC…	MLGKCLTAGCCSQLLFLWCIVPFCFVALVNASNDSSSHLQLIYNLTICELNGTDWLNGRFDWAVETFVIFPVLTHIVSYGALTTSHLLDTVGLATVSTAGYYHRRYVLSSIYAVCALAALICFAIRLAKNCMSWRYSCTRYTNFLLDTKGKLYRWRSSVIIEKGGKVDVGGHLIDLKRVVLDGSAATPVTKISAEQWGRP	603	200	MN	1C.5.32
SDSU_ADRDL_PRRSV_571	ATGTTGGGGAAATGCTTGACCGCGGGTTGTTGCTCACAATTGCTTTTTTTGTGGTGTATCGTGCCGTTCTGTTTTGTTGCGCTCGTCAACGCCAACAACAGCAGCAGCTCCCATTTACAGTTGATTTATAACCTGACGATATGTGAGCTGAATGGCACAGATTGGCTAAAAGAAAGATTTGACTGGGCGGTGGAGACTTTTGTCATCTTTCCCGTGTTGACTCATATCGTCTCTTACGGTGCCCTTACCACTAGCCATTTTCTTGACACGGTCGGCTTGGCCACCGTGTCCACCGCCGGATATTATCACAAGCGGTATGTGTTAAGTAGTATTTATGCTGTCTGTGCCCTGGCTGCGTTGATTTGTTTCGCCATCAGGTTGGCAAAAAATTGCATGTCC…	MLGKCLTAGCCSQLLFLWCIVPFCFVALVNANNSSSSHLQLIYNLTICELNGTDWLKERFDWAVETFVIFPVLTHIVSYGALTTSHFLDTVGLATVSTAGYYHKRYVLSSIYAVCALAALICFAIRLAKNCMSWRYSCTRYTNFLLDTKGKLYRWRSSIIIEKGGKVDVGGHLIDLKRVVLDGSAATPVTKISAEQWGRP	603	200	SD	1C.5.34
SDSU_ADRDL_PRRSV_572	ATGTTGGGGAAATGCTTGACCGCGGGCTGCTGCTCGCGATTGCCCTTTTTGTGGTGTATCGTGCCGTTCTGTTTTGTTGCGCTCGTCAACGCCGACAACAACAGCAGCTCCCATTTACAGTTGATTTATAACCTGACGATATGTGAGCTGAACGGCACAGAATGGCTGAGCAATCATTTCAGCTGGGTAGTGGAAGTTTTTGTCATCTTCCCTGCGTTGACCCACATCGTCTCTTATGGCGCCCTCACCACTAGCCATTTCCTTGACACTGTCGGCCTGATCACTGTGTCCACCGCCGGGTATTATCATGGGCGGCATGTATTGAGTAGCATCTACGCTATGTGCGCCCTGGCTGCGTTTGTCTGTTTCGTCATTAGGTTAACGAAAAATTGCATGTCC…	MLGKCLTAGCCSRLPFLWCIVPFCFVALVNADNNSSSHLQLIYNLTICELNGTEWLSNHFSWVVEVFVIFPALTHIVSYGALTTSHFLDTVGLITVSTAGYYHGRHVLSSIYAMCALAAFVCFVIRLTKNCMSWRYSCTRYTNFLLDTKGKLYRWRSPIIIEKGGKVEVGSHLIDLKRVVLDGFAATPVTKVSAEQWGRP	603	200	MN	1H.18
SDSU_ADRDL_PRRSV_573	ATGTTGGGGAAATGCTTGACCGCGGGCTGCTGCTCGCAATTGCTTTTTTTGTGGTGTATCGTGCCGTTCTGTTTTGTTGCGCTCGTCAACGCCAACAACGACAGCAGCTCCCATTTGCAGTTGATTTATAACCTGACGATATGTGAGCTGAATGGCACAGATTGGCTAAATGATAAATTTGACTGGGCAGTGGAGACTTTCGTTATCTTTCCTGTGTTGACTCATATCGTCTCTTATGGCGCCCTCACCACTAGCCATTTTCTTGACACGGTCGGCTTGGCCACTGTGTCCACCGCCGGATATTATCACGGGCGGTATGTATTGAGTAGCATTTACGCTGTCTGTGCTCTGGCTGCGTTGATTTGCTTCACCATTAGGTTGGCGAAAAATTGCATGTCC…	MLGKCLTAGCCSQLLFLWCIVPFCFVALVNANNDSSSHLQLIYNLTICELNGTDWLNDKFDWAVETFVIFPVLTHIVSYGALTTSHFLDTVGLATVSTAGYYHGRYVLSSIYAVCALAALICFTIRLAKNCMSWRYSCTRYTNFLLDTKGKLYRWRSSVIIEKGGKVDVGGHLIDLKRVVLDGSAATPVTKISAEQWGRP	603	200	MN	1C.5.32
SDSU_ADRDL_PRRSV_574	ATGTTGGGGAAATGCTTGACCGCGGGCTTCTGCTCGCAATTGCTTTTTTTGTGGTGTATCGTGCCATTCTGTTTTGTTGCGCTCGTCAACGCCAACAACAGCAGCAGCTCCCATTTACAATTGATTTATAACCTGACGATATGTGAGCTGAATGGCACAGATTGGCTAAGTGATAAATTTGACTGGGCAGTGGAGACCTTCGTTATTTTTCCCGCTCTAACTCACATTGTTTCTTATGGCGCTCTTACTACTAGCCATTTTCTTGACACTGTTGGCCTAATCACTGTATCCACCGCCGGGTATTATCACCAGCGGTATGTTTTAAGTAGCATTTACGCTGTTTGTGCCCTGGCCGCGTTCTTCTGCTTCGTCATTAGGTTGGTAAAAAATTGCATGTCC…	MLGKCLTAGFCSQLLFLWCIVPFCFVALVNANNSSSSHLQLIYNLTICELNGTDWLSDKFDWAVETFVIFPALTHIVSYGALTTSHFLDTVGLITVSTAGYYHQRYVLSSIYAVCALAAFFCFVIRLVKNCMSWRYSCTRYTNFLLDTKGKLYRWRSSVIIEKGGKVDVGGHLIDLKRVVLDGSAATPVTRIPAEQWGRP	603	200	SD	1C.2
SDSU_ADRDL_PRRSV_575	ATGTTGGGGAAATGCTTGACCGCGGGCTGTTGCTCGCAATTGCTTTTTTTGTGGTGTATCGTGCCGTTCTGTTTTGTTGCGCTCGTCAACGCCAGCAACGACAGCAGCTCCCATTTGCAGTTGATTTATAACCTGACGATATGTGAGCTGAATGGCACAGATTGGCTAAATGATAAATTTGACTGGGTAGTGGAGACTTTCGTTGTCTTTCCTGTGTTGACTCATATCGTCTCTTATGGCGCCCTCACCACTAGCCATTTTCTTGACACGGTCGGCTTGGCCACTGTGTCCACCGCCGGATATTATCACGGGCGGTATGTATTGAGTAGCATTTACGCTGCCTGTGCTCTGGCTGCGTTGATTTGCTTCGCCATTAGGTTGGCGAAAAATTGCATGTCC…	MLGKCLTAGCCSQLLFLWCIVPFCFVALVNASNDSSSHLQLIYNLTICELNGTDWLNDKFDWVVETFVVFPVLTHIVSYGALTTSHFLDTVGLATVSTAGYYHGRYVLSSIYAACALAALICFAIRLAKNCMSWRYSCTRYTNFLLDTKGKLYRWRSSVIIEKGGKVDVGGHLIDLKRVVLDGSAATPVTKISAEQWGRP	603	200	MN	1C.5.32
SDSU_ADRDL_PRRSV_576	ATGTTGGGGAAATGCTTGACCGCGGGCTGCTGCTCGCAATTGCTTTTTTTGTGGTGTATCGTGCCGTCCTGTTTTGTTGCGCTCGTCAACGCCAACAACGGCAGCAGCTCCCATTTACAATTGATCTATAACCTGACGATATGTGAGCTGAATGGCACAGATTGGCTAAGTAATAAATTTGATTGGGCAGTGGAGACCTTCGTTATTTTTCCTGCTCTAACTCACATTGTCTCCTATGGCGCCCTTACTACTAGCCATTTTCTTGACACTGTTGGCCTAATCACTGTATCCACCGCCGGTTATTATCACGGGCGGTATGTTTTAAGTAGCATTTACGCCGTTTGTGCCCTGGCCGCGTTCATTTGTTTCGTCATCAGGTTGGTAAAAAATTGTTTGACC…	MLGKCLTAGCCSQLLFLWCIVPSCFVALVNANNGSSSHLQLIYNLTICELNGTDWLSNKFDWAVETFVIFPALTHIVSYGALTTSHFLDTVGLITVSTAGYYHGRYVLSSIYAVCALAAFICFVIRLVKNCLTWRYSCTRYTNFLLDTKGKLYRWRSSVIIEKGGKVDVGGHLIDLKRVVLDGSAATPVTRISAEQWGRP	603	200	MN	1C.2
SDSU_ADRDL_PRRSV_577	ATGTTGGGGAAATGCTTGACCGCGGGCTATTGCTCGCAATTGCTTTCTTTGTGGTGTATCGTGCCGTTCTGTTTTGCTGTGCTCGCCAACGCCAGCGACAACAGCAGCTCCCATCTACAGCTGATTTACAACTTGACGCTATGTGAGCTGAATGGCACAGATTGGCTAGCTGACAAATTTGATTGGGCAGTGGAGAGTTTTGTCATCTTTCCCGTTTTGACTCACATTGTCTCCTATGGTGCCCTCACTACCAGCCATTTCCTTGACACAGTCGCTTTAGTCACTGTGTCTACCGCCGGGTTTGTTCACGGGCGGTATGTCCTAAGTAGCATCTACGCGGTCTGTGCCCTGGCTGCGTTGACTTGCTTCGTCATTAGGTTTGCAAAGAATTGCATGTCC…	MLGKCLTAGYCSQLLSLWCIVPFCFAVLANASDNSSSHLQLIYNLTLCELNGTDWLADKFDWAVESFVIFPVLTHIVSYGALTTSHFLDTVALVTVSTAGFVHGRYVLSSIYAVCALAALTCFVIRFAKNCMSWRYACTRYTNFLLDTKGILYRWRSPVIIEKRGKVEVEGHLIDLKRVVLDGSVATPITRVSAEQWGRP	603	200	SD	5A.1
SDSU_ADRDL_PRRSV_578	ATGTTGGGGAAATGCTTGACCGCGGGCTGTTGCTCGCAATTGCTTTTTTTGTGGTGTATCGTGCCGTCCTGTTTTGTTGCGCTCGCCAACGCCGACAACAACAACAGCTCTCATTTACAGTTGATTTATAACCTGACGATATGTGAGCTGAACGGCACAGATTGGCTGAACAATCATTTCAGCTGGGCAGTGGAAACTTTTGTCATCTTCCCTGCGTTGACCCACATCGTCTCTTATGGCGCCCTCACCACTAGCCATTTTCTTGACACTGTCGGCCTGATCACTGTGTCCACCGCCGGGTATTATCATAAGCGGTATGTATTGAGTAGCATCTACGCTGTGTGTGCCCTGGCTGCGCTTGTCTGTTTCGTCATCAGGTTAACGAAAAATTGCATGTCC…	MLGKCLTAGCCSQLLFLWCIVPSCFVALANADNNNSSHLQLIYNLTICELNGTDWLNNHFSWAVETFVIFPALTHIVSYGALTTSHFLDTVGLITVSTAGYYHKRYVLSSIYAVCALAALVCFVIRLTKNCMSWRYSCTRYTNFLLDTKGKLYRWRSPVIIEKGGKVEVGSHLIDLKRVVLDGFAATPVTKVSAEQWGRP	603	200	MN	1H.18
SDSU_ADRDL_PRRSV_579	ATGTTGGGGAAATGCTTGACCGCGGGCTGCTGCTCGCAATTGCTTTTTTTGTGGTGTATCGTGCCGTTCTGTTTTGTTGCGCTCGTCAACGCCAACAACGGCAGCAGCTCCCATTTGCAGTTGATTTATAACCTGACGATATGTGAGCTGAATGGCACAGATTGGCTAAATGATAAATTTGACTGGGCAGTGGAGACTTTCGTTATCTTTCCTGTGTTGACTCATATCGTCTCTTATGGCGCCCTCACCACTAGCCATTTTCTTGACACGGTCGGCTTGGCCACTGTGTCCACCGCCGGATATTATCACGGGCGGTATGTATTGAGTAGCATTTACGCTGTCTGTGCTCTGGCTGCGTTGATTTGCTTCGCCATTAGGTTGGCGAAAAATTGCATGTCC…	MLGKCLTAGCCSQLLFLWCIVPFCFVALVNANNGSSSHLQLIYNLTICELNGTDWLNDKFDWAVETFVIFPVLTHIVSYGALTTSHFLDTVGLATVSTAGYYHGRYVLSSIYAVCALAALICFAIRLAKNCMSWRYSCTRYTNFLLDTKGKLYRWRSSVIIEKGGKVDVGGHLIDLKRVVLDGSAATPVTKISAEQWGRP	603	200	MN	1C.5.32
SDSU_ADRDL_PRRSV_580	ATGTTGGGGAAATGCTTGACCGCGGGCTGTTGCTCGCAATTGCTTTCTTTGTGGTGTATCGTGTCGTTCTGTTTTGCTGCGCCCGCCAACGCCAGCAACAACAGCAGCTCCCATCTACAGCTGATTTACAACTTGACGCTATGTGAGCTGAATGGCACAGATTGGCTAGCTAACAAATTTGATTGGGCAGTGGAGAGTTTTGTCATCTTTCCCGTTTTGACTCACATTGTCTCCTATGGTGCCCTCACTACCAGCCATTTCCTTGACACAGTCGCTTTAGTCACTGTGTCTACCGCCGGGTTTGTTCACGGGCGGTATGTCCTAAGTAGCATCTACGCGGTCTGTGCCCTGGCTGCGTTGACTTGCTTCGTCATTAGGTTTGCAAAGAATTGCATGTCC…	MLGKCLTAGCCSQLLSLWCIVSFCFAAPANASNNSSSHLQLIYNLTLCELNGTDWLANKFDWAVESFVIFPVLTHIVSYGALTTSHFLDTVALVTVSTAGFVHGRYVLSSIYAVCALAALTCFVIRFAKNCMSWRYACTRYTNFLLDTKGRLYRWRSPVIIEKRGKVEVEGHLIDLKRVVLDGSVATPITRVSAEQWGRP	603	200	MN	5A.1
SDSU_ADRDL_PRRSV_581	ATGTTGGGGAAATGCTTGACCGCGGGCTGCTGCTCGCAATTGCTTTTTTTGTGGTGTATCGTGCCGTTCTGTTTTGTTGCGCTCGTCAACGCCAACAGCGACAGCAGCTCCCATTTGCAGTTGATTTATAACCTGACGATATGTGAGCTGAATGGCACAGATTGGCTAAATGATAAATTTGACTGGGCAGTGGAGACTTTCGTCATCTTTCCTGTGTTGACTCATATCGTTTCTTATGGCGCCCTCACCACTAGCCATTTTCTTGACACGGTCGGCTTGGCCACTGTGTCCACCGCCGGATATTATCACGGGCGGTATGTATTGAGTAGCATTTACGCTGTCTGTGCTTTGGCTGCGTTGATTTGCTTCGCCATTAGGTTGGCGAAAAATTGCATGTCC…	MLGKCLTAGCCSQLLFLWCIVPFCFVALVNANSDSSSHLQLIYNLTICELNGTDWLNDKFDWAVETFVIFPVLTHIVSYGALTTSHFLDTVGLATVSTAGYYHGRYVLSSIYAVCALAALICFAIRLAKNCMSWRYSCTRYTNFLLDTKGKLYRWRSSVIIEKGGKVDVGGHLIDLKRVVLDGSAATPVTKISAEQWGRP	603	200	MN	1C.5.32
SDSU_ADRDL_PRRSV_582	ATGTTGGGGAAATGCTTGACCGCGGGCTGCTGCTCGCAATTGCTTTTTTTGTGGTGTATCGTGCCGTTCTGTTTTGTTGCGCTCGTCAACGCCAACAACGACAGCAGCTCCCATTTGCAGTTGATTTATAACCTGACGATATGTGAGCTGAATGGCACAGATTGGCTAAATGGTAAATTTGACTGGGTAGTGGAGACTTTCGTTATCTTTCCTGTGTTGACTCATATCGTCTCTTATGGCGCCCTCACCACTAGCCATTTTCTTGACACGGTCGGCTTGGCCACTGTGTCCACCGCCGGATATTATCACGGGCGGTATGTATTGAGTAGCATTTACGCTGTCTGTGCTCTGGCTGCGTTGATTTGCTTCGCCATTAGGTTGGCGAAAAATTGCATGTCC…	MLGKCLTAGCCSQLLFLWCIVPFCFVALVNANNDSSSHLQLIYNLTICELNGTDWLNGKFDWVVETFVIFPVLTHIVSYGALTTSHFLDTVGLATVSTAGYYHGRYVLSSIYAVCALAALICFAIRLAKNCMSWRYSCTRYTNFLLDTKGKLYRWRSSVIIEKGGKVDVGGHLIDLKRVVLDGSAATPVTKISAEQWGRP	603	200	SD	1C.5.32
SDSU_ADRDL_PRRSV_583	ATGTTGGGGAAATGCTTGACCGCGGGCTGCTGCTCGCAATTGCCTTTTTTGTGGTGTATCGTGCCGTTCTGTTTTGTTGCGCTCGTCAACGCCAACAGCGACAGCAGCTCCCATTTGCAGTTGATTTATAACCTGACGATATGTGAGCTGAATGGCACAGATTGGCTAAATGGTAAATTTGACTGGGCAGTGGAGACTTTCGTTATCTTTCCTGTGTTGACTCATATCGTCTCTTATGGCGCCCTCACCACTAGCCATTTTCTTGACACGGTCGGCTTGGCCACTGTGTCCACCGCCGGATATTATCACGGGCGGTATGTATTGAGTAGCATTTACGCTGTCTGTGCTCTGGCTGCGTTGATTTGCTTCGCCATTAGGTTGGCGAAAAATTGCATGTCC…	MLGKCLTAGCCSQLPFLWCIVPFCFVALVNANSDSSSHLQLIYNLTICELNGTDWLNGKFDWAVETFVIFPVLTHIVSYGALTTSHFLDTVGLATVSTAGYYHGRYVLSSIYAVCALAALICFAIRLAKNCMSWRYSCTRYTNFLLDTKGKLYRWRSSVIIEKGGKVDVGGHLIDLKRVVLDGSAATPVTKISAEQWGRP	603	200	MN	1C.5.32
SDSU_ADRDL_PRRSV_584	ATGTTGGGGAAATGCTTGACCGCGGGCTGCTGCTCGCAATTGCTTTTTTTGTGGTGTATCGTGCCGTTCTGTTTTGTTGCGCTCGTCAACGCCAACAACGACAGCAGCTCCCATTTGCAGTTGATTTATAACCTGACGATATGTGAGCTGAATGGCACAGATTGGCTAAATGATAAATTTGACTGGGTAGTGGAGACTTTCGTTATCTTTCCTGTGTTGACTCATATCGTCTCTTATGGCGCCCTCACCACTAGCCATTTTCTTGACACGGTCGGCTTGGCCACTGTGTCCACCGCCGGATATTATCACGGGCGGTATGTATTGAGTAGCATTTACGCTGTCTGTGCTCTGGCTGCGTTGATTTGCTTCGCCATTAGGTTGGCGAAAAATTGCATGTCC…	MLGKCLTAGCCSQLLFLWCIVPFCFVALVNANNDSSSHLQLIYNLTICELNGTDWLNDKFDWVVETFVIFPVLTHIVSYGALTTSHFLDTVGLATVSTAGYYHGRYVLSSIYAVCALAALICFAIRLAKNCMSWRYSCTRYTNFLLDTKGKLYRWRSSVIIEKGGKVDVGGHLIDLKRVVLDGSAATPVTKISAEQWGRP	603	200	MN	1C.5.32
SDSU_ADRDL_PRRSV_585	ATGTTGGGGAAATGCTTGACCGCGGGCTGCTGCTCGCAATTGCTTTTTTTGTGGTGTATCGTGCCGTCCTGTTTTGTTGCGCTCGTCAGCGCCAGCAACAGCAGCAGCTCCCATTTACAATTGATCTATAACCTGACGATATGTGAGCTGAATGGCACAGATTGGCTAAATAATAAATTTGATTGGGCAGTGGAGACCTTCGTTATTTTTCCTGCTCTAACTCACATTGTTTCCTATGGCGCCCTTACTACTAGCCATTTTCTTGACACTGTTGGTCTAATCACTGTATCCACCGCCGGTTATTATCACGGGCGGTATGTTTTAAGTAGCATTTACGCCGTTTGTGCCCTGGCCGCGTTCATTTGTTTCGTCATCAGGTTGGTAAAAAATTGTATGTCC…	MLGKCLTAGCCSQLLFLWCIVPSCFVALVSASNSSSSHLQLIYNLTICELNGTDWLNNKFDWAVETFVIFPALTHIVSYGALTTSHFLDTVGLITVSTAGYYHGRYVLSSIYAVCALAAFICFVIRLVKNCMSWRYSCTRYTNFLLDTKGKLYRWRSSVIIEKGGKVDVGGHLIDLKRVVLDGSAATPVTRISAEQWGRP	603	200	SD	1C.2
SDSU_ADRDL_PRRSV_586	ATGTTGGGGAAATGCTTGACCGCGGGCTGCTGCTCGCAATTGCCTTTTTTGTGGTGTATCGTGCCGTTCTGTTTTGTTGCGCTCGTCAACGCCGACAACAGCAGCAGCTCCCATTTGCAGTTGATTTATAACCTGACGATATGTGAGCTGAATGGCACAGATTGGCTAAATAAAAAATTTGAATGGGCAGTGGAGACTTTCGTTATTTTTCCTGCGTTGACTCACATCGTCTCTTACGGTGCCCTCACCACTAGCCATTTTCTTGACACGGTCGGCTTGGCCACTGTGTCCACCGCCGGATATTATCACGGGCGGTATGTATTGAGTAGCATTTACGCTGTCTGTGCCCTGGCTGCGTTGATTTGCTTCGCCATCAGGTTGGCGAAAAATTGCATGTCC…	MLGKCLTAGCCSQLPFLWCIVPFCFVALVNADNSSSSHLQLIYNLTICELNGTDWLNKKFEWAVETFVIFPALTHIVSYGALTTSHFLDTVGLATVSTAGYYHGRYVLSSIYAVCALAALICFAIRLAKNCMSWRYSCTRYTNFLLDTKGKLYRWRSSVIIEKGGKVDVGGHLIDLKRVVLDGSAATPVTKISAEQWGRP	603	200	IA	1C.5
SDSU_ADRDL_PRRSV_587	ATGTTGGGGAAATGCTTGACCGCGGGCTGCTGCTCGCAATTGCTTTTTTTGTGGTGTATCGTGCCGTTCTGTTTTGTTGCACTCGTCAACGCCAACAACAGCAGCAGCTCCCATTTACAGTTGATTTATAACCTGACGATATGTGAGCTGAATGGCACAGATTGGCTGAATAAAAACTTTGATTGGGCGGTGGAGACTTTTGTTATCTTTCCTGTGTTGACACACATTGTCTCCTATGGCGCCCTCACCACCAGCCATTTCCTTGACACAGCCGGCCTGATCACCGTGTCTGCCGCCGGATATTATCACGGGCGGTATGTCTTGAGTAGCATTTACGCCGTCTGCGCCCTGGCTGCGTTGACTTGCTTCATCATCAGGCTAACAAAAAATTGCATGTCC…	MLGKCLTAGCCSQLLFLWCIVPFCFVALVNANNSSSSHLQLIYNLTICELNGTDWLNKNFDWAVETFVIFPVLTHIVSYGALTTSHFLDTAGLITVSAAGYYHGRYVLSSIYAVCALAALTCFIIRLTKNCMSWRYSCTRYTNFLLDTKGKLYRWRSPVIIERGGKIEVEGHLIDLKRVVLDGSAATPVTKVSAEQWGRP	603	200	IA	1A.2
SDSU_ADRDL_PRRSV_588	ATGTTGGGGAAATGCTTGACCGCGGGCTGCTGCTCGCAATTGCTTTTTTTGTGGTGTATCGTGCCGTCCTGTTTTGTTGCGCTCGTCAACGCCGGCAACAGCAGCAGCTCCCATTTACAATTGATCTATAACCTGACGATATGTGAGCTGAATGGCACAGATTGGCTAAATAATAAATTTGATTGGGCAGTGGAGACCTTCGTTATCTTTCCTGCTCTAACTCACATTGTTTCCTATGGCGCCCTTACTACTAGCCATTTTCTTGACACTGTTGGCCTAATCACTGTATCCACCGCCGGTTATTATCACAGGCGGTATGTTTTAAGTAGCATTTACGCCGTTTGTGCCCTGGCCGCGTTCATTTGTTTCGTCATCAGGTTGGTAAAAAATTGTATGTCC…	MLGKCLTAGCCSQLLFLWCIVPSCFVALVNAGNSSSSHLQLIYNLTICELNGTDWLNNKFDWAVETFVIFPALTHIVSYGALTTSHFLDTVGLITVSTAGYYHRRYVLSSIYAVCALAAFICFVIRLVKNCMSWRYSCTRYTNFLLDTKGKLYRWRSSVIIEKGGKVDVGGHLIDLKRVVLDGSAATPVTRISAEQWGRP	603	200	MN	1C.2
SDSU_ADRDL_PRRSV_589	ATGTTGGGGAAATGCTTGACCGCGGGCTGTTGCTTGCAATTGCCTTCTTTGTGGTGTATCGTGCCGTTCTGTTTTGCTGCGCTCGCCAACGCCAGCAACGACAGCAGCTCCCATCTACAGCTGATTTACAACTTGACGCTATGTGAGCTGAATGGCACAGATTGGCTAGCTAATAAATTTGATTGGGCAGTGGAGAGTTTTGTCATCTTTCCCGTTTTGACTCACATTGTCTCCTATGGTGCCCTCACTACCAGCCATTTCCTTGACACAGTCGCTTTAGTCACTGTGTCTACCGCCGGGTTTGTTCACGAGCGGTATGTCCTAAGTAGCATCTACGCGGTCTGTGCCCTGGCTGCGTTGACTTGCTTCGTCATTAGGTTTGCAAAGAATTGCATGTCC…	MLGKCLTAGCCLQLPSLWCIVPFCFAALANASNDSSSHLQLIYNLTLCELNGTDWLANKFDWAVESFVIFPVLTHIVSYGALTTSHFLDTVALVTVSTAGFVHERYVLSSIYAVCALAALTCFVIRFAKNCMSWRYACTRYTNFLLDTKGKLYRWRSPVIIEKRGKVEVEGHLIDLKRVVLDGSVATPITRVSAEQWGRP	603	200	MN	5A.1
SDSU_ADRDL_PRRSV_590	ATGTTGGGGAAATGCTTGACCGCGGGCTGCTGCTCGCAATTGCTTTTTTTGTGGTGTATCGTGCCGTCCTGTTTTGTTGCGCTCGTCAACGCCAACAACGGCAGCAGCTCCCATTTACAATTGATCTATAACCTGACGATATGTGAGCTGAATGGCACAGATTGGCTAAGTAATAAATTTGATTGGGCAGTGGAGACCTTCGTTATTTTTCCTGCTCTAACTCACATTGTCTCCTATGGCGCCCTTACTACTAGCCATTTTCTTGATACTGTTGGCCTAATCACTGTATCCACCGCCGGTTATTATCACGGGCGGTATGTTTTAAGTAGCATTTACGCCGTTTGTGCCCTGGCCGCGTTCATTTGTTTCGTCATCAGGTTGGTAAAAAATTGTTTGACC…	MLGKCLTAGCCSQLLFLWCIVPSCFVALVNANNGSSSHLQLIYNLTICELNGTDWLSNKFDWAVETFVIFPALTHIVSYGALTTSHFLDTVGLITVSTAGYYHGRYVLSSIYAVCALAAFICFVIRLVKNCLTWRYSCTRYTNFLLDTKGKLYRWRSSVIIEKGGKVDVGGHLIDLKRVVLDGSAATPVTRISAEQWGRP	603	200	MN	1C.2
SDSU_ADRDL_PRRSV_591	ATGTTGGGGAAATGCTTGACCGCGGGCTGCTGCTCGCAATTGCTTTTTTTGTGGTGTATCGTGCCGTTCTGTTTTGTTGCGCTCGTCAACGCCAGCAACCACAGCAGCTCCCATTTGCAGTTGATTTATAACCTGACGATATGTGAGCTGAATGGCACAGATTGGCTAAATGATAAATTTGACTGGGCAGTGGAGACTTTCGTTATCTTTCCTGTGTTGACTCATATCGTCTCTTATGGCGCCCTCACCACTAGCCATTTTCTTGACACGGTCGGCTTGGCCACTGTGTCCACCGCCGGATATTATCACGGGCGGTATGTATTGAGTAGCATTTACGCTGTCTGTGCTCTGGCTGCGTTGATTTGCTTCGCCATTAGGTTGGCGAAAAATTGCATGTCC…	MLGKCLTAGCCSQLLFLWCIVPFCFVALVNASNHSSSHLQLIYNLTICELNGTDWLNDKFDWAVETFVIFPVLTHIVSYGALTTSHFLDTVGLATVSTAGYYHGRYVLSSIYAVCALAALICFAIRLAKNCMSWRYSCTRYTNFLLDTKGKLYRWRSSVIIEKGGKVDVGGHLIDLKRVVLDGSAATPVTKISAEQWGRP	603	200	MN	1C.5.32
SDSU_ADRDL_PRRSV_592	ATGTTGGGGAAATGCTTGACCGCGGGCTGCTGCTCGCAATTGCTTTTTTTGTGGTGTATCGTGCCGTTCTGTTTTGTTGCGCTCGTCAACGCCAACAGCAACAGCAGCTCCCATTTGCAGTTGATTTATAACCTGACGATATGTGAGCTGAATGGCACAGATTGGCTAAAGGGTAAATTTGACTGGGCAGTGGAGACTTTCGTTATCTTTCCTGTGTTGACTCATATCGTCTCTTATGGCGCCCTCACCACTAGCCATTTTCTTGACACGGTCGGCTTGGCCACTGTGTCCACCGCCGGATATTATCACGGGCGGTATGTATTGAGTAGCATTTACGCTGTCTGTGCTTTGGCTGCGTTGATTTGCTTCGCCATTAGGTTGGCGAAAAATTGCATGTCC…	MLGKCLTAGCCSQLLFLWCIVPFCFVALVNANSNSSSHLQLIYNLTICELNGTDWLKGKFDWAVETFVIFPVLTHIVSYGALTTSHFLDTVGLATVSTAGYYHGRYVLSSIYAVCALAALICFAIRLAKNCMSWRYSCTRYTNFLLDTKGKLYRWRSSVIIEKRGKVDVGGHLIDLKRVVLDGSAATPVTKISAEQWGRP	603	200	MN	1C.5.32
SDSU_ADRDL_PRRSV_593	ATGTTGGGGAAATGCTTGACCGCGGGCTGTTGCTCACAATTGCTTTTTTTGTGGTGTATCGTGCCGTTCTGTTTTGTTGTGCTCGTCAACGCCAACGACAACAGCAGCTCCCATTTACAGTTGATTTATAACCTGACGATATGTGAGCTGAATGGCACAGATTGGCTAAATGAAAAATTTGATTGGGCAGTGGAGACCTTCGTCATCTTTCCTGTGTTGACTCATATCGTCTCTTACGGTGCCCTTACCACTAGCCATTTTCTTGACACGGTCGGCTTGGCCACTGTGTCCACCGCCGGATATTATCACGGGCGGTATGTATTGAGTAGCATTTACGCTGTCTGTGCCCTGGCTGCGTTGATTTGCTTCGCCATTAGGTTGGCAAAAAATTGCATGTCC…	MLGKCLTAGCCSQLLFLWCIVPFCFVVLVNANDNSSSHLQLIYNLTICELNGTDWLNEKFDWAVETFVIFPVLTHIVSYGALTTSHFLDTVGLATVSTAGYYHGRYVLSSIYAVCALAALICFAIRLAKNCMSWRYSCTRYTNFLLDTKGKLYRWRSPVIIEKGGKVEVGGHLIDLKRVVLDGSAATPVTKISAEQWGRP	603	200	SD	1C.5
SDSU_ADRDL_PRRSV_594	ATGTTGGGGAAATGCTTGACCGCGGGCTGTTGCTCGCGATTGCTTTTTTTGTGGTGTATCGTGCCGTTCTGTTTTGTTGCGCTCGTCAACGCCAACAACGACAGCAGCTCCCATTTGCAGTTGATTTATAACCTGACGATATGTGAGCTGAATGGCACAGATTGGCTAAATGGTAAATTTGACTGGGCAGTGGAGACTTTCGTTATCTTTCCTGTGTTGACTCATATCGTCTCTTATGGCGCCCTCACCACTAGCCATTTTCTTGACACGGTCGGCTTGGCCACTGTGTCCACCGCCGGATATTATCACGGGCGGTATGTATTGAGTAGCATTTACGCTGCCTGTGCTCTGGCTGCGTTGATTTGCTTCGCCATTAGGTTGGCGAAAAATTGCATGTCC…	MLGKCLTAGCCSRLLFLWCIVPFCFVALVNANNDSSSHLQLIYNLTICELNGTDWLNGKFDWAVETFVIFPVLTHIVSYGALTTSHFLDTVGLATVSTAGYYHGRYVLSSIYAACALAALICFAIRLAKNCMSWRYSCTRYTNFLLDTKGKLYRWRSSVIIEKGGKVDVGGHLIDLKRVVLDGSAATPVTKISAEQWGRP	603	200	MN	1C.5.32
SDSU_ADRDL_PRRSV_595	ATGTTGGGGAAATGCTTGACCGCGGGCTGTTGCTCGCAATTGCTTTTTTTGTGGTGTATCGTGCCGTCCTGTTTTGTTGCGCTCGCCAACGCCGACAACAACAACAGCTCTCATTTACAGTTGATTTATAACCTGACGATATGTGAGCTGAACGGCACAGATTGGCTGAACAATCATTTCAGCTGGGCAGTGGAAACTTTTGTCATCTTCCCTGCGTTGACCCACATCGTCTCTTATGGCGCCCTCACCATTAGCCATTTTCTTGACACTGTCGGCCTGATCACTGTGTCCACCGCCGGGTATTATCATAAGCGGTATGTATTGAGTAGCATCTACGCTGTGTGTGCCCTGGCTGCGCTTGTCTGTTTCGTCATCAGGTTAACGAAAAATTGCATGTCC…	MLGKCLTAGCCSQLLFLWCIVPSCFVALANADNNNSSHLQLIYNLTICELNGTDWLNNHFSWAVETFVIFPALTHIVSYGALTISHFLDTVGLITVSTAGYYHKRYVLSSIYAVCALAALVCFVIRLTKNCMSWRYSCTRYTNFLLDTKGKLYRWRSPVIIEKGGKVEVGSHLIDLKRVVLDGFAATPVTKVSAEQWGRP	603	200	MN	1H.18
SDSU_ADRDL_PRRSV_596	ATGTTGGGGAAATGCTTGACCGCGGGCTGTTGCTCGCGATTGCTTTCTTTGTGGTGTATCGTGCCGTTCTGTTTTGCTGTGCTCGCCAACGCCAGCAACGACAGCAGCTCCCATCTACAGCTGATTTACAACTTGACGCTATGTGAGCTGAATGGCACAGATTGGCTAGCTAACAAATTTGATTGGGCAGTGGAGAGTTTTGTCATCTTTCCCGTTTTGACTCACATTGTCTCCTATGGTGCCCTCACTACCAGCCATTTCCTTGACACAGTCGCTTTAGTCACTGTGTCTACCGCCGGGTTTGTTCACGGGCGGTATGTCCTAAGTAGCATCTACGCGGTCTGTGCCCTGGCTGCGTTGACTTGCTTCGTCATTAGGTTTGCAAAGAATTGCATGTCC…	MLGKCLTAGCCSRLLSLWCIVPFCFAVLANASNDSSSHLQLIYNLTLCELNGTDWLANKFDWAVESFVIFPVLTHIVSYGALTTSHFLDTVALVTVSTAGFVHGRYVLSSIYAVCALAALTCFVIRFAKNCMSWRYACTRHTNFLLDTKGRLHRWRSPVIIEKRGKVEVEGHLIDLKRVVLDGSVATPITRVSAEQWGRP	603	200	SD	5A.1
SDSU_ADRDL_PRRSV_597	ATGTTGGGGAAATGCTTGACCGCGGGCTATTGCTCACAATTGCTTTTTTTGTGGTGTATCGTGCCGTTCTGTTTTGTTGCGCTCGTCAACGCCAACAACAGCAGCAGCTCCCATTTACAGTTGATTTATAACCTGACGATATGTGAGCTGAATGGCACAGATTGGCTAGATGAAAATTTTAACTGGGCAGTGGAGACCTTCGTTTTCTTTCCTGTGTTGACTCATATCGTCTCTTACGGTGCCCTTACCACTAGCCATTTTCTTGACACGGTCGGCTTGGCCACCGTGTCCACCGCCGGGTATTATCACGGGCGGTATGTATTGAGTAGCATTTATGCTGTCTGTGCCCTGGCTGCGTTGATTTGCTTCGCCATTAGGTTGGCAAAAAATTGCATGTCC…	MLGKCLTAGYCSQLLFLWCIVPFCFVALVNANNSSSSHLQLIYNLTICELNGTDWLDENFNWAVETFVFFPVLTHIVSYGALTTSHFLDTVGLATVSTAGYYHGRYVLSSIYAVCALAALICFAIRLAKNCMSWRYSCTRYTNFLLDTKGKLYRWRSSVIIEKGGKVDVGGHLIDLKRVVLDGSAATPVTKISAEQWGRP	603	200	SD	1C.5
SDSU_ADRDL_PRRSV_598	ATGTTGGGGAAATGCTTGACCGCGGGCTGTTGCTCGCAATTGCTTTCTTTGTGGTGTATCGTGCCGTTCTGTTTTGCTGTGCTCGCCAACGCCAGCAACGACAGCAGCTCCCATCTACAGCTGATTTACAACTTGACGCTATGTGAGCTGAATGGCACAGATTGGCTAGCTAACAAATTTGATTGGGCAGTGGAGAGTTTTGTCATCTTTCCCGTTTTGACTCACATTGTCTCCTATGGTGCCCTCACTACCAGCCATTTCCTTGACACAGTCGCTTTAGTCACTGTGTCTACCGCCGGGTTTGTTCACGGGCGGTATGTCCTAAGTAGCATCTACGCGGTCTGTGCCCTGGCTGCGTTGACTTGCTTCGTCATTAGGTTTGCAAAGAATTGCATGTCC…	MLGKCLTAGCCSQLLSLWCIVPFCFAVLANASNDSSSHLQLIYNLTLCELNGTDWLANKFDWAVESFVIFPVLTHIVSYGALTTSHFLDTVALVTVSTAGFVHGRYVLSSIYAVCALAALTCFVIRFAKNCMSWRYACTRYTNFLLDTKGILYRWRSPVIIEKRGKVEVEGRLIDLKRVVLDGSVATPITRVSAEQWGRP	603	200	CO	5A.1
SDSU_ADRDL_PRRSV_599	ATGTTGGGGAAATGCTTGACCGCGGGCTGCTGCTCGCAATTGCTTTTTTTGTGGTGTATCGTGCCGTTCTGTTTTGTTGCGCTCGTCAACGCCAACAACGGCAGCAGCTCCCATTTGCAGTTGATTTATAACCTGACGATATGTGAGCTGAATGGCACAGATTGGCTAAATGGTAAATTTGACTGGGCAGTGGAGACTTTCGTTATCTTTCCTGTGTTGACTCATATCGTCTCTTATGGCGCCCTCACCACTAGCCATTTTCTTGACACGGTCGGCCTGGCCACTGTGTCCACCGCCGGATATTATCACGGGCGGTATGTATTGAGTAGCATTTACGCTGTCTGTGGTCTGGCTGCGTTGATTTGCTTCGCCATTAGGTTGGCGAAAAATTGCATGTCC…	MLGKCLTAGCCSQLLFLWCIVPFCFVALVNANNGSSSHLQLIYNLTICELNGTDWLNGKFDWAVETFVIFPVLTHIVSYGALTTSHFLDTVGLATVSTAGYYHGRYVLSSIYAVCGLAALICFAIRLAKNCMSWRYSCTRYTNFLLDTKGKLYRWRSSVIIEKGGKVDVGGHLIDLKRVVLDGSAATPVTKISAEQWGRP	603	200	MN	1C.5.32
SDSU_ADRDL_PRRSV_600	ATGTTGGGGAAATGCTTGACCGCGGGCTGTTGCTCGCAATTGCTTTTTTTGTGGTGTATCGTGCCGTCCTGTTTTGTTGCGCTCGCCAACGCCAACAACAACAACAGCTCTCATTTACAGTTGATTTATAACCTGACGATATGTGAGCTGAACGGCACAGATTGGCTGAACAATCATTTCAGCTGGGCAGTGGAAACTTTTGTCATCTTCCCTGCGTTGACCCACATCGTCTCTTATGGCGCCCTCACCACTAGCCATTTTCTTGACACTGTCGGCCTGATCACTGTGTCCACCGCCGGGTATTATCATAAGCGGTATGTATTGAGTAGCATCTACGCTGTGTGTGCCCTGGCTGCGCTTGTCTGTTTCGTCATCAGGTTAACGAAAAATTGCATGTCC…	MLGKCLTAGCCSQLLFLWCIVPSCFVALANANNNNSSHLQLIYNLTICELNGTDWLNNHFSWAVETFVIFPALTHIVSYGALTTSHFLDTVGLITVSTAGYYHKRYVLSSIYAVCALAALVCFVIRLTKNCMSWRYSCTRYTNFLLDTKGKLYRWRSPVIIEKGGKVEVGSHLIDLKRVVLDGSAATPVTKVSAEQWGRP	603	200	SD	1H.18
SDSU_ADRDL_PRRSV_601	ATGTTGGGGAAATGCTTGACCGCGGGCTATTGCTCGCAATTGCTTTTTTTGTGGTGTATCGTGCCGTTCTGTTTTGTTGCGCCCGTCAACGCCAACAACAGCAGCAGCTCCCATTTGCAGTTGATTTATAACCTGACGGTATGTGAGCTGAATGGCACAGATTGGCTAAATGGACACTTTAGCTGGGCAGTGGAGACTTTCGTCATCTTTCCTGTGTTGACTCATATCATCTCTTACGGTGCCCTTACTACTAGTCATTTTCTTGACACGGTCGGCTTGGCCACTGTGTCCACCGCCGGATATTTCCATGGGCGGTATGTATTGAGTAGCATTTACGCTGTCTGTGCCCTGGCTGCGTTAATTTGCTTCGCCATCAGGTTGGCGAAAAATTGCATGTCC…	MLGKCLTAGYCSQLLFLWCIVPFCFVAPVNANNSSSSHLQLIYNLTVCELNGTDWLNGHFSWAVETFVIFPVLTHIISYGALTTSHFLDTVGLATVSTAGYFHGRYVLSSIYAVCALAALICFAIRLAKNCMSWRYSCTRYTNFLLDTKGKLYRWRSSVIIERGGKVDVEGHLIDLKRVVLDGSAATPVTKISAEQWGRP	603	200	SD	1C.5.36
SDSU_ADRDL_PRRSV_602	ATGTTGGGGAAATGCTTGACCGCGGGCTGTTGCTCGCAATTGCTTTCTTTGTGGTGTATCGTGCCGTTCTGTTTTGCTGTGCCCGCCAACGCCAGCAACAACAGCAGCTCCCATCTACAGCTGATTTACAACTTGACGCTATGTGAGCTGAATGGCACAGATTGGCTAGCTAACAAATTTGATTGGGCAGTGGAGAGTTTTGTCATCTTTCCCGTTTTGACTCACATTGTCTCCTACGGTGCCCTCACTACCAGCCATTTCCTTGACACAGTCGCTTTAGTCACTGTGTCTACCGCCGGGTTTGTTCACGGGCGGTATGTCCTAAGTAGCATCTACGCGGTCTGTGCCCTGGCTGCGTTGACTTGCTTCGTCATTAGGTTTGCAAAGAATTGCATGTCC…	MLGKCLTAGCCSQLLSLWCIVPFCFAVPANASNNSSSHLQLIYNLTLCELNGTDWLANKFDWAVESFVIFPVLTHIVSYGALTTSHFLDTVALVTVSTAGFVHGRYVLSSIYAVCALAALTCFVIRFAKNCMSWRYACTRYTNFLLDTKGILYRWRSPVIIEKRGKVEVEGHLIDLKRVVLDGSVATPITRVSAEQWGRP	603	200	CO	5A.1
SDSU_ADRDL_PRRSV_603	ATGTTGGGGAAATGCTTGACCGCGGGCTGTTGCTCGCAGTTGCTTTTTTTGTGGTGTATCGTGCCGTCCTGTTTTGTTGCGCTCGTCAACGCCAACAACAGCAGCAGCTCCCATTTACAGTTGATTTATAACCTGACTATATGTGAGCTGAATGGCACAGATTGGCTAAATAAAAAATTTGACTGGGCAGTGGAGACTTTCGTCATTTTTCCTGTGCTGACTCATATCGTCTCTTACGGTGCCCTTACCACTAGCCATTTTCTTGACACGGTTGGTTTGGCCACCGTGTCCACCGCCGGATATTATCACAAGCGGTATGTATTGAGTAGCATTTACGCTGTTTGTGCCTTGGCTGCGTTGATCTGCTTCGCCATTAGGTTGGCAAAAAATTGCATGTCC…	MLGKCLTAGCCSQLLFLWCIVPSCFVALVNANNSSSSHLQLIYNLTICELNGTDWLNKKFDWAVETFVIFPVLTHIVSYGALTTSHFLDTVGLATVSTAGYYHKRYVLSSIYAVCALAALICFAIRLAKNCMSWRYSCTRYTNFLLDTKGKLYRWRSSVIIEKGGKVDVGGHLIDLKRVVLDGSAATPVTKISAEQWGRP	603	200	SD	1C.5.33
SDSU_ADRDL_PRRSV_604	ATGTTGGGGAAATGCTTGACCGCGGGTTGTTGCTCACAATTGCTTTTTTTGTGGTGTATCGTGCCGTTCTGTTTTGTTGCGCTCGTCAACGCCGACAACAGCAGCAGCTCCCATTTACAGTTGATTTATAACCTGACGATATGTGAGCTGAATGGCACAGATTGGCTAAATAAAAGATTTGACTGGGCGGTGGAGACTTTTGTCATCTTTCCCGTGTTGACTCATATCGTCTCTTACGGTGCCCTTACCACTAGCCATTTTCTTGACACGGTCGGCTTGGCCACCGTGTCCACCGCCGGATATTATCACAGGCGGTATGTGTTAAGTAGTATTTATGCTGTCTGTGCCCTGGCTGCGTTGATTTGTTTCGCCATCAGGTTGGCAAAAAATTGCATGTCC…	MLGKCLTAGCCSQLLFLWCIVPFCFVALVNADNSSSSHLQLIYNLTICELNGTDWLNKRFDWAVETFVIFPVLTHIVSYGALTTSHFLDTVGLATVSTAGYYHRRYVLSSIYAVCALAALICFAIRLAKNCMSWRYSCTRYTNFLLDTKGKLYRWRSSVIIEKGGKVDVGGHLIDLKRVVLDGSAATPVTKISAEQWGRP	603	200	SD	1C.5.34
SDSU_ADRDL_PRRSV_605	ATGTTGGGGAAATGCTTGACCGCGGGCTGCTGCTCGCAATTGCTTTTTTTGTGGTGTATCGTGCCGTTCTGTTTTGTTGCGCTCGTCAGCGCCAACAGCGACAGCAGCTCCCATTTGCAACTGATTTATAACCTGACGATATGTGAGCTGAATGGCACAGAATGGCTAAATGATAAATTTGACTGGGCAGTGGAGACTTTCGTTATCTTTCCTGTGTTGACTCATATCGTCTCTTATGGCGCCCTCACCACTAGCCATTTTCTTGACACGGTCGGCTTGGCCACTGTGTCCACCGCCGGATATTATCACAGGCGGTATGTATTGAGTAGCATTTACGCTGTCTGTGCCCTGGCTGCGTTGATTTGCTTCGCCATTAGGTTGGCGAAAAATTGCATGTCC…	MLGKCLTAGCCSQLLFLWCIVPFCFVALVSANSDSSSHLQLIYNLTICELNGTEWLNDKFDWAVETFVIFPVLTHIVSYGALTTSHFLDTVGLATVSTAGYYHRRYVLSSIYAVCALAALICFAIRLAKNCMSWRYSCTRYTNFLLDTKGKLYRWRSSVIIEKGGKVDVGGHLIDLKRVVLDGSAATPVTKISAEQWGRP	603	200	WI	1C.5.32
SDSU_ADRDL_PRRSV_606	ATGTTGGGGAAATGCTTGACCGCGGGCTGTTGCTCGCGATTGCTTTCTTTGTGGTGTATCGTGCCGTTCTGTTTTGCTGTGCTCGCCAACGCCAGCAACAACAGCAGCTCCCATCTACAGCTGATTTACAACTTGACGCTATGTGAGCTGAATGGCACAGATTGGCTAGCTAACAAATTTGATTGGGCAGTGGAGAGTTTTGTCATCTTTCCCGTTTTGACTCACATTGTCTCCTATGGTGCCCTCACTACCAGCCATTTCCTTGACACAGTCGCTTTAGTCACTGTGTCTACCGCCGGGTTTGTTCACGGGCGGTATGTCCTAAGTAGCATCTACGCGGTCTGTGCCCTGGCTGCGTTGACTTGCTTCGTCATTAGGTTTGCAAAGAATTGCATGTCC…	MLGKCLTAGCCSRLLSLWCIVPFCFAVLANASNNSSSHLQLIYNLTLCELNGTDWLANKFDWAVESFVIFPVLTHIVSYGALTTSHFLDTVALVTVSTAGFVHGRYVLSSIYAVCALAALTCFVIRFAKNCMSWRHACTRYTNFLLDTKGRLYRWRSPVIIEKRGKVEVEGHLIDLKRVVLDGSVATPITRVSAEQWGRP	603	200	SD	5A.1
SDSU_ADRDL_PRRSV_607	ATGTTGGGGAAATGCTTGACCGCGGGCTGTTGCTTGCAATTGCTTTTTTTGTGGTGTATCGTGCCGTTCTGTTTTGTTGCGCCCGTCAACGCCAACAACAGCAGCAGCTCCCACTTGCAGTTGATTTATAACCTGACGATATGTGAGCTGAATGGCACAGATTGGCTAAATGAAAAATTCGACTGGGCAGTGGAGACTTTCGTCATCTTTCCTGTGTTGACTCATATCATCTCTTATGGTGCCCTTACTACTAGCCATTTTCTTGACACGGTCGGCTTGGCCACTGTATCCACCGCCGGATATTACCACGGGCGGTATGTATTGAGTAGCATTTACGCTGTCTGTGCCCTGGCGGCGTTAATTTGTTTCGCCATCAGGTTGGCGAAAAATTGCATGGCC…	MLGKCLTAGCCLQLLFLWCIVPFCFVAPVNANNSSSSHLQLIYNLTICELNGTDWLNEKFDWAVETFVIFPVLTHIISYGALTTSHFLDTVGLATVSTAGYYHGRYVLSSIYAVCALAALICFAIRLAKNCMAWRYSCTRYTNFLLDTKGKLYRWRSSVIIERGGKVDVGGHLIDLKRVVLDGSAATPVTKISAEQWGRP	603	200	MN	1C.5.36
SDSU_ADRDL_PRRSV_608	ATGTTGGGGAAATGCTTGACCGCGGGCTGTTGCTCGCAATTGCTTTTTTTGTGGTGTATCGTGCCGTTCTGTTTTGCTGTGCTCGCCAACGCCAGCAACGACAGCAGCTCCCATCTACAGCTGATTTACAACTTGACGCTATGTGAGCTGAATGGCACAGATTGGCTAGCTAACAAATTTGATTGGGCAGTGGAGAGTTTTGTCATCTTTCCCGTTTTGACTCACATTGTCTCCTATGGTGCCCTCACTACCAGCCATTTCCTTGACACAGTCGCTTTAGTCACTGTGTCTACCGCCGGGTTTGTTCACGGGCGGTATGTCCTAAGTAGCATCTACGCGGTCTGTGCCCTGGCTGCGTTGACTTGCTTCGTCATTAGGTTTGCAAAGAATTGCATGTCC…	MLGKCLTAGCCSQLLFLWCIVPFCFAVLANASNDSSSHLQLIYNLTLCELNGTDWLANKFDWAVESFVIFPVLTHIVSYGALTTSHFLDTVALVTVSTAGFVHGRYVLSSIYAVCALAALTCFVIRFAKNCMSWRYACTRYTNFLLDTKGILYRWRSPVIIEKRGKVEVEGHLIDLKRVVLDGSVATPITRVSAEQWGRP	603	200	CO	5A.1
SDSU_ADRDL_PRRSV_609	ATGTTGGGGAAATGCTTGACCGCGGGCTGCTGCTCGCAATTGCTTTTTTTGTGGTGTATCGTGCCGTTCTGTTTTGTTGCGCTCGTCAACGCCAACAACAACAGCAGCTCCCATTTGCAGTTGATTTATAATCTGACGATATGTGAGCTGAATGGCACAGATTGGCTAAGTGATAAATTTGACTGGGCAGTGGAGACTTTCGTTATCTTTCCTGTGTTGACTCATATCGTCTCTTATGGCGCCCTCACCACCAGCCATTTTCTTGACACGGTCGGCTTGGCCACTGTGTCCACCGCCGGATATTATCACGGGCGGTATGTATTGAGTAGTATTTATGCTGTCTGTGCTCTGGCTGCGTTGACTTGCTTCGCCATTAGGTTGGCGAAAAATTGCATGTCC…	MLGKCLTAGCCSQLLFLWCIVPFCFVALVNANNNSSSHLQLIYNLTICELNGTDWLSDKFDWAVETFVIFPVLTHIVSYGALTTSHFLDTVGLATVSTAGYYHGRYVLSSIYAVCALAALTCFAIRLAKNCMSWRYSFTRYTNFLLDTKGKLYRWRSSVIIEKGGKVDVGGHLIDLKRVVLDGSAATPVTKISAEQWGRP	603	200	MN	1C.5.32
SDSU_ADRDL_PRRSV_610	ATGTTGGGGAAATGCTTGACCGCGGGCTGTTGCTTGCAATTGCTTTTTTTGTGGTGTATCGTGCCGTTCTGTTTTGTTGCGCCCGTCAACGCCAGCAACAGCAGCAGCTCCCATTTGCAGTTGATTTATAACCTGACGATATGTGAGCTGAATGGCACAGATTGGCTAGATAAAAAATTCGACTGGGCAGTGGAGACTTTCGTCATCTTTCCTGTGTTGACTCATATCATCTCTTACGGTGCCCTTACTACTAGCCATTTTCTTGACACGGTCGGCTTGGCCACTGTGTCCACCGCCGGATATTACCACGGGCGGTATGTATTGAGTAGCATTTACGCTGTCTGTGCCCTGGCGGCGTTAATTTGCTTCGCCATCAGGTTGGTGAAAAATTGCATGTCC…	MLGKCLTAGCCLQLLFLWCIVPFCFVAPVNASNSSSSHLQLIYNLTICELNGTDWLDKKFDWAVETFVIFPVLTHIISYGALTTSHFLDTVGLATVSTAGYYHGRYVLSSIYAVCALAALICFAIRLVKNCMSWRYSCTRYTNFLLDTKGKLYRWRSSVIIERGGKVDVGGHLIDLKRVVLDGSAATPVTKISAEQWGRP	603	200	MN	1C.5.36
SDSU_ADRDL_PRRSV_611	ATGTTGGGGAAATGCTTGACCGCGGGCTGCTGCTCGCAATTGCTTTTTTTGTGGTGTATCGTGCCGTCCTGTTTTGTTGCGCTCGTCAACGCCAACAACGGCAGCAGCTCCCATTTACAATCGATCTATAACCTGACGATATGTGAGCTGAATGGCACAGATTGGCTAAGTGATAAATTTGATTGGGCAGTGGAGACCTTCGTTATTTTTCCTGCTCTAACTCACATTGTCTCCTATGGCGCCCTTACTACTAGCCATTTTCTTGATACTGTTGGCCTAATCACTGTATCCACCGCCGGTTATTATCACGGGCGGTATGTTTTAAGTAGCATTTACGCCGTTTGTGCCCTGGCCGCGTTCATTTGTTTCGTCATCAGGTTGGTAAAAAATTGTTTGACC…	MLGKCLTAGCCSQLLFLWCIVPSCFVALVNANNGSSSHLQSIYNLTICELNGTDWLSDKFDWAVETFVIFPALTHIVSYGALTTSHFLDTVGLITVSTAGYYHGRYVLSSIYAVCALAAFICFVIRLVKNCLTWRYSCTRYTNFLLDTKGKLYRWRSSVIIEKGGKVDVGGPFDRPQESCARCSAATPVTRISAEQWGRP	603	200	MN	1C.2
SDSU_ADRDL_PRRSV_612	ATGTTGGGGAAATGCTTGACCGCGGGCTGCTGCTCGCAATTGCTTTTTTTGTGGTGTATCGTGCCGTTCTGTTTTGTTGCGCTCGTCAACGCCAACAACGACAGCAGCTCCCATTTGCAGTTGATTTATAACCTGACGATATGTGAGCTGAATGGCACAGATTGGCTAAATGATAAATTTGACTGGGCAGTGGAGACTTTCGTTATCTTTCCTGTGTTGACTCATATCGTCTCTTATGGCGCCCTCACCACCAGCCATTTTCTTGACACGGTCGGCTTGGCCACTGTGTCCACCGCCGGATATTATCACGGGCGGTATGTATTGAGTAGCATTTACGCTGTCTGTGCTCTGGCTGCGTTGATTTGCTTCGCCATTAGGTTGGCGAAAAATTGCATGTCC…	MLGKCLTAGCCSQLLFLWCIVPFCFVALVNANNDSSSHLQLIYNLTICELNGTDWLNDKFDWAVETFVIFPVLTHIVSYGALTTSHFLDTVGLATVSTAGYYHGRYVLSSIYAVCALAALICFAIRLAKNCMSWRYSFTRYTNFLLDTKGKLYRWRSSVIIEKGGKVDVGGHLIDLKRVVLDGSAATPVTKISAEQWGRP	603	200	MN	1C.5.32
SDSU_ADRDL_PRRSV_613	ATGTTGGGGAAATGCTTGACCGCGGGCTGTTGCTCGCAATTGCTTTTTTTGTGGTGTATCGTGCCGTTCTGTTTTGTTGCGCTCGTCAACGCCGGCAACAACAGCAGCTCCCATTTGCAGTTGATTTATAACCTGACGATATGTGAGCTGAATGGCACAGATTGGCTAAATGATAAATTTGACTGGGCAGTGGAGACTTTCGTTGCCTTTCCTGTGTTGACTCATATCGTCTCTTATGGCGCCCTCACCACTAGCCATTTTCTTGACACGGTCGGCCTGGCCACTGTGTCCACCGCCGGATATTATCACGGGCGATATGTATTGAGTAGCATTTACGCTGCCTGTGCTCTGGCTGCGTTGATTTGCTTCGCCATTAGGTTGGCGAAAAATTGCATGTCC…	MLGKCLTAGCCSQLLFLWCIVPFCFVALVNAGNNSSSHLQLIYNLTICELNGTDWLNDKFDWAVETFVAFPVLTHIVSYGALTTSHFLDTVGLATVSTAGYYHGRYVLSSIYAACALAALICFAIRLAKNCMSWRYSCTRYTNFLLDTKGKLYRWRSSVIIEKGGKVDVGGYLIDLKRVVLDGSAATPVTKISAEQWGRP	603	200	MN	1C.5.32
[truncated: 29 more rows]

## Sheet: References
Accession numbers	ID	NT_Seq	AA_Seq	NT_Len	AA_Len	State	PRRSLoom
[truncated: 33 more rows]

## Sheet: L1A
Lineage	2023	2024	2025
L1A.13	2	0	0	2				State	2023	2024	2025
L1A.13.49	0	0	1	1			L1A.13	MN	2	0	0
L1A.19	2	0	0	2
L1A.2	7	4	5	16			L1A.13.49	SD	0	0	1
L1A.2.52	3	0	0	3
L1A.29	15	1	1	17			L1A.19	MN	2	0	0
L1A.47	1	0	0	1
L1A.5	0	0	1	1			L1A.2	CO	0	1	2
L1A.60	1	1	0	2				IA	1	0	1
L1A-Unclassified	6	1	1	8				MN	3	1	1
								SD	3	2	1
							L1A.2.52	IA	2	0	0
								MN	1	0	0
							L1A.29	MN	8	1	1
								IA	6	0	0
								SD	1	0	0
							L1A.47	IA	1	0	0
							L1A.5	IL	0	0	1
[truncated: 5 more rows]

## Sheet: L1C
Temporal distribution
[truncated: 35 more rows]

[truncated: 7 more sheets: L1D, L1E, L1F, L1H, L5A, L7, L8]
